# Supplementary material for: Ghardaqenoids A–F: Six New Diterpenoids from the South China Sea Soft Coral Heteroxenia ghardaqensis with Lipid-Lowering Activity via the Activation of the AMPK Signaling Pathway
Source: Mar Drugs. 2026 Jan 8;24(1):30. doi: 10.3390/md24010030 (PMC12843345; doi:10.3390/md24010030)
Supplement: Supplementary file 1 [file marinedrugs-24-00030-s001.zip]

Archive with 5 entries (5 files):
- Ghardaqenoid A (1) .cif
- Ghardaqenoid D (4) .cif
- Ghardaqenoid E (5).cif
- Original lmages for WB.pdf
- Supporting Information.pdf
