# Supplementary material for: Ghardaqenoids A–F: Six New Diterpenoids from the South China Sea Soft Coral Heteroxenia ghardaqensis with Lipid-Lowering Activity via the Activation of the AMPK Signaling Pathway
Source: Mar Drugs. 2026 Jan 8;24(1):30. doi: 10.3390/md24010030 (PMC12843345; doi:10.3390/md24010030)
Supplement: Supplementary file 1 [file marinedrugs-24-00030-s001.zip › Ghardaqenoid A (1) .cif]

data_cu_0913_6_0m
_audit_creation_date               2022-09-13
_audit_creation_method
;
Olex2 1.5
(compiled 2022.04.07 svn.rca3783a0 for OlexSys, GUI svn.r6498)
;
_shelx_SHELXL_version_number       '2018/3'
_audit_contact_author_address      ?
_audit_contact_author_email        ?
_audit_contact_author_name         ''
_audit_contact_author_phone        ?
_publ_contact_author_id_orcid      ?
_publ_section_references
;
Dolomanov, O.V., Bourhis, L.J., Gildea, R.J, Howard, J.A.K. & Puschmann, H.
 (2009), J. Appl. Cryst. 42, 339-341.

Sheldrick, G.M. (2015). Acta Cryst. A71, 3-8.

Sheldrick, G.M. (2015). Acta Cryst. C71, 3-8.
;
_chemical_name_common              ?
_chemical_name_systematic          ?
_chemical_formula_moiety           'C20 H30 O3'
_chemical_formula_sum              'C20 H30 O3'
_chemical_formula_weight           318.44
_chemical_absolute_configuration   'ad'
_chemical_melting_point            ?
loop_
  _atom_type_symbol
  _atom_type_description
  _atom_type_scat_dispersion_real
  _atom_type_scat_dispersion_imag
  _atom_type_scat_source
 'C' 'C' 0.0181 0.0091 'International Tables Vol C Tables 4.2.6.8 and 6.1.1.4'
 'H' 'H' 0.0000 0.0000 'International Tables Vol C Tables 4.2.6.8 and 6.1.1.4'
 'O' 'O' 0.0492 0.0322 'International Tables Vol C Tables 4.2.6.8 and 6.1.1.4'

_shelx_space_group_comment
;
The symmetry employed for this shelxl refinement is uniquely defined
by the following loop, which should always be used as a source of
symmetry information in preference to the above space-group names.
They are only intended as comments.
;
_space_group_crystal_system        'monoclinic'
_space_group_IT_number             4
_space_group_name_H-M_alt          'P 1 21 1'
_space_group_name_Hall             'P 2yb'
loop_
  _space_group_symop_operation_xyz
 'x, y, z'
 '-x, y+1/2, -z'

_cell_length_a                     9.6985(3)
_cell_length_b                     8.4181(3)
_cell_length_c                     10.8402(3)
_cell_angle_alpha                  90
_cell_angle_beta                   97.0690(10)
_cell_angle_gamma                  90
_cell_volume                       878.30(5)
_cell_formula_units_Z              2
_cell_measurement_reflns_used      4761
_cell_measurement_temperature      150.00
_cell_measurement_theta_max        74.73
_cell_measurement_theta_min        4.11
_shelx_estimated_absorpt_T_max     0.940
_shelx_estimated_absorpt_T_min     0.886
_exptl_absorpt_coefficient_mu      0.622
_exptl_absorpt_correction_T_max    0.0872
_exptl_absorpt_correction_T_min    0.0109
_exptl_absorpt_correction_type     multi-scan
_exptl_absorpt_process_details
;
SADABS-2016/2 (Bruker,2016/2) was used for absorption correction.
wR2(int) was 0.1233 before and 0.0391 after correction.
The Ratio of minimum to maximum transmission is 0.1250.
The \l/2 correction factor is Not present.
;
_exptl_absorpt_special_details     ?
_exptl_crystal_colour              colourless
_exptl_crystal_colour_primary      colourless
_exptl_crystal_density_diffrn      1.204
_exptl_crystal_density_meas        ?
_exptl_crystal_density_method      ?
_exptl_crystal_description         block
_exptl_crystal_F_000               348
_exptl_crystal_size_max            0.2
_exptl_crystal_size_mid            0.15
_exptl_crystal_size_min            0.1
_exptl_transmission_factor_max     ?
_exptl_transmission_factor_min     ?
_diffrn_reflns_av_R_equivalents    0.0221
_diffrn_reflns_av_unetI/netI       0.0317
_diffrn_reflns_Laue_measured_fraction_full  0.978
_diffrn_reflns_Laue_measured_fraction_max  0.979
_diffrn_reflns_limit_h_max         10
_diffrn_reflns_limit_h_min         -11
_diffrn_reflns_limit_k_max         10
_diffrn_reflns_limit_k_min         -10
_diffrn_reflns_limit_l_max         10
_diffrn_reflns_limit_l_min         -13
_diffrn_reflns_number              5224
_diffrn_reflns_point_group_measured_fraction_full  0.915
_diffrn_reflns_point_group_measured_fraction_max  0.905
_diffrn_reflns_theta_full          67.679
_diffrn_reflns_theta_max           72.118
_diffrn_reflns_theta_min           4.109
_diffrn_ambient_temperature        150.00
_diffrn_detector_area_resol_mean   ?
_diffrn_measured_fraction_theta_full  0.978
_diffrn_measured_fraction_theta_max  0.979
_diffrn_measurement_device_type    'Bruker APEX-II CCD'
_diffrn_measurement_method         '\f and \w scans'
_diffrn_radiation_type             CuK\a
_diffrn_radiation_wavelength       1.54178
_diffrn_source                     ?
_diffrn_source_current             1.0
_diffrn_source_power               0.05
_diffrn_source_voltage             50.0
_diffrn_standards_number           0
_reflns_Friedel_coverage           0.728
_reflns_Friedel_fraction_full      0.842
_reflns_Friedel_fraction_max       0.821
_reflns_number_gt                  3091
_reflns_number_total               3132
_reflns_special_details
;
 Reflections were merged by SHELXL according to the crystal
 class for the calculation of statistics and refinement.
 
 _reflns_Friedel_fraction is defined as the number of unique
 Friedel pairs measured divided by the number that would be
 possible theoretically, ignoring centric projections and
 systematic absences.
;
_reflns_threshold_expression       'I > 2\s(I)'
_computing_cell_refinement         'SAINT V8.40A (Bruker, 2019)'
_computing_data_collection         ?
_computing_data_reduction          'SAINT V8.40A (Bruker, 2019)'
_computing_molecular_graphics      'Olex2 1.5 (Dolomanov et al., 2009)'
_computing_publication_material    'Olex2 1.5 (Dolomanov et al., 2009)'
_computing_structure_refinement    'SHELXL 2018/3 (Sheldrick, 2015)'
_computing_structure_solution      'SHELXT 2018/2 (Sheldrick, 2018)'
_refine_diff_density_max           0.350
_refine_diff_density_min           -0.221
_refine_diff_density_rms           0.064
_refine_ls_abs_structure_details
;
 Flack x determined using 1275 quotients [(I+)-(I-)]/[(I+)+(I-)]
 (Parsons, Flack and Wagner, Acta Cryst. B69 (2013) 249-259).
;
_refine_ls_abs_structure_Flack     0.13(7)
_refine_ls_extinction_coef         .
_refine_ls_extinction_method       none
_refine_ls_goodness_of_fit_ref     1.094
_refine_ls_hydrogen_treatment      constr
_refine_ls_matrix_type             full
_refine_ls_number_parameters       212
_refine_ls_number_reflns           3132
_refine_ls_number_restraints       1
_refine_ls_R_factor_all            0.0613
_refine_ls_R_factor_gt             0.0610
_refine_ls_restrained_S_all        1.094
_refine_ls_shift/su_max            0.000
_refine_ls_shift/su_mean           0.000
_refine_ls_structure_factor_coef   Fsqd
_refine_ls_weighting_details      
 'w=1/[\s^2^(Fo^2^)+(0.1169P)^2^+0.0058P] where P=(Fo^2^+2Fc^2^)/3'
_refine_ls_weighting_scheme        calc
_refine_ls_wR_factor_gt            0.1406
_refine_ls_wR_factor_ref           0.1410
_refine_special_details            ?
_olex2_refinement_description
;
1. Fixed Uiso
 At 1.2 times of:
  All C(H) groups, All C(H,H) groups
 At 1.5 times of:
  All C(H,H,H) groups
2.a Ternary CH refined with riding coordinates:
 C005(H005), C008(H008), C00B(H00J), C00E(H00N)
2.b Secondary CH2 refined with riding coordinates:
 C004(H00A,H00B), C007(H00F,H00G), C009(H00H,H00I), C00I(H00U,H00V), C00J(H00W,
 H00X), C00M(H00Y,H), C00N(H00Z,HA)
2.c Idealised Me refined as rotating group:
 C006(H00C,H00D,H00E), C00C(H00K,H00L,H00M), C00G(H00O,H00P,H00Q), C00H(H00R,
 H00S,H00T)
;
_atom_sites_solution_hydrogens     geom
_atom_sites_solution_primary       dual
_atom_sites_solution_secondary     ?
loop_
  _atom_site_label
  _atom_site_type_symbol
  _atom_site_fract_x
  _atom_site_fract_y
  _atom_site_fract_z
  _atom_site_U_iso_or_equiv
  _atom_site_adp_type
  _atom_site_occupancy
  _atom_site_site_symmetry_order
  _atom_site_calc_flag
  _atom_site_refinement_flags_posn
  _atom_site_refinement_flags_adp
  _atom_site_refinement_flags_occupancy
  _atom_site_disorder_assembly
  _atom_site_disorder_group
 O001 O 0.26476(18) 0.6909(3) 0.37972(16) 0.0561(4) Uani 1 1 d . . . . .
 O002 O 0.20890(18) 0.1793(2) 0.90433(16) 0.0555(4) Uani 1 1 d . . . . .
 O003 O 0.33986(17) 0.4511(2) 0.44816(15) 0.0505(4) Uani 1 1 d . . . . .
 C004 C 0.3012(3) 0.2498(3) 0.6024(2) 0.0498(5) Uani 1 1 d . . . . .
 H00A H 0.337970 0.210431 0.686099 0.060 Uiso 1 1 calc R U . . .
 H00B H 0.304204 0.160178 0.543626 0.060 Uiso 1 1 calc R U . . .
 C005 C 0.1477(2) 0.2982(3) 0.6044(2) 0.0515(5) Uani 1 1 d . . . . .
 H005 H 0.144341 0.413278 0.626801 0.062 Uiso 1 1 calc R U . . .
 C006 C 0.6547(2) 0.5716(4) 0.7604(2) 0.0546(6) Uani 1 1 d . . . . .
 H00C H 0.695190 0.485102 0.716173 0.082 Uiso 1 1 calc R U . . .
 H00D H 0.709819 0.587622 0.841426 0.082 Uiso 1 1 calc R U . . .
 H00E H 0.654748 0.669498 0.711423 0.082 Uiso 1 1 calc R U . . .
 C007 C 0.2860(3) 0.6220(3) 0.8757(2) 0.0518(5) Uani 1 1 d . . . . .
 H00F H 0.234685 0.723596 0.877000 0.062 Uiso 1 1 calc R U . . .
 H00G H 0.242477 0.561036 0.803107 0.062 Uiso 1 1 calc R U . . .
 C008 C 0.3987(2) 0.3816(3) 0.5657(2) 0.0474(5) Uani 1 1 d . . . . .
 H008 H 0.490984 0.333836 0.555437 0.057 Uiso 1 1 calc R U . . .
 C009 C 0.0442(2) 0.3942(3) 0.8785(2) 0.0529(6) Uani 1 1 d . . . . .
 H00H H -0.049249 0.357867 0.893787 0.063 Uiso 1 1 calc R U . . .
 H00I H 0.031009 0.470693 0.808623 0.063 Uiso 1 1 calc R U . . .
 C00A C 0.4204(2) 0.5218(3) 0.6518(2) 0.0448(5) Uani 1 1 d . . . . .
 C00B C 0.4365(3) 0.6615(3) 0.8529(2) 0.0494(5) Uani 1 1 d . . . . .
 H00J H 0.494169 0.675086 0.935303 0.059 Uiso 1 1 calc R U . . .
 C00C C 0.0625(3) 0.2737(5) 0.4775(3) 0.0675(8) Uani 1 1 d . . . . .
 H00K H 0.105850 0.331604 0.413999 0.101 Uiso 1 1 calc R U . . .
 H00L H -0.032091 0.313459 0.480026 0.101 Uiso 1 1 calc R U . . .
 H00M H 0.059047 0.160168 0.457259 0.101 Uiso 1 1 calc R U . . .
 C00D C 0.5031(2) 0.5282(3) 0.7795(2) 0.0469(5) Uani 1 1 d . . . . .
 C00E C 0.1089(3) 0.4850(3) 0.9948(2) 0.0517(6) Uani 1 1 d . . . . .
 H00N H 0.056808 0.587453 0.995929 0.062 Uiso 1 1 calc R U . . .
 C00F C 0.1220(2) 0.2513(3) 0.8359(2) 0.0499(5) Uani 1 1 d . . . . .
 C00G C 0.5128(2) 0.3684(3) 0.8481(2) 0.0512(5) Uani 1 1 d . . . . .
 H00O H 0.556635 0.289760 0.798858 0.077 Uiso 1 1 calc R U . . .
 H00P H 0.419281 0.332364 0.860069 0.077 Uiso 1 1 calc R U . . .
 H00Q H 0.568633 0.381128 0.929201 0.077 Uiso 1 1 calc R U . . .
 C00H C 0.0892(3) 0.3991(4) 1.1152(2) 0.0577(6) Uani 1 1 d . . . . .
 H00R H -0.010246 0.383691 1.119751 0.087 Uiso 1 1 calc R U . . .
 H00S H 0.129495 0.462864 1.186325 0.087 Uiso 1 1 calc R U . . .
 H00T H 0.135571 0.295586 1.117059 0.087 Uiso 1 1 calc R U . . .
 C00I C 0.4358(3) 0.8201(3) 0.7815(2) 0.0527(6) Uani 1 1 d . . . . .
 H00U H 0.396987 0.904397 0.830820 0.063 Uiso 1 1 calc R U . . .
 H00V H 0.532526 0.849808 0.771424 0.063 Uiso 1 1 calc R U . . .
 C00J C 0.2625(3) 0.5294(3) 0.9927(2) 0.0514(5) Uani 1 1 d . . . . .
 H00W H 0.294387 0.594461 1.066845 0.062 Uiso 1 1 calc R U . . .
 H00X H 0.319068 0.431224 0.997108 0.062 Uiso 1 1 calc R U . . .
 C00K C 0.3634(2) 0.6500(3) 0.5942(2) 0.0470(5) Uani 1 1 d . . . . .
 C00L C 0.3145(2) 0.6080(3) 0.4648(2) 0.0490(5) Uani 1 1 d . . . . .
 C00M C 0.3498(3) 0.8103(3) 0.6528(2) 0.0504(5) Uani 1 1 d . . . . .
 H00Y H 0.250912 0.830832 0.661199 0.060 Uiso 1 1 calc R U . . .
 H H 0.381666 0.893443 0.598218 0.060 Uiso 1 1 calc R U . . .
 C00N C 0.0809(3) 0.1999(3) 0.7029(2) 0.0553(6) Uani 1 1 d . . . . .
 H00Z H -0.021442 0.207172 0.684214 0.066 Uiso 1 1 calc R U . . .
 HA H 0.106914 0.086991 0.694922 0.066 Uiso 1 1 calc R U . . .

loop_
  _atom_site_aniso_label
  _atom_site_aniso_U_11
  _atom_site_aniso_U_22
  _atom_site_aniso_U_33
  _atom_site_aniso_U_23
  _atom_site_aniso_U_13
  _atom_site_aniso_U_12
 O001 0.0563(9) 0.0587(10) 0.0522(8) 0.0109(8) 0.0024(7) -0.0022(8)
 O002 0.0567(9) 0.0530(9) 0.0569(9) 0.0016(8) 0.0075(7) 0.0014(7)
 O003 0.0543(8) 0.0512(9) 0.0465(8) -0.0002(7) 0.0083(7) -0.0016(7)
 C004 0.0571(12) 0.0427(10) 0.0496(10) -0.0020(9) 0.0059(9) -0.0009(9)
 C005 0.0523(11) 0.0502(12) 0.0517(11) 0.0006(10) 0.0053(9) -0.0048(10)
 C006 0.0454(11) 0.0619(14) 0.0563(12) 0.0000(11) 0.0051(9) -0.0027(10)
 C007 0.0535(11) 0.0499(12) 0.0536(11) 0.0005(9) 0.0128(9) 0.0019(10)
 C008 0.0474(10) 0.0469(12) 0.0485(10) 0.0015(10) 0.0087(8) 0.0029(9)
 C009 0.0484(11) 0.0549(13) 0.0562(12) 0.0037(11) 0.0095(9) -0.0009(10)
 C00A 0.0421(10) 0.0452(11) 0.0478(11) -0.0009(9) 0.0089(8) -0.0012(8)
 C00B 0.0517(11) 0.0482(12) 0.0486(10) -0.0034(10) 0.0078(8) -0.0042(9)
 C00C 0.0617(14) 0.083(2) 0.0563(13) 0.0067(14) -0.0004(11) -0.0146(14)
 C00D 0.0457(10) 0.0489(12) 0.0464(11) 0.0005(9) 0.0066(8) -0.0012(9)
 C00E 0.0530(11) 0.0483(12) 0.0558(12) 0.0002(10) 0.0146(9) 0.0041(10)
 C00F 0.0482(10) 0.0489(11) 0.0537(11) 0.0034(10) 0.0105(9) -0.0070(10)
 C00G 0.0526(11) 0.0512(13) 0.0498(10) 0.0029(10) 0.0063(8) 0.0025(10)
 C00H 0.0607(13) 0.0575(14) 0.0578(12) 0.0012(11) 0.0192(10) -0.0004(12)
 C00I 0.0566(12) 0.0461(12) 0.0561(12) -0.0039(10) 0.0092(10) -0.0059(10)
 C00J 0.0559(12) 0.0509(12) 0.0489(11) -0.0021(9) 0.0120(9) -0.0022(10)
 C00K 0.0456(10) 0.0472(12) 0.0491(10) 0.0016(9) 0.0099(8) -0.0011(8)
 C00L 0.0444(10) 0.0512(12) 0.0526(11) 0.0029(10) 0.0108(8) -0.0033(9)
 C00M 0.0535(11) 0.0438(11) 0.0550(11) 0.0017(10) 0.0111(9) 0.0014(9)
 C00N 0.0578(12) 0.0539(13) 0.0546(12) -0.0017(10) 0.0090(10) -0.0125(11)

_geom_special_details
;
 All esds (except the esd in the dihedral angle between two l.s. planes)
 are estimated using the full covariance matrix.  The cell esds are taken
 into account individually in the estimation of esds in distances, angles
 and torsion angles; correlations between esds in cell parameters are only
 used when they are defined by crystal symmetry.  An approximate (isotropic)
 treatment of cell esds is used for estimating esds involving l.s. planes.
;
loop_
  _geom_bond_atom_site_label_1
  _geom_bond_atom_site_label_2
  _geom_bond_distance
  _geom_bond_site_symmetry_2
  _geom_bond_publ_flag
 O001 C00L 1.208(3) . ?
 O002 C00F 1.214(3) . ?
 O003 C008 1.453(3) . ?
 O003 C00L 1.359(3) . ?
 C004 H00A 0.9900 . ?
 C004 H00B 0.9900 . ?
 C004 C005 1.546(3) . ?
 C004 C008 1.542(3) . ?
 C005 H005 1.0000 . ?
 C005 C00C 1.529(3) . ?
 C005 C00N 1.555(3) . ?
 C006 H00C 0.9800 . ?
 C006 H00D 0.9800 . ?
 C006 H00E 0.9800 . ?
 C006 C00D 1.554(3) . ?
 C007 H00F 0.9900 . ?
 C007 H00G 0.9900 . ?
 C007 C00B 1.547(3) . ?
 C007 C00J 1.529(3) . ?
 C008 H008 1.0000 . ?
 C008 C00A 1.504(3) . ?
 C009 H00H 0.9900 . ?
 C009 H00I 0.9900 . ?
 C009 C00E 1.541(4) . ?
 C009 C00F 1.522(4) . ?
 C00A C00D 1.513(3) . ?
 C00A C00K 1.333(3) . ?
 C00B H00J 1.0000 . ?
 C00B C00D 1.561(3) . ?
 C00B C00I 1.542(3) . ?
 C00C H00K 0.9800 . ?
 C00C H00L 0.9800 . ?
 C00C H00M 0.9800 . ?
 C00D C00G 1.534(3) . ?
 C00E H00N 1.0000 . ?
 C00E C00H 1.525(3) . ?
 C00E C00J 1.539(3) . ?
 C00F C00N 1.511(3) . ?
 C00G H00O 0.9800 . ?
 C00G H00P 0.9800 . ?
 C00G H00Q 0.9800 . ?
 C00H H00R 0.9800 . ?
 C00H H00S 0.9800 . ?
 C00H H00T 0.9800 . ?
 C00I H00U 0.9900 . ?
 C00I H00V 0.9900 . ?
 C00I C00M 1.537(3) . ?
 C00J H00W 0.9900 . ?
 C00J H00X 0.9900 . ?
 C00K C00L 1.467(3) . ?
 C00K C00M 1.504(3) . ?
 C00M H00Y 0.9900 . ?
 C00M H 0.9900 . ?
 C00N H00Z 0.9900 . ?
 C00N HA 0.9900 . ?

loop_
  _geom_angle_atom_site_label_1
  _geom_angle_atom_site_label_2
  _geom_angle_atom_site_label_3
  _geom_angle
  _geom_angle_site_symmetry_1
  _geom_angle_site_symmetry_3
  _geom_angle_publ_flag
 C00L O003 C008 109.46(19) . . ?
 H00A C004 H00B 107.4 . . ?
 C005 C004 H00A 108.3 . . ?
 C005 C004 H00B 108.3 . . ?
 C008 C004 H00A 108.3 . . ?
 C008 C004 H00B 108.3 . . ?
 C008 C004 C005 115.8(2) . . ?
 C004 C005 H005 108.6 . . ?
 C004 C005 C00N 110.6(2) . . ?
 C00C C005 C004 111.5(2) . . ?
 C00C C005 H005 108.6 . . ?
 C00C C005 C00N 108.7(2) . . ?
 C00N C005 H005 108.6 . . ?
 H00C C006 H00D 109.5 . . ?
 H00C C006 H00E 109.5 . . ?
 H00D C006 H00E 109.5 . . ?
 C00D C006 H00C 109.5 . . ?
 C00D C006 H00D 109.5 . . ?
 C00D C006 H00E 109.5 . . ?
 H00F C007 H00G 107.0 . . ?
 C00B C007 H00F 107.6 . . ?
 C00B C007 H00G 107.6 . . ?
 C00J C007 H00F 107.6 . . ?
 C00J C007 H00G 107.6 . . ?
 C00J C007 C00B 118.8(2) . . ?
 O003 C008 C004 109.25(18) . . ?
 O003 C008 H008 109.0 . . ?
 O003 C008 C00A 103.77(19) . . ?
 C004 C008 H008 109.0 . . ?
 C00A C008 C004 116.62(19) . . ?
 C00A C008 H008 109.0 . . ?
 H00H C009 H00I 107.1 . . ?
 C00E C009 H00H 107.7 . . ?
 C00E C009 H00I 107.7 . . ?
 C00F C009 H00H 107.7 . . ?
 C00F C009 H00I 107.7 . . ?
 C00F C009 C00E 118.2(2) . . ?
 C008 C00A C00D 127.9(2) . . ?
 C00K C00A C008 109.0(2) . . ?
 C00K C00A C00D 122.9(2) . . ?
 C007 C00B H00J 108.5 . . ?
 C007 C00B C00D 112.64(19) . . ?
 C00D C00B H00J 108.5 . . ?
 C00I C00B C007 108.7(2) . . ?
 C00I C00B H00J 108.5 . . ?
 C00I C00B C00D 110.05(19) . . ?
 C005 C00C H00K 109.5 . . ?
 C005 C00C H00L 109.5 . . ?
 C005 C00C H00M 109.5 . . ?
 H00K C00C H00L 109.5 . . ?
 H00K C00C H00M 109.5 . . ?
 H00L C00C H00M 109.5 . . ?
 C006 C00D C00B 110.9(2) . . ?
 C00A C00D C006 106.86(18) . . ?
 C00A C00D C00B 106.65(19) . . ?
 C00A C00D C00G 114.0(2) . . ?
 C00G C00D C006 105.6(2) . . ?
 C00G C00D C00B 112.80(19) . . ?
 C009 C00E H00N 106.4 . . ?
 C00H C00E C009 112.6(2) . . ?
 C00H C00E H00N 106.4 . . ?
 C00H C00E C00J 110.6(2) . . ?
 C00J C00E C009 113.91(19) . . ?
 C00J C00E H00N 106.4 . . ?
 O002 C00F C009 122.9(2) . . ?
 O002 C00F C00N 121.5(3) . . ?
 C00N C00F C009 115.6(2) . . ?
 C00D C00G H00O 109.5 . . ?
 C00D C00G H00P 109.5 . . ?
 C00D C00G H00Q 109.5 . . ?
 H00O C00G H00P 109.5 . . ?
 H00O C00G H00Q 109.5 . . ?
 H00P C00G H00Q 109.5 . . ?
 C00E C00H H00R 109.5 . . ?
 C00E C00H H00S 109.5 . . ?
 C00E C00H H00T 109.5 . . ?
 H00R C00H H00S 109.5 . . ?
 H00R C00H H00T 109.5 . . ?
 H00S C00H H00T 109.5 . . ?
 C00B C00I H00U 109.2 . . ?
 C00B C00I H00V 109.2 . . ?
 H00U C00I H00V 107.9 . . ?
 C00M C00I C00B 112.2(2) . . ?
 C00M C00I H00U 109.2 . . ?
 C00M C00I H00V 109.2 . . ?
 C007 C00J C00E 112.3(2) . . ?
 C007 C00J H00W 109.1 . . ?
 C007 C00J H00X 109.1 . . ?
 C00E C00J H00W 109.1 . . ?
 C00E C00J H00X 109.1 . . ?
 H00W C00J H00X 107.9 . . ?
 C00A C00K C00L 108.6(2) . . ?
 C00A C00K C00M 125.5(2) . . ?
 C00L C00K C00M 125.8(2) . . ?
 O001 C00L O003 121.4(2) . . ?
 O001 C00L C00K 129.9(2) . . ?
 O003 C00L C00K 108.6(2) . . ?
 C00I C00M H00Y 109.3 . . ?
 C00I C00M H 109.3 . . ?
 C00K C00M C00I 111.5(2) . . ?
 C00K C00M H00Y 109.3 . . ?
 C00K C00M H 109.3 . . ?
 H00Y C00M H 108.0 . . ?
 C005 C00N H00Z 108.6 . . ?
 C005 C00N HA 108.6 . . ?
 C00F C00N C005 114.8(2) . . ?
 C00F C00N H00Z 108.6 . . ?
 C00F C00N HA 108.6 . . ?
 H00Z C00N HA 107.5 . . ?

loop_
  _geom_torsion_atom_site_label_1
  _geom_torsion_atom_site_label_2
  _geom_torsion_atom_site_label_3
  _geom_torsion_atom_site_label_4
  _geom_torsion
  _geom_torsion_site_symmetry_1
  _geom_torsion_site_symmetry_2
  _geom_torsion_site_symmetry_3
  _geom_torsion_site_symmetry_4
  _geom_torsion_publ_flag
 O002 C00F C00N C005 -101.2(3) . . . . ?
 O003 C008 C00A C00D -167.43(19) . . . . ?
 O003 C008 C00A C00K 7.5(2) . . . . ?
 C004 C005 C00N C00F 76.3(3) . . . . ?
 C004 C008 C00A C00D 72.4(3) . . . . ?
 C004 C008 C00A C00K -112.7(2) . . . . ?
 C005 C004 C008 O003 -52.9(3) . . . . ?
 C005 C004 C008 C00A 64.3(3) . . . . ?
 C007 C00B C00D C006 -179.2(2) . . . . ?
 C007 C00B C00D C00A 64.8(2) . . . . ?
 C007 C00B C00D C00G -61.0(3) . . . . ?
 C007 C00B C00I C00M -62.6(2) . . . . ?
 C008 O003 C00L O001 -179.7(2) . . . . ?
 C008 O003 C00L C00K 3.1(2) . . . . ?
 C008 C004 C005 C00C 89.0(3) . . . . ?
 C008 C004 C005 C00N -149.8(2) . . . . ?
 C008 C00A C00D C006 88.9(3) . . . . ?
 C008 C00A C00D C00B -152.4(2) . . . . ?
 C008 C00A C00D C00G -27.2(3) . . . . ?
 C008 C00A C00K C00L -5.8(2) . . . . ?
 C008 C00A C00K C00M 173.4(2) . . . . ?
 C009 C00E C00J C007 54.4(3) . . . . ?
 C009 C00F C00N C005 80.8(3) . . . . ?
 C00A C00K C00L O001 -175.0(2) . . . . ?
 C00A C00K C00L O003 1.9(2) . . . . ?
 C00A C00K C00M C00I 11.5(3) . . . . ?
 C00B C007 C00J C00E -174.1(2) . . . . ?
 C00B C00I C00M C00K -36.0(3) . . . . ?
 C00C C005 C00N C00F -160.9(3) . . . . ?
 C00D C00A C00K C00L 169.37(18) . . . . ?
 C00D C00A C00K C00M -11.4(3) . . . . ?
 C00D C00B C00I C00M 61.2(3) . . . . ?
 C00E C009 C00F O002 20.9(3) . . . . ?
 C00E C009 C00F C00N -161.1(2) . . . . ?
 C00F C009 C00E C00H -77.3(3) . . . . ?
 C00F C009 C00E C00J 49.6(3) . . . . ?
 C00H C00E C00J C007 -177.6(2) . . . . ?
 C00I C00B C00D C006 59.4(3) . . . . ?
 C00I C00B C00D C00A -56.6(2) . . . . ?
 C00I C00B C00D C00G 177.57(19) . . . . ?
 C00J C007 C00B C00D 88.9(3) . . . . ?
 C00J C007 C00B C00I -148.9(2) . . . . ?
 C00K C00A C00D C006 -85.3(3) . . . . ?
 C00K C00A C00D C00B 33.3(3) . . . . ?
 C00K C00A C00D C00G 158.5(2) . . . . ?
 C00L O003 C008 C004 118.8(2) . . . . ?
 C00L O003 C008 C00A -6.3(2) . . . . ?
 C00L C00K C00M C00I -169.5(2) . . . . ?
 C00M C00K C00L O001 5.8(4) . . . . ?
 C00M C00K C00L O003 -177.3(2) . . . . ?

_shelx_res_file
;
TITL cu_0913_6_0m_a.res in P2(1)
    cu_0913_6_0m.res
    created by SHELXL-2018/3 at 12:04:55 on 13-Sep-2022
REM Old TITL cu_0913_6_0m in P2(1)
REM SHELXT solution in P2(1): R1 0.116, Rweak 0.033, Alpha 0.005
REM <I/s> 2.504 for 4 systematic absences, Orientation as input
REM Flack x = 0.178 ( 0.067 ) from 1282 Parsons' quotients
REM Formula found by SHELXT: C20 O3
CELL 1.54178 9.6985 8.4181 10.8402 90 97.069 90
ZERR 2 0.0003 0.0003 0.0003 0 0.001 0
LATT -1
SYMM -X,0.5+Y,-Z
SFAC C H O
UNIT 40 60 6

L.S. 10
PLAN  4
SIZE 0.2 0.15 0.1
TEMP -123.15
CONF
list 4
MORE -1
fmap 2
ACTA
BOND $H
REM <olex2.extras>
REM <HklSrc "%.\\cu_0913_6_0m.hkl">
REM </olex2.extras>

WGHT    0.116900    0.005800
FVAR       1.74690
O001  3    0.264765    0.690872    0.379719    11.00000    0.05628    0.05870 =
         0.05222    0.01086    0.00235   -0.00217
O002  3    0.208898    0.179273    0.904333    11.00000    0.05671    0.05299 =
         0.05688    0.00156    0.00752    0.00143
O003  3    0.339860    0.451148    0.448163    11.00000    0.05429    0.05122 =
         0.04650   -0.00016    0.00829   -0.00162
C004  1    0.301208    0.249755    0.602411    11.00000    0.05705    0.04265 =
         0.04957   -0.00202    0.00591   -0.00089
AFIX  23
H00A  2    0.337970    0.210431    0.686099    11.00000   -1.20000
H00B  2    0.304204    0.160178    0.543626    11.00000   -1.20000
AFIX   0
C005  1    0.147729    0.298240    0.604366    11.00000    0.05233    0.05023 =
         0.05170    0.00058    0.00530   -0.00482
AFIX  13
H005  2    0.144341    0.413278    0.626801    11.00000   -1.20000
AFIX   0
C006  1    0.654706    0.571621    0.760364    11.00000    0.04542    0.06189 =
         0.05627    0.00005    0.00510   -0.00273
AFIX 137
H00C  2    0.695190    0.485102    0.716173    11.00000   -1.50000
H00D  2    0.709819    0.587622    0.841426    11.00000   -1.50000
H00E  2    0.654748    0.669498    0.711423    11.00000   -1.50000
AFIX   0
C007  1    0.285984    0.622050    0.875746    11.00000    0.05348    0.04990 =
         0.05357    0.00054    0.01279    0.00189
AFIX  23
H00F  2    0.234685    0.723596    0.877000    11.00000   -1.20000
H00G  2    0.242477    0.561036    0.803107    11.00000   -1.20000
AFIX   0
C008  1    0.398659    0.381584    0.565653    11.00000    0.04742    0.04694 =
         0.04845    0.00153    0.00873    0.00290
AFIX  13
H008  2    0.490984    0.333836    0.555437    11.00000   -1.20000
AFIX   0
C009  1    0.044221    0.394226    0.878465    11.00000    0.04837    0.05493 =
         0.05615    0.00374    0.00953   -0.00086
AFIX  23
H00H  2   -0.049249    0.357867    0.893787    11.00000   -1.20000
H00I  2    0.031009    0.470693    0.808623    11.00000   -1.20000
AFIX   0
C00A  1    0.420424    0.521804    0.651828    11.00000    0.04208    0.04521 =
         0.04784   -0.00092    0.00891   -0.00117
C00B  1    0.436532    0.661520    0.852929    11.00000    0.05170    0.04824 =
         0.04857   -0.00342    0.00783   -0.00418
AFIX  13
H00J  2    0.494169    0.675086    0.935303    11.00000   -1.20000
AFIX   0
C00C  1    0.062484    0.273662    0.477531    11.00000    0.06166    0.08255 =
         0.05634    0.00668   -0.00038   -0.01456
AFIX 137
H00K  2    0.105850    0.331604    0.413999    11.00000   -1.50000
H00L  2   -0.032091    0.313459    0.480026    11.00000   -1.50000
H00M  2    0.059047    0.160168    0.457259    11.00000   -1.50000
AFIX   0
C00D  1    0.503094    0.528249    0.779500    11.00000    0.04568    0.04891 =
         0.04644    0.00051    0.00661   -0.00118
C00E  1    0.108885    0.485037    0.994840    11.00000    0.05300    0.04835 =
         0.05576    0.00022    0.01463    0.00410
AFIX  13
H00N  2    0.056808    0.587453    0.995929    11.00000   -1.20000
AFIX   0
C00F  1    0.122033    0.251287    0.835943    11.00000    0.04816    0.04891 =
         0.05368    0.00339    0.01048   -0.00702
C00G  1    0.512786    0.368439    0.848104    11.00000    0.05257    0.05123 =
         0.04981    0.00287    0.00632    0.00247
AFIX 137
H00O  2    0.556635    0.289760    0.798858    11.00000   -1.50000
H00P  2    0.419281    0.332364    0.860069    11.00000   -1.50000
H00Q  2    0.568633    0.381128    0.929201    11.00000   -1.50000
AFIX   0
C00H  1    0.089165    0.399121    1.115248    11.00000    0.06071    0.05751 =
         0.05784    0.00119    0.01924   -0.00043
AFIX 137
H00R  2   -0.010246    0.383691    1.119751    11.00000   -1.50000
H00S  2    0.129495    0.462864    1.186325    11.00000   -1.50000
H00T  2    0.135571    0.295586    1.117059    11.00000   -1.50000
AFIX   0
C00I  1    0.435795    0.820090    0.781548    11.00000    0.05659    0.04608 =
         0.05610   -0.00386    0.00915   -0.00588
AFIX  23
H00U  2    0.396987    0.904397    0.830820    11.00000   -1.20000
H00V  2    0.532526    0.849808    0.771424    11.00000   -1.20000
AFIX   0
C00J  1    0.262530    0.529440    0.992690    11.00000    0.05586    0.05092 =
         0.04890   -0.00212    0.01200   -0.00223
AFIX  23
H00W  2    0.294387    0.594461    1.066845    11.00000   -1.20000
H00X  2    0.319068    0.431224    0.997108    11.00000   -1.20000
AFIX   0
C00K  1    0.363405    0.650046    0.594167    11.00000    0.04559    0.04721 =
         0.04912    0.00158    0.00990   -0.00109
C00L  1    0.314497    0.608004    0.464799    11.00000    0.04436    0.05122 =
         0.05261    0.00293    0.01081   -0.00329
C00M  1    0.349849    0.810344    0.652837    11.00000    0.05352    0.04381 =
         0.05500    0.00170    0.01114    0.00139
AFIX  23
H00Y  2    0.250912    0.830832    0.661199    11.00000   -1.20000
H     2    0.381666    0.893443    0.598218    11.00000   -1.20000
AFIX   0
C00N  1    0.080876    0.199897    0.702941    11.00000    0.05776    0.05394 =
         0.05463   -0.00166    0.00905   -0.01251
AFIX  23
H00Z  2   -0.021442    0.207172    0.684214    11.00000   -1.20000
HA    2    0.106914    0.086991    0.694922    11.00000   -1.20000
AFIX   0
HKLF 4


REM  cu_0913_6_0m_a.res in P2(1)
REM wR2 = 0.1410, GooF = S = 1.094, Restrained GooF = 1.094 for all data
REM R1 = 0.0610 for 3091 Fo > 4sig(Fo) and 0.0613 for all 3132 data
REM 212 parameters refined using 1 restraints

END

WGHT      0.1169      0.0058

REM Highest difference peak  0.350,  deepest hole -0.221,  1-sigma level  0.064
Q1    1   0.2197  0.2768  0.6039  11.00000  0.05    0.35
Q2    1   0.5832  0.5524  0.7630  11.00000  0.05    0.32
Q3    1   0.3441  0.3182  0.5895  11.00000  0.05    0.31
Q4    1   0.3582  0.6247  0.8660  11.00000  0.05    0.28
;
_shelx_res_checksum                97871
_shelx_hkl_file
;
   2   0   0   25.90    4.70
  -2   0   0   33.70    5.30
   3   0   0 2784.42   82.99
  -3   0   0 2556.74   82.39
  -4   0   0  466.05   13.00
  -6   0   0   72.69    2.70
   6   0   0   73.59    2.50
  -7   0   0   44.90    3.80
  -7   0   0   48.90    3.60
   7   0   0   45.00    1.90
  -8   0   0    1.50    0.90
  -8   0   0    1.20    0.70
  -8   0   0    1.80    0.60
  -9   0   0    3.40    0.90
  -9   0   0    2.80    0.60
  -9   0   0    2.50    1.00
 -10   0   0    1.00    0.50
 -11   0   0    5.20    0.70
   3   1   0 2943.71   86.89
   3   1   0 2910.21   95.39
  -3   1   0 3057.89   90.29
   4  -1   0 1551.74   62.89
   4   1   0 1583.24   70.69
   4   1   0 1613.44   52.89
  -4   1   0 1555.84   53.69
  -5  -1   0  557.84   14.80
  -5   1   0  549.85   15.50
   6  -1   0  267.77    7.80
   6   1   0  274.77    7.60
  -6   1   0  266.57    8.20
  -7  -1   0   55.29    6.60
  -7  -1   0   78.09    4.40
  -7   1   0   81.29    5.10
  -7   1   0   78.49    3.00
  -7   1   0   76.09    3.10
  -8  -1   0  125.99    4.70
  -8  -1   0  131.49    5.90
  -8  -1   0  133.09    6.50
  -8   1   0  132.09    4.60
  -8   1   0  136.29    6.70
  -9  -1   0   56.49    3.60
  -9  -1   0   58.99    3.40
  -9  -1   0   53.89    2.30
  -9   1   0   56.79    2.40
  -9   1   0   61.29    3.90
  -9   1   0   60.99    3.30
 -10  -1   0   13.90    1.40
 -10   1   0   15.20    1.40
 -10   1   0   15.00    0.80
 -10   1   0   14.70    1.60
 -11  -1   0   14.70    1.10
 -11   1   0   15.40    1.10
   0  -2   0 2559.14   90.49
   0   2   0 2553.44   89.19
  -1  -2   0 2239.48   80.19
   1  -2   0 2343.67   85.09
   1   2   0 2232.08   82.19
  -1   2   0 2384.66   82.29
   2  -2   0 8573.14  255.47
   2   2   0 8945.71  251.97
   3  -2   0  666.63   39.30
   3   2   0  653.13   35.70
  -3   2   0  657.03   32.20
   3   2   0  654.83   29.00
   4  -2   0  781.92   44.50
   4   2   0  801.22   31.90
   4   2   0  762.82   40.10
   5  -2   0   57.19    2.30
  -5   2   0   59.89    2.70
   5   2   0   55.19    2.10
   6  -2   0   88.59    3.20
  -6   2   0   86.49    3.50
   6   2   0   93.99    3.00
  -7  -2   0   33.10    3.00
  -7  -2   0   30.80    2.00
   7  -2   0   32.00    1.70
  -7  -2   0   32.10    2.90
  -7   2   0   34.40    1.90
   7   2   0   32.40    1.40
  -7   2   0   29.60    3.40
  -8  -2   0   31.00    2.50
  -8  -2   0   32.10    2.70
  -8  -2   0   31.70    1.80
  -8   2   0   34.20    3.00
  -8   2   0   32.40    1.70
  -9  -2   0    9.20    1.30
  -9   2   0    9.50    1.50
  -9   2   0   10.10    0.90
  -9   2   0   10.10    1.30
 -10  -2   0   13.40    1.20
 -10   2   0   13.80    1.50
 -10   2   0   12.80    0.80
 -10   2   0   14.10    1.30
 -11  -2   0   30.00    1.50
 -11   2   0   30.10    1.60
   0  -3   0    0.30    0.20
   1  -3   0  465.15   13.30
   1  -3   0  492.65   13.20
   2  -3   0  430.06   12.10
  -2  -3   0  420.56   11.70
   2  -3   0  436.76   12.10
   3  -3   0  323.07    9.40
   4  -3   0  112.99    4.10
   4  -3   0  113.99    4.00
   5  -3   0   50.49    2.60
   5  -3   0   48.60    2.20
   5   3   0   48.20    1.90
   6  -3   0  348.47   10.70
   6  -3   0  355.56   10.40
  -6   3   0  361.86   10.80
   6   3   0  358.86    9.90
  -7  -3   0    1.80    0.90
  -7  -3   0    1.20    0.60
  -7   3   0    1.10    0.50
  -7   3   0    1.60    1.00
  -7   3   0    1.00    0.40
  -8  -3   0  210.58    8.00
  -8  -3   0  201.58    6.50
  -8   3   0  211.18    6.50
  -8   3   0  222.48    8.90
  -9   3   0   54.19    3.60
 -10  -3   0   23.90    2.10
 -10   3   0   23.90    1.60
 -11  -3   0   15.60    0.90
 -11   3   0   17.00    1.00
   0  -4   0  357.36    9.90
   1  -4   0 1043.60   59.09
   1   4   0 1245.58   59.69
  -1   4   0 1134.99   55.89
   2  -4   0  437.66   12.40
   2  -4   0  440.26   12.30
  -2  -4   0  427.06   11.90
   3  -4   0  341.27   10.10
   3  -4   0  346.17   10.10
   4  -4   0   23.30    1.60
   4  -4   0   23.80    1.50
   5  -4   0  122.89    4.60
   5  -4   0  120.69    4.40
   5   4   0  125.19    3.90
  -6  -4   0   86.99    6.90
   6  -4   0   94.09    3.80
  -6  -4   0   93.89    5.20
  -6   4   0   91.29    3.80
  -6   4   0   91.89    3.40
  -7  -4   0   87.29    4.60
  -7  -4   0   83.49    3.40
  -7   4   0   90.29    5.00
  -7   4   0   78.29    3.20
  -8  -4   0   16.80    1.70
  -8  -4   0   16.60    1.00
  -8   4   0   16.20    1.90
  -8   4   0   17.30    1.10
  -9  -4   0   16.70    1.40
  -9   4   0   17.20    1.00
 -10  -4   0   10.50    0.90
 -10   4   0   11.70    1.10
 -10   4   0   10.80    0.60
   0  -5   0    1.00    0.30
  -1  -5   0  862.21   23.30
   1  -5   0  902.41   23.50
  -2  -5   0  326.17    9.20
   2  -5   0  336.47    9.90
   2  -5   0  337.87    9.60
   3  -5   0  258.47    7.90
   3  -5   0  262.97    8.10
   4  -5   0  463.75   13.40
   4  -5   0  469.35   13.50
  -5  -5   0  139.69    6.60
  -5  -5   0  126.39    5.00
   5  -5   0  132.79    4.80
  -5   5   0  130.89    4.70
  -6  -5   0  183.18    6.20
  -6  -5   0  183.48    7.30
  -6   5   0  180.58    6.40
  -6   5   0  183.78    5.80
  -6   5   0  182.28    7.50
  -7  -5   0   92.09    4.40
  -7  -5   0   91.79    3.40
  -7   5   0   94.49    4.70
  -7   5   0   96.49    3.30
  -8  -5   0   61.99    3.20
  -8   5   0   68.89    2.50
  -9  -5   0   66.59    2.80
  -9   5   0   72.69    2.40
 -10   5   0    0.30    0.20
  -2  -6   0  141.29    5.60
   2  -6   0  139.89    5.40
  -3  -6   0  374.06   12.10
  -3   6   0  412.46   12.50
   4  -6   0  312.77    9.50
  -4  -6   0  296.47   10.50
  -4  -6   0  318.07    9.80
  -4   6   0  305.57    9.40
  -5   6   0  124.79    5.30
  -5   6   0  106.19    4.40
  -6  -6   0  160.28    5.20
  -6  -6   0  152.08    6.10
  -6   6   0  156.88    5.00
  -7  -6   0   19.80    0.90
  -7  -6   0   19.00    1.60
  -7   6   0   18.10    1.20
  -8  -6   0   31.90    2.10
  -8   6   0   31.80    1.30
  -9   6   0   51.29    1.70
   0   7   0    5.70    1.10
   1  -7   0   59.99    2.90
  -1  -7   0   60.89    3.00
  -1  -7   0   61.29    3.40
  -1   7   0   56.09    3.00
   2  -7   0  151.58    5.30
  -2  -7   0  141.39    5.30
  -2  -7   0  148.29    5.90
  -2   7   0  145.49    5.30
  -3  -7   0  163.98    5.60
   3  -7   0  175.88    6.60
  -3   7   0  147.19    5.70
  -3   7   0  155.48    5.60
  -4  -7   0    1.90    0.70
   4  -7   0    2.30    0.60
  -4  -7   0    1.80    0.50
  -4   7   0    1.90    0.50
  -5  -7   0   93.49    3.40
  -5  -7   0   92.49    4.00
  -5   7   0   96.59    3.40
  -6  -7   0    2.10    0.40
  -6  -7   0    2.30    0.60
  -6   7   0    1.90    0.40
  -7  -7   0   42.60    2.00
  -7   7   0   43.90    1.60
  -8   7   0   51.39    1.70
   0  -8   0  113.99    4.10
   0   8   0  101.69    4.00
  -1  -8   0    4.20    0.70
   1  -8   0    4.40    0.70
  -1   8   0    6.10    0.90
  -2  -8   0   58.79    2.60
   2  -8   0   61.19    2.60
  -2   8   0   56.99    2.60
  -3  -8   0   19.30    1.40
  -3  -8   0   17.60    1.50
  -4  -8   0    3.00    0.70
  -4  -8   0    2.30    0.50
  -4   8   0    2.10    0.40
  -5  -8   0   68.29    2.30
  -5   8   0   66.09    2.30
  -6   8   0   19.10    1.10
  -7   8   0   21.30    0.90
   0  -9   0   -0.10    0.20
   0   9   0    0.00    0.30
   1  -9   0   44.10    1.80
  -1  -9   0   44.70    1.90
   2  -9   0   15.30    0.90
  -2  -9   0   15.10    0.90
  -3  -9   0    7.40    0.60
  -3   9   0    8.30    0.70
  -4  -9   0   12.50    0.60
  -4   9   0   13.80    0.70
  -5   9   0   10.30    0.60
  -1  10   0   52.69    2.10
  -2  10   0    1.20    0.30
  -3  10   0    2.70    0.40
 -11   0   1    6.70    0.80
 -10   0   1    1.00    0.30
 -10   0   1    0.70    0.50
  -9   0   1   89.39    4.90
  -9   0   1   88.59    4.20
  -9   0   1   91.09    3.50
  -8   0   1   21.90    2.10
  -8   0   1   21.90    1.60
  -8   0   1   20.80    2.40
   7   0  -1   25.70    1.30
  -6   0   1  447.96   12.20
   6   0  -1  436.26   12.10
  -5   0   1  197.58    6.00
   5   0  -1  196.48    5.70
  -4   0   1 5845.02  171.18
   4   0  -1 5903.41  170.48
   2   0  -1 1732.23   55.49
  -2   0   1 1728.43   57.59
   1   0  -1  440.96   17.80
  -1   0   1  423.66   18.50
   0   0   1  870.51   27.20
   0   0  -1  868.01   26.40
   2   0   1 1123.49   37.50
  -2   0  -1 1116.79   34.40
  -3   0  -1 1052.09   36.60
   3   0   1 1090.59   39.90
  -4   0  -1  249.38    7.50
  -5   0  -1   56.89    2.40
   5   0   1   59.29    2.10
   6   0   1  219.68    6.40
  -6   0  -1  220.68    6.70
  -7   0  -1    8.30    1.80
  -7   0  -1    8.90    1.60
   7   0   1    9.70    1.20
  -8   0  -1  141.09    6.10
  -8   0  -1  133.39    4.60
  -8   0  -1  147.39    7.00
  -9   0  -1    8.80    1.60
  -9   0  -1    7.40    1.40
 -10   0  -1  120.69    4.70
 -10   0  -1  112.59    4.90
 -11   0  -1    7.30    0.80
 -11  -1   1   16.60    1.10
 -11   1   1   16.50    1.20
 -10  -1   1   71.29    2.50
 -10  -1   1   74.19    3.40
 -10   1   1   71.39    2.60
 -10   1   1   72.19    3.30
  -9  -1   1   28.60    2.20
  -9  -1   1   29.90    1.80
  -9   1   1   29.60    1.70
  -9   1   1   29.80    2.20
  -9   1   1   32.10    2.70
  -8  -1   1   50.79    2.60
  -8  -1   1   51.39    3.70
  -8  -1   1   47.70    3.20
  -8   1   1   49.20    2.40
  -8   1   1   53.19    3.90
  -7  -1   1   92.59    5.60
  -7   1   1   95.39    5.60
  -7   1   1   93.69    3.70
   6  -1  -1  121.49    3.80
  -6   1   1  110.69    4.00
   6   1  -1  114.99    3.60
   5  -1  -1 1010.70   52.49
   5   1  -1  965.00   48.80
   4  -1  -1 1415.16   59.49
   4   1  -1 1395.26   50.09
  -4   1   1 1456.35   52.09
   4   1  -1 1480.45   60.99
   3  -1  -1 3526.95  112.89
   3   1  -1 3428.86  109.89
  -3   1   1 3397.56  103.99
   3   1  -1 3571.24  113.99
   0   1  -1 4706.23  139.49
   1  -1   1 6214.18  180.18
  -1   1  -1 6367.66  179.48
   2  -1   1 1696.13   62.29
   2   1   1 1743.43   55.39
  -2   1  -1 1702.93   58.19
   2   1   1 1748.13   50.39
   3  -1   1   12.10    0.70
  -3  -1  -1   11.00    0.80
  -3   1  -1    9.80    1.00
   3   1   1   10.60    0.70
  -4  -1  -1  301.77    8.70
   4  -1   1  301.37    8.50
  -4   1  -1  311.37    9.20
   4   1   1  297.37    8.40
  -5  -1  -1  528.95   14.90
   5  -1   1  564.34   14.90
  -5   1  -1  556.84   15.50
   6  -1   1  563.94   15.20
  -6   1  -1  553.74   15.70
   6   1   1  553.04   15.00
   7  -1   1  129.09    4.20
  -7  -1  -1  124.39    6.50
  -7  -1  -1  127.49    6.00
  -7   1  -1  135.09    7.10
  -7   1  -1  125.69    4.40
   7   1   1  128.69    4.00
  -7   1  -1  127.69    4.50
  -8  -1  -1  140.89    6.20
  -8  -1  -1  146.39    6.90
  -8   1  -1  147.59    7.10
  -8   1  -1  136.69    4.70
  -8   1  -1  140.39    6.00
  -9  -1  -1  129.59    5.50
  -9  -1  -1  132.09    6.00
  -9   1  -1  124.79    4.00
  -9   1  -1  129.09    5.40
  -9   1  -1  129.79    6.10
 -10  -1  -1   19.70    1.60
 -10   1  -1   20.20    1.80
 -10   1  -1   20.60    1.60
 -11  -1  -1   69.09    2.70
 -11   1  -1   74.19    2.80
 -11  -2   1   17.40    1.60
 -11   2   1   21.20    1.20
 -10  -2   1    9.50    1.10
 -10   2   1   10.10    0.80
 -10   2   1    9.70    1.10
  -9  -2   1  104.59    3.80
  -9  -2   1   99.39    4.60
  -9   2   1  104.59    3.80
  -9   2   1  109.19    5.30
  -8  -2   1   83.49    3.70
  -8  -2   1   83.29    4.40
  -8   2   1   87.59    5.10
  -8   2   1   86.69    3.30
  -7  -2   1   66.89    3.30
  -7  -2   1   62.59    3.90
   7  -2  -1   64.79    2.60
  -7  -2   1   65.39    5.60
  -7   2   1   67.89    2.90
   6  -2  -1  243.08    7.10
  -6   2   1  230.58    7.40
   6   2  -1  236.38    6.80
   5   2  -1 2192.98   87.09
   4  -2  -1  507.55   14.20
   4   2  -1  523.15   13.90
   3  -2  -1 1519.35   66.49
   3   2  -1 1549.64   64.99
  -3   2   1 1461.05   55.99
   3   2  -1 1458.55   54.59
   2  -2  -1 3324.27  113.49
   2   2  -1 3207.18  113.39
  -2   2   1 3375.66  105.29
   1   2  -1 9999.00  288.17
   0  -2   1 3639.24  119.59
   0   2  -1 3657.83  119.99
   0   2   1 3501.35  112.39
   1  -2   1  509.85   14.10
   2  -2   1  129.49    4.10
   3  -2   1   79.99    3.10
   3  -2   1   79.89    2.80
  -3  -2  -1   79.29    2.80
  -4  -2  -1   98.99    3.20
   4  -2   1   99.39    3.40
   4   2   1   97.39    3.20
  -4   2  -1  101.79    3.90
   5  -2   1  680.53   18.50
  -5   2  -1  683.63   19.10
   6  -2   1   40.20    1.90
   6   2   1   47.10    1.80
  -6   2  -1   44.70    2.30
  -7  -2  -1   12.80    2.00
  -7  -2  -1   14.60    1.30
  -7  -2  -1   14.20    1.90
  -7   2  -1   13.50    2.10
  -7   2  -1   13.50    1.20
  -7   2  -1   13.80    1.10
  -8  -2  -1  282.17   11.10
  -8   2  -1  299.17   12.20
  -9  -2  -1  110.89    5.10
  -9  -2  -1  111.69    4.90
  -9   2  -1  114.39    5.50
  -9   2  -1  110.29    3.70
  -9   2  -1  115.89    4.80
 -10  -2  -1   26.20    1.80
 -10   2  -1   28.00    1.80
 -10   2  -1   26.40    2.00
 -11  -2  -1   17.20    1.10
 -11   2  -1   18.10    1.10
 -11   3   1   22.90    1.20
 -10   3   1    0.30    0.30
 -10   3   1    0.60    0.20
  -9   3   1  126.89    4.20
  -8  -3   1    7.70    1.40
  -8  -3   1    7.40    1.00
  -8   3   1    6.60    1.50
  -8   3   1    7.50    0.80
  -7  -3   1  203.18    7.10
  -7  -3   1  193.18    7.90
  -7   3   1  209.78    6.40
  -7   3   1  189.68    6.60
  -7   3   1  214.78    9.00
   6  -3  -1   62.59    2.70
   6   3  -1   65.29    2.30
   5  -3  -1  372.26   10.60
   5   3  -1  357.46   10.10
   4  -3  -1  826.12   22.40
   3  -3  -1  511.95   14.10
   3  -3  -1  503.75   14.20
   2  -3  -1 2297.07   95.39
  -2  -3   1 2532.75   91.29
  -2   3   1 2610.84   88.89
  -1  -3   1 1326.47   60.79
   1  -3  -1 1421.86   64.39
  -1   3   1 1435.96   59.59
   1   3  -1 1332.07   63.89
   0  -3   1 4864.01  160.38
   0  -3  -1 4912.71  158.58
   0   3  -1 5193.58  161.98
   0   3   1 4694.33  152.38
   1  -3   1 1559.64   69.29
  -1  -3  -1 1474.95   62.29
  -1   3  -1 1499.65   65.89
   1   3   1 1415.46   60.69
  -2  -3  -1  948.71   46.80
   2  -3   1  967.00   52.79
  -2   3  -1 1043.70   49.50
   2   3   1  986.70   46.50
   3  -3   1  733.53   20.70
   3  -3   1  771.82   20.40
   4  -3   1  322.77    9.30
   4  -3   1  312.47    9.60
  -4   3  -1  312.67    9.70
   5  -3   1  140.99    4.80
   5  -3   1  142.39    5.10
  -5   3  -1  141.99    5.20
   5   3   1  143.69    4.40
   6  -3   1   73.99    2.90
   6  -3   1   72.49    3.50
  -6  -3  -1   67.39    4.50
  -6   3  -1   75.09    3.30
  -6   3  -1   71.89    2.80
  -6   3  -1   70.69    4.90
  -7  -3  -1   92.49    4.90
  -7   3  -1   89.09    3.20
  -7   3  -1   93.69    5.30
  -7   3  -1   88.49    3.70
  -8  -3  -1   14.10    1.60
  -8   3  -1   16.10    2.00
  -8   3  -1   15.20    1.00
  -9  -3  -1   12.60    1.40
  -9   3  -1   14.50    0.90
  -9   3  -1   14.00    1.90
 -10   3  -1   30.10    1.70
 -10   3  -1   26.20    1.90
 -11  -3  -1   11.90    0.80
 -11   3  -1   11.90    0.90
 -11   4   1   34.80    1.40
 -10  -4   1    5.20    0.90
 -10   4   1    8.00    0.60
  -9  -4   1   47.60    2.40
  -9  -4   1   44.70    1.60
  -9   4   1   46.90    1.90
  -8  -4   1  198.38    7.30
  -8  -4   1  197.58    6.40
  -8   4   1  204.98    8.10
  -8   4   1  204.98    6.20
  -7  -4   1   27.40    1.90
  -7  -4   1   27.40    2.30
  -7   4   1   27.20    1.50
  -7   4   1   30.00    2.70
  -7   4   1   28.40    1.80
   6  -4  -1  142.29    5.20
  -6  -4   1  139.79    6.30
  -6  -4   1  146.19    5.70
  -6   4   1  142.19    4.90
  -6   4   1  156.68    7.70
   5  -4  -1  108.09    4.10
   5  -4  -1  110.49    4.10
   5   4  -1  109.09    3.50
   4  -4  -1  353.56   10.60
   4  -4  -1  372.96   10.70
   3  -4  -1  765.12   20.70
  -3  -4   1  735.73   20.40
   3  -4  -1  781.22   20.90
   2  -4  -1  694.53   18.80
  -2  -4   1  696.33   18.80
   2  -4  -1  706.93   19.30
   1  -4  -1  790.62   21.20
  -1  -4   1  764.42   20.80
   0  -4   1  214.98    6.50
   1  -4   1  208.28    6.40
   2  -4   1  522.15   14.90
   2  -4   1  546.25   15.00
   3  -4   1  261.07    8.00
   3  -4   1  261.77    7.90
   4  -4   1  174.98    5.70
   4  -4   1  173.58    5.90
  -4   4  -1  172.68    6.10
   5  -4   1   42.20    2.30
   5  -4   1   45.00    2.20
  -5   4  -1   42.60    2.40
   5   4   1   40.00    1.70
  -6  -4  -1  147.39    6.70
  -6   4  -1  153.78    5.00
  -6   4  -1  142.79    5.40
  -6   4  -1  158.88    7.30
  -7   4  -1   12.10    1.20
  -7   4  -1    9.10    1.10
  -8  -4  -1  172.68    6.80
  -8   4  -1  180.08    7.30
  -8   4  -1  174.28    5.30
  -9  -4  -1    2.30    0.60
  -9   4  -1    2.00    0.60
  -9   4  -1    2.70    0.40
 -10  -4  -1   13.90    1.00
 -10   4  -1   15.70    1.10
 -10   5   1   20.00    1.10
 -10   5   1   20.10    0.90
  -9  -5   1    1.10    0.40
  -9   5   1    0.70    0.20
  -8  -5   1   10.40    1.20
  -8  -5   1   10.10    0.80
  -7  -5   1   30.20    1.80
  -7  -5   1   30.30    2.30
  -7   5   1   31.80    1.60
  -6  -5   1  179.08    6.40
  -6  -5   1  178.18    7.00
  -6   5   1  180.28    5.70
  -6   5   1  177.28    6.20
  -5  -5   1  122.09    5.80
  -5  -5   1  121.39    5.00
  -5   5   1  119.79    4.40
  -4  -5   1  459.05   14.90
   4  -5  -1  477.75   13.50
   4  -5  -1  497.55   13.80
   3  -5  -1  447.26   12.60
  -3  -5   1  417.66   12.00
   3  -5  -1  437.86   12.20
   2  -5  -1   83.69    3.10
  -2  -5   1   80.69    2.90
   2  -5  -1   86.29    3.40
   2   5  -1   89.69    3.20
  -1  -5   1  209.58    6.20
   1  -5  -1  203.68    5.80
   0  -5  -1  457.45   12.30
   0  -5   1  470.55   12.90
   1  -5   1  739.43   20.10
   2  -5   1  726.13   19.70
   2  -5   1  705.73   19.60
   3  -5   1  390.06   11.20
   3  -5   1  376.06   11.20
   4  -5   1   74.59    3.20
   4  -5   1   74.99    3.10
  -4  -5  -1   68.09    4.20
  -4   5  -1   68.99    3.20
  -4   5  -1   75.99    3.30
  -5  -5  -1  115.99    4.40
  -5  -5  -1  114.59    5.60
  -5   5  -1  119.09    4.30
  -5   5  -1  118.69    4.60
  -6  -5  -1   43.50    2.00
  -6   5  -1   43.70    3.20
  -6   5  -1   41.60    3.00
  -7  -5  -1  234.38    8.70
  -7   5  -1  241.28    7.10
  -7   5  -1  253.17    9.10
  -8  -5  -1   66.29    3.30
  -8   5  -1   65.19    2.30
  -8   5  -1   65.19    3.40
  -9  -5  -1   20.90    1.40
  -9   5  -1   23.80    1.10
 -10  -5  -1   18.20    1.20
 -10   5  -1   20.60    1.10
  -9   6   1   58.89    2.00
  -8   6   1    4.50    0.50
  -7  -6   1   54.39    2.70
  -7  -6   1   56.89    2.30
  -6  -6   1   38.90    2.40
  -6  -6   1   40.80    2.20
  -6   6   1   40.70    1.90
  -5  -6   1   29.10    2.40
   4  -6  -1  116.99    4.40
  -4  -6   1  124.69    4.90
  -4  -6   1  116.39    5.20
  -4   6   1  116.79    4.40
   3  -6  -1  177.88    6.60
  -3  -6   1  201.38    7.10
  -3  -6   1  186.68    7.20
   2  -6  -1  103.89    4.20
  -2  -6   1  107.29    4.80
   1  -6  -1  153.38    5.90
  -1  -6   1  146.69    4.70
  -1  -6   1  131.39    6.20
   1   6  -1  144.39    4.80
   0  -6   1  308.07    9.10
   1  -6   1   18.80    1.20
  -1  -6  -1   17.40    1.60
  -2  -6  -1  254.37    8.20
   2  -6   1  232.88    8.70
   2  -6   1  261.07    7.60
  -2  -6  -1  253.37    9.30
  -2   6  -1  249.58    8.50
  -3  -6  -1  120.59    4.60
   3  -6   1  108.39    5.90
  -3  -6  -1  118.59    5.40
  -3   6  -1  119.09    4.70
  -3   6  -1  119.29    4.60
  -4  -6  -1   12.90    1.20
  -4  -6  -1   12.40    1.60
   4  -6   1   12.00    1.20
  -4   6  -1   11.00    1.20
  -4   6  -1   12.40    1.20
  -5  -6  -1    7.70    1.40
  -5  -6  -1    5.90    0.80
  -5   6  -1    7.00    1.10
  -5   6  -1    5.60    0.80
  -6  -6  -1  309.37    8.80
  -6   6  -1  324.07    9.10
  -7  -6  -1   90.19    4.00
  -7   6  -1   92.59    3.00
  -8   6  -1  100.19    3.10
  -9  -6  -1   14.30    0.80
  -9   6  -1   14.90    0.90
  -8   7   1    4.70    0.40
  -7  -7   1   28.50    1.30
  -7   7   1   27.80    1.20
  -6  -7   1   69.69    2.90
  -6  -7   1   65.19    2.60
  -6   7   1   69.99    2.50
  -5  -7   1    5.90    0.90
  -5   7   1    7.10    0.70
  -4  -7   1   24.30    1.70
  -4  -7   1   22.30    1.80
  -4   7   1   23.40    1.50
   3  -7  -1   21.20    1.50
  -3  -7   1   21.70    1.70
  -3   7   1   24.00    2.30
  -2  -7   1  291.97    9.90
   2  -7  -1  320.07    9.40
  -2  -7   1  303.77    9.80
  -2   7   1  293.67    9.30
  -1  -7   1  313.77    9.60
   1  -7  -1  300.17    9.10
  -1   7   1  270.27    9.10
   1   7  -1  282.27    9.60
   0  -7   1  334.57   10.50
   0  -7  -1  342.87   10.10
   0  -7  -1  326.57   10.80
   0   7  -1  308.37   10.40
   1  -7   1  241.98    8.00
  -1  -7  -1  249.58    7.90
  -1  -7  -1  242.18    8.70
  -1   7  -1  233.48    8.10
  -1   7  -1  245.48    7.70
  -2  -7  -1   62.69    3.50
  -2  -7  -1   61.49    2.90
   2  -7   1   64.19    3.00
  -2   7  -1   64.59    3.10
  -2   7  -1   66.69    3.20
   3  -7   1   17.60    1.40
  -3  -7  -1   20.00    1.80
  -3  -7  -1   20.70    1.50
  -3   7  -1   18.30    1.40
  -3   7  -1   19.70    1.50
  -4  -7  -1   71.79    3.70
   4  -7   1   67.89    2.90
  -4  -7  -1   77.09    2.90
  -4   7  -1   73.49    3.00
  -5  -7  -1   16.00    1.60
  -5   7  -1   16.60    1.10
  -6  -7  -1   42.40    2.30
  -6   7  -1   40.70    1.70
  -7  -7  -1    7.30    0.80
  -7   7  -1    8.70    0.60
  -8  -7  -1    3.20    0.40
  -8   7  -1    2.90    0.30
  -7   8   1    6.30    0.40
  -6  -8   1   14.70    0.70
  -6   8   1   14.90    0.80
  -5  -8   1   31.70    1.50
  -5   8   1   30.60    1.40
  -4  -8   1  119.09    4.10
  -4   8   1  120.69    3.90
  -3  -8   1    9.80    1.00
  -3   8   1    8.60    0.90
  -2  -8   1   20.50    1.50
   2  -8  -1   19.30    1.30
  -2   8   1   21.70    1.40
   1  -8  -1   26.20    1.50
  -1  -8   1   25.20    1.70
  -1   8   1   26.10    1.60
   1   8  -1   23.10    1.70
   0  -8   1   28.70    1.80
   0  -8  -1   29.10    1.70
   0   8  -1   27.60    1.80
  -1  -8  -1   83.49    3.20
   1  -8   1   79.19    3.30
  -1   8  -1   81.49    3.40
   2  -8   1   83.09    3.30
  -2  -8  -1   84.89    3.70
  -2  -8  -1   82.09    3.10
  -2   8  -1   83.89    3.30
   3  -8   1   36.50    1.80
  -3  -8  -1   29.70    2.20
  -4  -8  -1   27.20    1.20
  -4  -8  -1   27.80    1.80
  -4   8  -1   30.00    1.50
  -5  -8  -1   89.49    3.60
  -5  -8  -1   88.39    2.50
  -5   8  -1   91.39    2.90
  -6  -8  -1    1.80    0.40
  -6   8  -1    1.40    0.30
  -7   8  -1    6.00    0.40
  -5  -9   1   24.90    1.00
  -5   9   1   24.80    1.00
  -4  -9   1   75.79    2.50
  -4   9   1   78.69    2.50
  -3  -9   1   97.29    3.10
  -3   9   1   95.49    3.00
  -2  -9   1   26.70    1.40
  -2   9   1   27.60    1.30
   1  -9  -1   39.30    1.70
  -1  -9   1   37.00    1.70
  -1   9   1   41.10    1.90
   1   9  -1   38.90    1.80
   0  -9  -1   15.30    0.90
   0  -9   1   16.20    1.10
  -1  -9  -1   31.00    1.40
   1  -9   1   32.70    1.50
  -1   9  -1   32.10    1.50
   2  -9   1   39.20    1.70
  -2  -9  -1   41.30    1.60
  -2   9  -1   41.10    1.70
  -3  -9  -1   24.40    1.20
  -3   9  -1   20.90    1.40
  -4   9  -1    4.10    0.40
  -5   9  -1   15.00    0.70
  -3 -10   1    3.80    0.20
  -2 -10   1    5.10    0.40
  -1 -10   1   10.10    0.50
   0 -10   1    1.80    0.30
   0  10  -1    2.00    0.30
  -1  10  -1    5.70    0.40
  -2  10  -1   37.00    1.20
  -3  10  -1   36.40    1.20
 -11   0   2    2.80    0.50
 -10   0   2   20.20    1.30
 -10   0   2   20.00    1.60
  -9   0   2    7.60    1.10
  -9   0   2    7.60    1.20
  -8   0   2   32.00    2.40
  -8   0   2   35.00    3.10
  -8   0   2   35.40    2.10
  -7   0   2   31.00    2.00
   7   0  -2   30.90    1.50
  -7   0   2   30.00    2.90
   6   0  -2   10.40    0.80
   5   0  -2 1728.23   67.19
  -5   0   2 1862.21   70.59
   4   0  -2   77.39    2.60
  -1   0   2 1375.56   47.60
   1   0  -2 1349.16   44.80
   0   0  -2 1434.66   44.20
   2   0   2 1521.85   44.30
   3   0   2  321.57    8.60
  -3   0  -2  311.17    9.30
   4   0   2    9.70    0.60
  -4   0  -2    9.50    0.90
   5   0   2  765.72   29.40
  -6   0  -2   16.50    1.20
   6   0   2   17.80    1.00
   7   0   2   24.10    1.30
  -7   0  -2   23.00    2.60
  -7   0  -2   25.10    2.40
  -8   0  -2    1.00    1.20
  -9   0  -2    2.40    0.90
  -9   0  -2    3.20    0.90
 -10   0  -2   31.90    2.20
 -10   0  -2   37.90    2.20
 -11   0  -2    0.10    0.20
 -11   1   2   15.10    1.00
 -11   1   2   14.60    0.70
 -10  -1   2   14.20    1.30
 -10  -1   2   14.90    1.10
 -10   1   2   15.00    1.30
 -10   1   2   16.10    1.10
  -9  -1   2   11.60    1.40
  -9  -1   2   10.90    1.20
  -9   1   2   11.50    1.40
  -9   1   2   12.50    1.10
  -8  -1   2  131.29    5.10
  -8  -1   2  125.99    5.60
  -8   1   2  132.79    6.50
  -8   1   2  128.39    4.80
  -7  -1   2  577.34   19.60
  -7  -1   2  589.24   17.20
  -7   1   2  607.64   19.60
  -7   1   2  570.34   16.60
   6  -1  -2  518.45   14.30
   6   1  -2  522.05   14.10
   5  -1  -2 2871.71  107.29
   5   1  -2 3156.08  114.49
  -5   1   2 3220.88  101.79
   4  -1  -2 5912.21  179.58
   4   1  -2 5651.83  182.78
   4   1  -2 6019.90  168.48
  -4   1   2 5977.10  171.78
   3  -1  -2 1991.30   73.69
  -3   1   2 1958.10   66.49
   3   1  -2 1984.90   76.79
   3   1  -2 2009.00   66.99
   2  -1  -2 1982.50   71.59
   2   1  -2 2057.49   76.49
   2   1  -2 2060.69   68.09
  -2   1   2 2054.69   65.59
   1  -1  -2 5176.88  158.28
   1   1  -2 5718.23  165.38
   1   1  -2 5604.24  158.88
   0  -1   2 2724.13   86.99
   0  -1  -2 2610.94   80.89
   0   1  -2 2676.23   89.19
   2  -1   2 2275.57   82.79
  -2   1  -2 2396.46   74.79
  -3  -1  -2  382.06   11.10
   3  -1   2  399.86   10.70
   3   1   2  394.56   10.70
  -3   1  -2  399.56   11.50
  -4  -1  -2   49.70    2.40
   4  -1   2   49.10    1.90
  -4   1  -2   50.19    2.40
   4   1   2   50.49    1.80
  -5  -1  -2  201.88    6.30
   5  -1   2  202.48    6.00
   5   1   2  200.68    5.80
  -5   1  -2  205.68    6.60
   6  -1   2  415.46   11.30
  -6  -1  -2  396.66   11.40
   6   1   2  409.86   11.10
  -6   1  -2  396.76   11.80
  -7  -1  -2  782.22   22.90
   7  -1   2  765.62   20.30
  -7  -1  -2  688.63   23.60
   7   1   2  761.42   20.80
  -7   1  -2  770.22   22.40
  -7   1  -2  741.23   20.30
  -7   1  -2  762.22   20.70
  -7   1  -2  754.22   23.70
  -8  -1  -2   55.79    4.90
  -8  -1  -2   53.69    5.00
  -8   1  -2   54.69    4.30
  -8   1  -2   56.39    3.60
  -9  -1  -2   77.69    4.20
  -9  -1  -2   77.19    3.90
  -9   1  -2   78.49    3.80
  -9   1  -2   81.89    4.60
 -10  -1  -2   16.70    1.50
 -10  -1  -2   18.00    1.50
 -10   1  -2   15.30    1.50
 -10   1  -2   17.20    1.40
 -11  -1  -2    2.40    0.40
 -11   1  -2    1.70    0.40
 -11   2   2   27.30    1.40
 -11   2   2   28.10    1.10
 -10  -2   2   13.50    0.90
 -10  -2   2   12.90    1.10
 -10   2   2   13.60    1.20
 -10   2   2   13.50    1.00
  -9  -2   2   31.70    1.90
  -9  -2   2   30.50    2.20
  -9   2   2   29.80    1.70
  -8  -2   2   25.00    2.20
  -8  -2   2   25.30    1.90
  -8   2   2   25.20    2.60
  -8   2   2   23.30    1.50
   7  -2  -2  147.19    4.90
  -7   2   2  156.48    7.50
  -7   2   2  148.29    5.10
  -7   2   2  149.69    5.40
   7   2  -2  148.99    4.60
   6  -2  -2  457.35   13.00
   6   2  -2  469.15   12.60
   5  -2  -2  528.55   14.40
   5   2  -2  513.55   14.00
   4  -2  -2 3961.70  137.69
   4   2  -2 3833.72  138.09
  -4   2   2 4137.59  122.59
   4   2  -2 4134.09  123.49
   3  -2  -2  372.56   10.70
  -3  -2   2  392.26   10.90
  -2  -2   2  458.25   12.60
   2  -2  -2  443.56   12.50
  -1  -2   2 5432.16  158.18
   1  -2  -2 4786.72  154.68
   1   2  -2 5158.38  162.18
  -1   2   2 4801.82  146.79
   0  -2   2  532.25   14.80
   0   2  -2  537.65   14.80
   1  -2   2 2340.17   86.39
  -1  -2  -2 2357.16   77.49
   1   2   2 2375.26   73.99
   2  -2   2 1141.69   52.89
   2   2   2 1138.49   39.40
  -2   2  -2 1211.08   50.69
   3  -2   2  804.22   21.20
  -3   2  -2  730.63   21.20
   4  -2   2  147.29    4.60
   4  -2   2  146.09    5.10
  -4  -2  -2  144.49    4.80
  -4   2  -2  149.19    5.30
   4   2   2  148.69    4.40
   5  -2   2 1008.60   27.30
  -5  -2  -2  992.30   26.70
   6  -2   2  186.08    6.40
   6  -2   2  189.38    5.90
  -6   2  -2  195.78    6.40
   6   2   2  189.38    5.60
  -7  -2  -2  280.27   10.70
  -7  -2  -2  291.37   10.40
  -7   2  -2  279.87    8.70
  -7   2  -2  275.17    8.10
  -7   2  -2  288.87   11.10
  -8  -2  -2    2.80    1.00
  -8  -2  -2    2.10    0.80
  -8   2  -2    6.70    1.60
  -8   2  -2    4.60    1.10
  -8   2  -2    2.40    0.40
  -9  -2  -2  108.99    5.20
  -9  -2  -2  110.09    4.80
  -9   2  -2  117.79    5.70
  -9   2  -2  102.49    4.80
 -10  -2  -2   19.40    1.40
 -10   2  -2   19.60    1.40
 -10   2  -2   18.00    1.60
 -11  -2  -2   15.00    1.10
 -11   2  -2   14.80    1.00
 -11   3   2    1.20    0.50
 -11   3   2    1.40    0.20
 -10  -3   2   27.00    1.40
 -10   3   2   28.50    1.70
 -10   3   2   28.60    1.40
  -9  -3   2   44.20    2.50
  -9   3   2   44.00    2.00
  -8  -3   2   13.40    1.50
  -8  -3   2   15.60    1.50
  -8   3   2   13.60    1.10
  -7  -3   2  227.38    8.10
  -7   3   2  223.78    7.30
  -7   3   2  227.48    7.20
  -7   3   2  240.98    9.60
   6  -3  -2  173.18    5.50
  -6   3   2  159.38    7.00
   6   3  -2  172.98    5.00
   5  -3  -2  153.88    5.10
   5   3  -2  154.28    4.60
  -4  -3   2  238.48    7.20
   4  -3  -2  243.58    7.30
   4   3  -2  229.28    6.70
   3   3  -2 1741.93   68.69
   3   3  -2 1855.01   81.49
  -3   3   2 1921.51   67.69
   2  -3  -2   94.59    3.10
  -2  -3   2   91.99    3.30
   2  -3  -2   93.99    3.40
   2   3  -2   93.49    2.90
  -1  -3   2 1224.18   57.19
   1  -3  -2 1205.68   57.89
  -1   3   2 1217.08   50.89
   1   3  -2 1217.98   61.49
   0  -3   2  654.53   17.90
   1  -3   2  213.58    6.50
   1  -3   2  211.38    6.20
  -1   3  -2  196.88    6.60
   2  -3   2  575.84   15.80
   2  -3   2  585.54   16.20
  -2   3  -2  577.54   16.50
   2   3   2  584.14   15.40
   3  -3   2   57.89    2.60
   3  -3   2   56.39    2.30
  -3   3  -2   54.89    2.70
   4  -3   2  780.42   21.50
   4  -3   2  788.82   21.00
  -4   3  -2  756.02   21.60
   5  -3   2  281.97    8.50
   5  -3   2  291.27    9.00
   5   3   2  294.27    8.10
  -5   3  -2  283.97    9.00
   6  -3   2  244.58    7.90
  -6   3  -2  239.78    7.20
  -6   3  -2  247.58   10.30
  -6   3  -2  231.48   10.00
   6   3   2  240.68    6.90
  -7  -3  -2  113.79    5.50
  -7   3  -2  109.89    4.30
  -7   3  -2  120.79    3.80
  -7   3  -2  115.49    6.00
  -8  -3  -2   51.29    3.20
  -8   3  -2   52.59    3.60
  -8   3  -2   49.90    1.90
  -9  -3  -2    8.40    1.10
  -9   3  -2   10.00    1.40
  -9   3  -2   10.80    1.20
 -10  -3  -2   19.80    1.50
 -10   3  -2   20.80    1.80
 -11  -3  -2   16.80    0.90
 -11   3  -2   17.80    0.90
 -11   4   2   12.70    0.70
 -10   4   2   19.50    1.10
 -10   4   2   19.80    1.30
  -9  -4   2   26.60    1.40
  -9   4   2   25.60    1.40
  -8  -4   2  100.99    4.10
  -8  -4   2   96.89    4.40
  -8   4   2  107.79    3.70
  -7  -4   2  244.28    8.50
  -7   4   2  275.17    9.40
  -7   4   2  211.58    7.50
  -6  -4   2  142.59    5.80
   6  -4  -2  140.69    5.00
  -6   4   2  139.99    4.80
   5  -4  -2   56.29    2.50
   5  -4  -2   52.39    2.50
   5   4  -2   56.19    2.10
   4  -4  -2   16.10    1.20
   4  -4  -2   16.10    1.20
   3  -4  -2  438.66   12.60
   3  -4  -2  474.45   13.10
  -3  -4   2  456.35   12.80
   2  -4  -2  329.07    9.60
   2  -4  -2  321.67    9.00
  -2  -4   2  319.17    9.40
   2   4  -2  326.97    9.00
   1  -4  -2 4930.31  171.28
  -1   4   2 5281.17  161.38
   1   4  -2 5277.97  176.18
   0  -4   2  643.04   17.50
   0   4  -2  633.64   17.70
   1  -4   2   59.49    2.50
  -1   4  -2   58.79    2.70
   2  -4   2  104.79    3.70
   2  -4   2  107.79    4.00
  -2   4  -2  106.39    4.20
   3  -4   2  207.08    6.30
   3  -4   2  201.28    6.60
  -3   4  -2  195.78    6.80
   4  -4   2  215.78    6.60
   4  -4   2  209.58    6.90
  -4   4  -2  210.08    7.10
  -5  -4  -2  188.08    7.90
   5  -4   2  192.58    6.10
   5   4   2  188.68    6.30
  -5   4  -2  198.18    6.90
  -5   4  -2  185.38    6.20
  -5   4  -2  188.28    8.80
  -6  -4  -2  105.29    5.40
  -6   4  -2  108.39    5.70
  -6   4  -2  105.09    3.70
  -6   4  -2  102.89    4.10
  -7  -4  -2   81.49    4.40
  -7   4  -2   92.19    3.10
  -7   4  -2   88.89    4.90
  -8  -4  -2   82.89    4.10
  -8   4  -2   85.69    4.60
  -9  -4  -2  137.69    5.10
  -9   4  -2  141.09    4.00
  -9   4  -2  140.89    5.50
  -9   4  -2  135.69    4.90
 -10  -4  -2   51.99    2.20
 -10   4  -2   52.49    2.10
 -10   5   2    6.10    0.50
 -10   5   2    6.40    0.60
  -9  -5   2    9.90    0.60
  -9   5   2   10.60    0.70
  -8  -5   2   37.80    1.90
  -8   5   2   35.90    1.90
  -7  -5   2  268.77    8.80
  -7   5   2  282.57    8.20
  -6  -5   2  220.58    7.70
  -6   5   2  219.58    6.80
  -5  -5   2   35.90    2.50
  -5   5   2   33.60    1.90
  -4  -5   2   17.00    1.80
  -4  -5   2   17.20    1.10
  -3  -5   2  290.97    8.80
   3  -5  -2  321.07    9.30
   2  -5  -2  216.48    6.80
  -2  -5   2  207.08    6.40
  -1  -5   2   10.60    0.90
   1   5  -2   10.60    0.90
   0  -5   2    2.40    0.50
   0   5  -2    2.90    0.70
   1  -5   2    8.10    0.90
  -1   5  -2    9.50    1.00
   2  -5   2  184.88    6.00
  -2   5  -2  180.58    6.20
   3  -5   2    5.30    0.80
   3  -5   2    8.00    1.10
  -3   5  -2    6.40    1.00
  -4  -5  -2  305.07    9.20
   4  -5   2  273.87    9.60
  -4   5  -2  323.97    9.60
  -5  -5  -2  150.78    6.60
  -5  -5  -2  141.09    4.60
  -5   5  -2  144.79    6.60
  -5   5  -2  149.09    5.00
  -5   5  -2  142.29    5.30
  -6  -5  -2  122.29    5.60
  -6   5  -2  121.89    5.70
  -6   5  -2  115.19    4.50
  -6   5  -2  118.59    4.00
  -7  -5  -2   62.19    3.50
  -7   5  -2   59.59    3.50
  -7   5  -2   61.59    2.20
  -8  -5  -2   30.50    2.10
  -8   5  -2   31.10    1.30
  -8   5  -2   32.10    2.20
  -9  -5  -2   34.90    1.80
  -9   5  -2   38.90    1.80
 -10  -5  -2    7.60    0.60
 -10   5  -2    8.40    0.60
  -9   6   2  129.39    3.80
  -8  -6   2   36.50    1.60
  -8   6   2   35.50    1.50
  -7  -6   2   52.99    2.40
  -7   6   2   50.19    2.10
  -6  -6   2  216.18    7.30
  -6   6   2  226.38    6.70
  -5  -6   2  293.87    9.70
  -5   6   2  292.37    8.90
  -4  -6   2   52.19    3.00
  -4   6   2   49.70    2.40
   3  -6  -2   89.19    3.60
  -3  -6   2   88.79    4.30
  -2  -6   2  285.57    8.30
  -1  -6   2   21.30    2.00
  -1  -6   2   23.90    1.40
   1  -6  -2   23.20    1.60
   1  -6  -2   27.50    2.30
   0  -6   2  206.08    6.30
   0  -6  -2  197.38    7.70
   0  -6  -2  195.78    6.70
   0   6  -2  204.98    6.50
  -1  -6  -2  202.98    6.90
   1  -6   2  203.88    6.40
  -1  -6  -2  208.38    8.00
  -1   6  -2  200.08    7.50
  -1   6  -2  219.58    6.80
   2  -6   2   60.39    3.50
  -2  -6  -2   54.09    3.80
   2  -6   2   61.19    3.20
  -2   6  -2   69.99    4.00
  -3  -6  -2  284.47    8.80
  -3  -6  -2  295.67   10.30
  -3   6  -2  281.47    9.20
  -3   6  -2  299.17    9.10
  -4  -6  -2   79.59    3.00
  -4  -6  -2   78.79    4.20
  -4   6  -2   82.99    3.40
  -4   6  -2   77.59    3.50
  -5  -6  -2  119.19    5.40
  -5  -6  -2  119.79    3.70
  -5   6  -2  127.29    4.30
  -6  -6  -2   12.20    1.50
  -6   6  -2   13.70    0.90
  -7  -6  -2   41.40    2.40
  -7   6  -2   44.10    1.60
  -8  -6  -2   43.90    2.40
  -8   6  -2   44.80    1.50
  -9  -6  -2   49.80    1.90
  -9   6  -2   51.69    2.20
  -8   7   2   55.39    1.90
  -7  -7   2    1.00    0.30
  -7   7   2    0.50    0.20
  -6  -7   2    1.20    0.40
  -6   7   2    0.90    0.30
  -5  -7   2   18.30    1.40
  -5   7   2   17.50    1.10
  -4  -7   2   47.90    2.60
  -4   7   2   45.70    2.10
   3  -7  -2  408.26   11.50
  -3  -7   2  393.76   12.20
  -3   7   2  382.56   11.40
   2  -7  -2  223.48    8.50
  -2  -7   2  236.48   10.10
   2   7  -2  221.58    7.90
  -2   7   2  222.68    7.20
   1  -7  -2    3.20    0.70
  -1  -7   2    4.10    1.00
   1   7  -2    3.90    1.00
   0  -7   2   60.69    3.20
   0  -7  -2   64.49    2.80
   0  -7  -2   58.09    3.30
   0   7  -2   60.99    3.20
  -1  -7  -2  157.98    5.30
  -1  -7  -2  154.78    6.30
   1  -7   2  161.48    5.90
  -1   7  -2  156.08    5.40
  -1   7  -2  153.18    5.80
  -2  -7  -2   61.29    4.90
  -2   7  -2   55.29    2.70
  -2   7  -2   48.00    3.70
  -3  -7  -2  111.29    4.90
   3  -7   2  105.09    4.10
  -3  -7  -2  104.49    3.70
  -3   7  -2  109.29    4.10
   4  -7   2   82.99    3.30
  -4  -7  -2   89.79    4.20
  -4  -7  -2   86.59    2.90
  -4   7  -2   88.49    3.30
  -6  -7  -2   37.90    2.20
  -6   7  -2   37.60    1.50
  -7  -7  -2  106.89    3.90
  -7   7  -2  113.09    3.60
  -8  -7  -2    5.60    0.50
  -8   7  -2    5.60    0.30
  -8   7  -2    5.60    0.50
  -7   8   2    8.70    0.50
  -6  -8   2   31.10    1.30
  -6   8   2   30.80    1.30
  -5  -8   2   24.10    1.30
  -5   8   2   23.80    1.10
  -4  -8   2   94.29    3.50
  -4   8   2   97.59    3.20
  -3   8   2   16.90    1.10
  -2  -8   2   75.89    3.30
   2  -8  -2   73.99    2.90
  -2   8   2   76.49    3.50
   2   8  -2   84.89    4.50
  -1  -8   2   79.89    3.40
   1  -8  -2   80.49    3.00
   1   8  -2   79.29    3.40
   0  -8   2   47.40    2.40
   0  -8  -2   45.50    2.10
   0   8  -2   46.10    2.40
  -1  -8  -2   27.50    1.90
  -1  -8  -2   30.60    1.50
   1  -8   2   29.90    1.80
  -1   8  -2   30.50    1.80
  -2  -8  -2   73.39    3.50
  -2  -8  -2   73.59    2.70
  -2   8  -2   71.29    3.10
  -3  -8  -2   41.90    1.60
  -3  -8  -2   41.60    2.40
   3  -8   2   43.10    2.00
  -3   8  -2   44.80    2.00
  -4  -8  -2    1.70    0.50
  -4   8  -2    2.20    0.40
  -5   8  -2  120.09    3.70
  -6  -8  -2   25.20    1.30
  -6   8  -2   26.50    1.00
  -7  -8  -2    6.60    0.70
  -7   8  -2    5.70    0.30
  -5  -9   2    8.10    0.50
  -5   9   2    8.10    0.50
  -4  -9   2   29.80    1.30
  -4   9   2   30.90    1.20
  -3  -9   2    5.50    0.60
  -3   9   2    5.80    0.50
  -2  -9   2   22.00    1.20
   2   9  -2   20.00    1.20
  -1  -9   2   17.50    1.10
   1   9  -2   17.90    1.10
   0  -9   2   19.10    1.10
   0   9  -2   18.20    1.20
   1  -9   2    5.30    0.60
  -1   9  -2    6.10    0.60
  -2   9  -2   45.90    2.10
  -3   9  -2   51.59    1.90
  -4   9  -2   53.99    1.80
  -5   9  -2   10.10    0.50
  -2 -10   2   30.70    1.30
  -1 -10   2    7.90    0.50
   0 -10   2   11.40    0.60
   0  10  -2   10.70    0.60
  -1  10  -2    0.90    0.20
  -2  10  -2   28.60    1.00
 -11   0   3    2.30    0.40
 -10   0   3   16.50    1.20
 -10   0   3   17.30    1.40
  -9   0   3   20.90    1.80
  -9   0   3   23.10    1.60
  -8   0   3    1.90    0.80
  -8   0   3    2.10    0.70
  -7   0   3    4.30    1.00
   5   0  -3  624.04   34.30
  -5   0   3  600.74   36.60
  -4   0   3  192.58   18.00
   4   0  -3  176.48   15.30
  -3   0   3  407.76   11.40
   2   0  -3 1020.70   39.10
  -2   0   3  971.50   42.00
  -1   0   3  846.92   36.30
   0   0  -3 2814.12   87.29
   0   0  -3 2768.92   81.19
   3   0   3   60.59    2.50
  -3   0  -3   55.69    2.50
   3   0   3   56.09    1.90
   5   0   3   72.79    3.00
   5   0   3   71.79    2.40
  -5   0  -3   73.09    3.00
   6   0   3    1.30    0.50
   6   0   3    0.70    0.30
  -6   0  -3    0.80    0.40
  -7   0  -3   82.09    5.00
  -7   0  -3   80.49    4.30
  -8   0  -3  168.08    6.80
  -8   0  -3  167.98    7.40
  -9   0  -3    8.30    1.80
 -10   0  -3    0.70    0.40
 -10   0  -3    0.50    0.40
 -11   0  -3  100.39    3.30
 -11  -1   3   36.50    1.40
 -11   1   3   38.50    2.10
 -11   1   3   36.80    1.50
 -10  -1   3    5.80    0.90
 -10  -1   3    6.80    0.80
 -10   1   3    5.80    0.90
 -10   1   3    4.40    0.70
  -9  -1   3   82.09    3.80
  -9  -1   3   92.09    3.80
  -9   1   3   88.39    3.50
  -9   1   3   88.79    3.90
  -8  -1   3   13.50    1.50
  -8  -1   3   10.60    1.40
  -8   1   3   10.20    1.10
   7  -1  -3  383.46   10.80
   7   1  -3  375.86   10.60
  -7   1   3  385.66   13.50
   6  -1  -3  846.02   22.70
   5  -1  -3  887.51   47.40
  -5   1   3  944.61   44.30
   5   1  -3  985.20   54.89
   4  -1  -3  911.81   45.40
   4   1  -3  837.32   37.30
   4   1  -3  919.41   49.40
  -4   1   3  920.11   41.50
   3  -1  -3  807.32   40.40
   3   1  -3  865.11   37.30
  -3   1   3  838.02   37.40
   3   1  -3  798.62   44.30
   2  -1  -3 4188.98  131.89
  -2   1   3 4472.65  128.29
   2   1  -3 4424.76  128.19
   2   1  -3 4053.89  138.09
   1   1  -3 2271.97   81.79
   1   1  -3 2281.07   73.89
  -1   1   3 2134.59   69.69
   0  -1  -3 2951.30   88.89
   0   1  -3 2943.11   91.59
   0   1  -3 2912.21   98.99
  -1  -1  -3   13.80    1.10
   1  -1   3   18.90    0.70
   1  -1   3   13.50    1.10
   1   1   3   16.80    0.90
  -1   1  -3   15.50    1.20
   2  -1   3  658.03   17.80
   2   1   3  632.44   17.40
   3  -1   3  411.06   11.50
  -3  -1  -3  384.76   11.30
   3  -1   3  386.36   10.60
  -3   1  -3  393.26   11.50
   3   1   3  383.66   10.50
  -5  -1  -3   38.50    1.90
   5  -1   3   32.50    1.50
   5  -1   3   33.00    1.90
  -5   1  -3   34.30    2.00
   5   1   3   34.00    1.40
   6  -1   3  304.07    9.30
  -6  -1  -3  291.97    8.90
   6  -1   3  299.37    8.60
  -6  -1  -3  292.97   11.30
  -6   1  -3  309.87    9.20
   6   1   3  305.37    8.40
  -6   1  -3  300.27   11.90
  -7  -1  -3  477.95   15.90
  -7  -1  -3  471.65   15.10
  -7   1  -3  452.95   13.30
  -7   1  -3  458.35   15.90
  -7   1  -3  456.15   14.60
  -8  -1  -3   14.40    1.90
  -8  -1  -3   15.30    1.70
  -8   1  -3   15.50    1.70
  -8   1  -3   13.80    1.90
  -9  -1  -3   94.39    4.60
  -9   1  -3   90.29    5.70
 -10  -1  -3    1.30    0.50
 -10  -1  -3    1.80    0.50
 -10   1  -3    1.50    0.60
 -10   1  -3    1.60    0.50
 -11  -1  -3   32.90    1.90
 -11   2   3    4.70    0.50
 -10  -2   3   18.80    1.20
 -10   2   3   20.40    1.20
 -10   2   3   19.90    1.40
  -9  -2   3   43.60    2.40
  -9   2   3   42.10    2.10
  -7  -2   3  551.14   16.30
  -7   2   3  537.55   15.30
   7   2  -3  517.75   14.70
   6  -2  -3  604.54   16.60
   6   2  -3  605.34   16.20
   5  -2  -3  277.17    7.90
   5   2  -3  262.37    7.50
  -4  -2   3  209.08    6.40
   4  -2  -3  204.08    6.20
   4   2  -3  204.38    5.80
   3  -2  -3 1726.83   75.99
   3   2  -3 1875.31   67.79
   3   2  -3 1982.00   82.09
  -3   2   3 1888.31   64.99
  -2   2   3 3638.34  108.89
   2   2  -3 3572.24  127.19
   2   2  -3 3617.34  115.19
   1   2  -3 1388.06   72.29
  -1   2   3 1336.17   47.60
   0  -2  -3 1099.19   46.40
   0  -2   3 1125.69   50.69
   0   2  -3 1090.59   53.59
   0   2   3 1103.79   49.40
  -1  -2  -3 1255.27   45.00
   1  -2   3 1219.18   53.39
   1   2   3 1202.68   38.10
  -1   2  -3 1217.18   54.69
  -2   2  -3  902.81   24.80
   3  -2   3  151.38    4.60
  -3  -2  -3  152.08    5.20
   3  -2   3  156.38    5.30
  -3   2  -3  156.08    5.50
  -4  -2  -3   27.60    1.60
   4  -2   3   25.10    1.70
   4  -2   3   29.80    1.40
  -4   2  -3   28.40    1.80
   4   2   3   29.00    1.30
   5  -2   3  540.15   15.10
   5  -2   3  513.45   14.40
  -5  -2  -3  512.55   14.70
   5   2   3  528.35   14.10
  -5   2  -3  524.75   15.10
  -6  -2  -3  331.07   13.00
   6  -2   3  383.86   10.60
   6  -2   3  388.16   11.30
  -6   2  -3  377.96   11.20
  -6   2  -3  379.56   13.80
  -7  -2  -3   22.00    2.20
  -7  -2  -3   20.90    2.30
  -7   2  -3   22.10    1.10
  -7   2  -3   20.40    2.40
  -7   2  -3   22.50    2.60
  -7   2  -3   21.70    1.50
  -8  -2  -3   64.99    3.70
  -8  -2  -3   59.19    3.60
  -8   2  -3   59.99    3.30
  -8   2  -3   61.49    4.00
  -9  -2  -3   43.30    2.60
  -9  -2  -3   39.50    2.50
  -9   2  -3   43.90    2.50
  -9   2  -3   44.50    2.90
 -10   2  -3    1.80    0.70
 -10   2  -3    1.80    0.70
 -11  -2  -3   11.40    0.70
 -11   2  -3   11.20    0.70
 -11   3   3    0.70    0.20
 -10  -3   3   25.30    1.40
 -10   3   3   23.30    1.30
  -9   3   3    7.20    1.20
  -8  -3   3    9.60    1.30
  -8   3   3   10.50    1.00
  -7  -3   3  100.59    4.60
  -7   3   3   98.79    3.80
  -6  -3   3  221.38    8.30
   6   3  -3  234.48    6.40
  -6   3   3  214.18    7.10
   5  -3  -3  160.68    5.30
  -5  -3   3  164.18    5.30
   5   3  -3  161.28    4.80
  -4  -3   3  557.14   15.40
   4  -3  -3  547.75   15.40
   4   3  -3  557.94   14.80
   3  -3  -3  496.65   13.80
  -3  -3   3  483.85   13.70
   2  -3  -3 3116.19  116.89
   2   3  -3 3158.58  120.79
   2   3  -3 3142.49  108.19
  -2   3   3 3278.67  100.49
  -1  -3   3 3056.29  109.49
   1   3  -3 3153.28  117.69
  -1   3   3 3013.70   96.79
   0  -3   3 1150.08   55.19
   0   3  -3 1177.68   59.29
   0   3   3 1121.99   43.80
   1  -3   3  147.99    5.00
   1  -3   3  138.99    4.40
  -1   3  -3  145.79    5.00
  -2  -3  -3 1213.08   43.70
   2  -3   3 1225.98   59.39
   2   3   3 1189.88   40.80
  -2   3  -3 1468.75   67.99
   3  -3   3  711.73   19.50
   3  -3   3  700.83   18.90
  -3   3  -3  690.33   19.70
   4  -3   3   49.10    2.10
   4  -3   3   53.99    2.60
  -4   3  -3   51.59    2.60
   5  -3   3   68.49    2.70
   5  -3   3   72.59    3.20
   5   3   3   70.59    2.40
  -5   3  -3   69.09    3.20
   6  -3   3   98.39    3.60
  -6  -3  -3   96.39    5.00
  -6   3  -3   99.99    3.30
  -6   3  -3   99.69    5.70
  -6   3  -3   97.69    5.40
  -6   3  -3  102.79    4.00
  -7  -3  -3   57.99    3.90
  -7   3  -3   60.99    4.10
  -7   3  -3   62.59    2.80
  -7   3  -3   58.29    5.80
  -8  -3  -3   11.00    1.40
  -8   3  -3   11.20    1.30
  -8   3  -3   11.80    1.70
  -9  -3  -3   65.79    3.20
  -9   3  -3   63.49    3.40
  -9   3  -3   63.69    2.90
 -10  -3  -3    0.20    0.20
 -10   3  -3    0.50    0.30
 -10   3  -3    0.60    0.30
 -10  -4   3    2.20    0.30
 -10   4   3    2.40    0.50
 -10   4   3    1.90    0.40
  -9  -4   3    9.90    0.90
  -9   4   3    8.70    0.80
  -8  -4   3   14.00    1.40
  -8   4   3   13.70    1.10
  -7  -4   3   33.40    2.50
  -7   4   3   30.40    2.50
  -6  -4   3  145.49    6.10
  -6   4   3  143.89    4.90
  -5  -4   3  433.36   12.50
  -5  -4   3  435.86   14.20
   5  -4  -3  439.96   12.60
   5  -4  -3  442.56   13.10
   5   4  -3  456.95   12.00
   4  -4  -3  744.83   20.60
  -4  -4   3  750.42   20.70
   4  -4  -3  769.22   20.90
   4   4  -3  783.62   20.30
  -3  -4   3  246.88    7.30
   3  -4  -3  235.58    6.90
   2  -4  -3  152.78    5.10
  -2  -4   3  149.69    5.00
   2   4  -3  154.68    4.60
  -1  -4   3  367.86   10.40
   1   4  -3  352.76   10.30
   0  -4  -3 1455.85   66.69
   0   4  -3 1526.65   73.79
   0   4   3 1517.15   57.59
   1  -4   3  427.86   12.30
  -1   4  -3  419.86   12.40
   2  -4   3  219.48    6.50
   2  -4   3  212.78    6.90
  -2   4  -3  214.48    7.10
   3  -4   3   22.90    1.60
   3  -4   3   22.80    1.30
  -3   4  -3   22.20    1.70
   4  -4   3  118.19    4.10
   4  -4   3  123.29    4.60
  -4   4  -3  128.09    4.80
  -5  -4  -3   15.10    1.90
  -5   4  -3   22.80    3.20
  -5   4  -3   19.10    1.50
  -5   4  -3   16.20    1.20
   5   4   3   16.10    1.00
  -5   4  -3   18.20    2.50
  -6  -4  -3  292.47   10.50
  -6   4  -3  297.07    8.40
  -6   4  -3  289.17   11.40
  -6   4  -3  294.47    9.20
  -6   4  -3  291.07   11.00
  -7  -4  -3   65.29    3.70
  -7   4  -3   64.49    4.00
  -7   4  -3   63.29    2.20
  -8  -4  -3   33.50    2.30
  -8   4  -3   30.00    1.90
  -8   4  -3   31.60    2.40
  -8   4  -3   32.00    1.20
  -9  -4  -3   68.59    3.10
  -9   4  -3   77.19    3.80
  -9   4  -3   72.09    3.20
 -10  -4  -3   43.70    1.90
 -10   5   3    3.30    0.70
 -10   5   3    4.10    0.40
  -9   5   3   19.80    1.10
  -8  -5   3   18.80    1.40
  -8   5   3   21.10    1.20
  -7  -5   3    2.80    0.80
  -7   5   3    2.70    0.60
  -6  -5   3  188.48    9.30
  -5  -5   3  149.49    6.20
  -5   5   3  149.29    5.10
  -4   5   3  245.88    8.00
   3  -5  -3   58.59    2.60
  -3  -5   3   54.79    2.40
  -2  -5   3  109.19    3.90
  -1  -5   3  539.05   15.20
   1   5  -3  553.54   15.20
   0  -5   3   37.30    1.90
   0   5  -3   39.20    2.00
   1  -5   3  159.58    5.30
  -1   5  -3  155.48    5.40
   2  -5   3   51.29    2.40
  -2   5  -3   47.90    2.50
  -3  -5  -3  132.79    6.10
   3  -5   3  139.89    4.50
   3  -5   3  122.99    5.10
  -3   5  -3  128.59    5.10
  -3   5  -3  139.29    7.30
  -3   5  -3  138.09    5.00
   4  -5   3  151.28    5.10
  -4  -5  -3  160.28    6.90
  -4   5  -3  155.28    5.50
  -4   5  -3  150.18    5.50
  -4   5  -3  158.48    7.90
  -5  -5  -3  125.69    5.70
  -5   5  -3  123.19    6.50
  -5   5  -3  113.99    4.60
  -5   5  -3  118.79    4.20
  -5   5  -3  119.49    5.80
  -6  -5  -3   68.59    3.90
  -6   5  -3   71.99    2.60
  -6   5  -3   73.29    4.10
  -7   5  -3   46.30    3.00
  -8  -5  -3   97.69    4.10
  -8   5  -3  100.69    4.30
  -8   5  -3   99.29    3.70
  -9  -5  -3   53.79    2.30
  -9   5  -3   51.89    2.10
   9  -6  -3    8.60    0.80
  -9   6   3    8.50    0.60
  -8  -6   3  118.49    3.80
  -8   6   3  113.39    3.70
  -7  -6   3    7.90    0.90
  -7   6   3    7.60    0.70
  -6  -6   3  258.97    8.50
  -6   6   3  256.47    7.60
  -5  -6   3   14.20    1.50
  -5   6   3   11.80    1.00
  -4  -6   3   53.39    3.10
  -4   6   3   54.49    2.40
  -3  -6   3   74.69    3.80
   3   6  -3   68.29    3.90
  -3   6   3   70.49    3.20
  -2  -6   3   84.09    4.20
  -2  -6   3   84.69    3.20
   2  -6  -3   88.39    3.40
   2   6  -3   82.89    6.20
  -1  -6   3   48.40    3.30
   1  -6  -3   44.50    2.40
   1  -6  -3   43.60    3.20
   1   6  -3   46.20    3.00
   0  -6  -3  310.97   11.10
   0  -6   3  300.77   10.20
   0   6  -3  301.77    9.00
   0   6  -3  277.37   12.60
  -1  -6  -3  138.39    6.00
   1  -6   3  129.29    5.50
   1  -6   3  136.79    4.70
  -1  -6  -3  142.29    4.90
  -1   6  -3  140.69    5.10
  -1   6  -3  132.89    5.40
  -2  -6  -3  353.96   11.90
  -2  -6  -3  347.97   10.00
  -2   6  -3  336.87   10.80
  -2   6  -3  344.07   10.50
  -3  -6  -3  193.78    5.90
  -3  -6  -3  200.98    7.70
  -3   6  -3  200.78    6.70
  -3   6  -3  185.58    6.50
  -4  -6  -3  153.68    6.40
  -4   6  -3  152.48    5.30
  -5  -6  -3   88.69    4.30
  -5   6  -3   88.09    3.20
  -7  -6  -3   92.59    3.90
  -7   6  -3   96.29    2.90
  -8  -6  -3   45.90    2.10
  -8   6  -3   45.50    1.90
  -8  -7   3    7.70    0.50
  -8   7   3    7.90    0.50
  -7  -7   3   31.50    1.60
  -7   7   3   35.00    1.70
  -6  -7   3   14.00    1.20
  -6   7   3   13.90    0.90
  -5  -7   3    1.40    0.60
  -5   7   3    1.50    0.60
  -4  -7   3   13.60    1.40
  -4   7   3   12.20    1.00
  -3  -7   3  259.47    8.50
   3   7  -3  236.98    8.40
  -3   7   3  243.48    7.50
  -2  -7   3  209.98    7.20
   2   7  -3  182.88    7.20
  -1  -7  -3  255.77    8.80
  -1  -7  -3  251.47    7.70
  -1   7  -3  229.38    8.40
  -1   7  -3  255.87    9.00
  -2  -7  -3  244.08    7.20
   2  -7   3  236.58    7.90
  -2  -7  -3  241.38    8.60
  -2   7  -3  256.17    8.00
  -3  -7  -3  687.83   18.50
  -3  -7  -3  694.83   20.40
   3  -7   3  683.03   19.30
  -3   7  -3  722.43   19.40
  -4  -7  -3  138.19    5.50
  -4   7  -3  138.09    4.60
  -5  -7  -3    1.90    0.70
  -5   7  -3    2.00    0.40
  -6  -7  -3    9.80    1.10
  -6   7  -3    9.50    0.60
  -7  -7  -3    8.20    0.80
  -7   7  -3    8.50    0.50
  -8  -7  -3   28.20    1.20
  -7  -8   3   16.50    0.60
  -7   8   3   16.90    0.90
  -6  -8   3    2.00    0.40
  -6   8   3    2.90    0.40
  -5  -8   3    9.60    0.80
  -5   8   3    9.50    0.80
  -4  -8   3   22.10    1.40
  -4   8   3   23.70    1.20
  -3  -8   3    5.80    0.80
  -3   8   3    8.40    0.80
   3   8  -3    7.50    1.10
   2   8  -3   69.49    3.10
  -1  -8   3  231.68    7.50
   0  -8   3   56.39    2.60
   0   8  -3   51.99    2.70
  -1  -8  -3    7.00    1.00
   2  -8   3  165.78    5.50
  -2  -8  -3  174.28    6.30
  -2   8  -3  172.58    5.60
   3  -8   3   27.20    1.40
  -3  -8  -3   25.90    1.80
  -3   8  -3   27.00    1.40
  -4  -8  -3    7.10    0.90
  -4   8  -3    8.30    0.70
  -5  -8  -3   84.09    3.30
  -6  -8  -3   32.80    1.50
  -6   8  -3   31.10    1.10
  -5  -9   3   26.70    1.10
  -5   9   3   24.60    1.00
  -4  -9   3   40.80    1.60
  -4   9   3   43.50    1.50
  -3  -9   3   28.50    1.90
   3   9  -3   27.80    1.40
  -2  -9   3   25.80    1.30
   2   9  -3   23.60    1.30
  -1  -9   3    1.70    0.40
   1   9  -3    1.40    0.40
   0  -9   3   33.10    1.50
   1  -9   3    4.90    0.70
   2  -9   3   38.50    1.60
  -2   9  -3   41.30    1.90
  -3   9  -3    3.50    0.40
  -4   9  -3   20.70    0.80
  -2 -10   3    1.00    0.20
   1 -10  -3    2.10    0.30
  -1 -10   3    1.70    0.20
   1  10  -3    1.70    0.40
   0 -10   3   27.30    1.00
   0  10  -3   27.20    1.00
  -1  10  -3   26.30    1.00
 -11   0   4   12.00    0.80
 -10   0   4    1.40    0.50
  -9   0   4   59.69    2.90
  -8   0   4  178.78    6.50
   7   0  -4  435.06   12.10
  -7   0   4  435.76   13.30
   6   0  -4    1.30    0.30
   5   0  -4  146.29    4.40
  -4   0   4  954.00   47.60
   4   0  -4  896.61   41.30
  -3   0   4  584.34   16.00
   2   0  -4  342.77    9.80
   2   0  -4  327.47    9.10
  -2   0   4  333.27    9.40
  -1   0   4  474.95   13.10
   1   0  -4  485.35   13.60
   0   0  -4 5033.30  142.69
   0   0  -4 4568.64  132.79
  -1   0  -4  518.75   14.50
   1   0   4  506.45   14.10
  -2   0  -4  681.53   18.90
   2   0   4  678.33   18.50
  -3   0  -4   49.70    2.30
   3   0   4   45.70    2.10
   3   0   4   47.00    1.60
  -4   0  -4  295.97    9.20
   4   0   4  307.77    9.10
   4   0   4  303.87    8.30
  -5   0  -4   78.29    3.30
   5   0   4   78.99    3.30
   5   0   4   78.99    2.60
   6   0   4  169.78    5.00
  -6   0  -4  168.68    5.60
   6   0   4  153.58    5.90
  -7   0  -4    0.80    0.40
  -7   0  -4    1.50    0.90
  -7   0  -4    0.40    0.60
  -8   0  -4  140.29    6.40
  -8   0  -4  139.89    5.80
  -9   0  -4    3.00    0.80
  -9   0  -4    3.40    1.00
 -10   0  -4    0.20    0.30
 -10   0  -4    0.20    0.30
 -11  -1   4   11.20    0.70
 -11   1   4   11.10    0.70
 -10  -1   4  127.69    4.50
 -10   1   4  131.69    5.60
 -10   1   4  133.19    4.50
  -9  -1   4  128.59    4.90
  -9   1   4  123.89    4.90
  -9   1   4  133.89    4.70
  -7  -1   4  268.67    9.00
   7  -1  -4  255.57    8.70
   7  -1  -4  272.87    7.90
   7   1  -4  240.48    7.40
  -7   1   4  262.87    8.50
   6  -1  -4   29.90    1.50
   6   1  -4   30.80    1.40
   5  -1  -4  570.94   15.00
   5   1  -4  526.65   14.60
   4  -1  -4  440.96   12.00
  -4  -1   4  429.16   12.30
   4   1  -4  436.46   11.70
   3  -1  -4   10.40    0.70
  -3  -1   4    6.40    0.80
   2  -1  -4  951.70   42.30
   2   1  -4  925.51   47.80
  -2   1   4  910.01   39.50
   2   1  -4  926.81   39.30
  -1  -1   4  521.75   14.50
   1  -1  -4  543.05   15.00
   1   1  -4  517.05   14.60
   0  -1  -4  125.99    4.60
   0  -1   4  129.09    4.30
   0   1  -4  130.89    4.40
   0   1   4  125.29    3.60
   0   1   4  128.79    3.80
   1  -1   4   90.49    3.40
  -1  -1  -4   91.99    3.60
  -1   1  -4   94.89    3.60
   1   1   4   90.49    2.90
  -2   1  -4 2926.71   85.79
   4  -1   4  172.18    5.70
   4  -1   4  166.88    5.00
  -4  -1  -4  173.18    5.70
   4   1   4  172.98    5.50
   4   1   4  169.78    4.90
  -4   1  -4  165.88    5.80
  -5  -1  -4   22.00    1.50
   5  -1   4   20.90    1.10
   5  -1   4   21.80    1.50
   5   1   4   21.20    1.50
   5   1   4   20.40    1.10
  -5   1  -4   21.90    1.50
  -6  -1  -4  105.69    4.00
   6  -1   4  107.79    3.50
  -6  -1  -4  105.09    5.20
   6  -1   4  103.89    4.10
   6   1   4  120.19    4.20
   6   1   4  100.89    5.20
  -6   1  -4  106.39    5.80
  -6   1  -4  105.09    6.00
  -7  -1  -4   81.99    4.70
  -7  -1  -4   76.89    4.20
  -7   1  -4   75.39    4.40
  -7   1  -4   78.59    4.10
  -7   1  -4   74.69    4.60
  -7   1  -4   79.89    3.20
  -8  -1  -4   15.60    1.70
  -8  -1  -4   15.90    1.90
  -8   1  -4   16.20    1.70
  -8   1  -4   17.80    2.00
  -9  -1  -4   19.30    1.60
  -9  -1  -4   21.00    1.90
  -9   1  -4   21.60    1.60
  -9   1  -4   20.50    1.90
 -10  -1  -4   17.70    1.20
 -10  -1  -4   16.70    1.20
 -10   1  -4   17.90    1.20
 -10   1  -4   12.50    1.20
 -11   2   4   45.00    1.70
 -10  -2   4   48.00    2.20
 -10   2   4   48.60    2.40
 -10   2   4   48.40    2.10
  -9  -2   4   53.79    2.70
  -9   2   4   52.99    2.50
  -8  -2   4  101.99    4.50
   8  -2  -4  108.69    4.50
  -8   2   4  105.89    4.10
  -7  -2   4   49.10    3.00
   7  -2  -4   45.70    2.60
  -7   2   4   51.89    2.60
  -6  -2   4  729.53   21.90
   6  -2  -4  727.33   19.80
   6   2  -4  730.63   19.40
   5  -2  -4  533.75   14.80
  -5  -2   4  539.05   15.00
   5   2  -4  534.65   14.30
   4  -2  -4   45.50    2.00
  -4  -2   4   47.40    2.10
   4   2  -4   45.70    1.60
   3  -2  -4  173.78    5.30
  -3  -2   4  174.88    5.50
   3   2  -4  172.08    4.80
   2  -2  -4  926.91   49.30
  -2   2   4 1069.19   41.50
   2   2  -4 1085.09   46.40
   2   2  -4 1125.89   57.39
   1  -2  -4  935.91   44.40
  -1   2   4  929.21   35.80
   1   2  -4  922.31   50.49
   1   2  -4  907.51   48.10
   0  -2  -4 4318.07  134.79
   0   2  -4 4617.04  148.99
   0   2   4 4446.96  125.89
  -1  -2  -4 1201.78   42.40
   1   2   4 1226.08   37.90
  -1   2  -4 1283.47   56.49
   3  -2   4  124.09    4.60
  -3  -2  -4  129.39    4.60
   3  -2   4  125.59    3.90
   3   2   4  131.99    3.80
  -3   2  -4  124.79    4.70
   3   2   4  128.59    4.00
   4  -2   4  258.37    7.40
   4  -2   4  258.87    8.20
  -4  -2  -4  255.57    8.10
   4   2   4  255.07    7.60
   4   2   4  268.37    7.20
  -4   2  -4  258.17    8.30
   5  -2   4  656.13   17.30
  -5  -2  -4  616.74   17.60
   5  -2   4  633.64   17.90
   5   2   4  620.24   17.30
  -5   2  -4  644.94   18.00
   5   2   4  619.54   16.80
  -6  -2  -4  104.09    5.20
  -6  -2  -4  102.69    5.50
  -6   2  -4  106.29    5.90
  -6   2  -4  106.19    4.10
   6   2   4  110.09    3.50
  -6   2  -4  110.59    6.00
  -6   2  -4  105.59    4.80
  -7  -2  -4  178.38    9.90
  -7  -2  -4  169.78    6.90
  -7   2  -4  136.49    9.60
  -7   2  -4  170.18    7.40
  -7   2  -4  164.88    5.60
  -7   2  -4  179.78    6.80
  -8  -2  -4  191.18    7.10
  -8  -2  -4  189.38    7.40
  -8   2  -4  188.98    6.80
  -9  -2  -4   84.79    4.00
  -9  -2  -4   81.49    3.50
  -9   2  -4   81.59    3.40
  -9   2  -4   68.39    3.70
 -10  -2  -4   22.30    1.30
 -10   2  -4   23.10    1.30
 -10   2  -4   16.30    1.30
 -11   3   4   16.10    1.10
 -10  -3   4   15.90    1.50
 -10   3   4   15.30    1.00
 -10   3   4   14.90    1.00
   9  -3  -4   75.59    3.10
  -9  -3   4   72.19    3.20
  -9   3   4   74.59    3.00
   8  -3  -4   71.59    3.10
  -8  -3   4   73.19    3.50
  -8   3   4   71.59    3.00
  -7  -3   4  294.97   10.10
  -7   3   4  291.27    9.00
  -6  -3   4  274.27    9.80
   5  -3  -4  892.01   23.80
  -5  -3   4  891.01   23.80
   5   3  -4  854.21   23.10
   4  -3  -4  500.25   15.90
  -4  -3   4  537.95   14.70
   4   3  -4  527.95   14.00
   3  -3  -4  126.89    4.30
  -3  -3   4  130.89    4.40
   3   3  -4  124.39    3.70
   2  -3  -4 1136.99   59.19
  -2   3   4 1198.78   46.90
   2   3  -4 1201.98   64.49
  -1  -3   4  531.45   14.70
   1   3  -4  517.35   14.50
   0  -3  -4 1867.81   71.49
   0  -3   4 1880.91   75.69
   0   3   4 1762.92   58.99
   0   3  -4 1896.11   81.99
  -1  -3  -4 1223.18   47.80
   1   3   4 1209.78   39.30
   2  -3   4  147.39    5.00
   2  -3   4  139.69    4.30
  -2   3  -4  140.49    5.10
   3  -3   4   16.20    1.30
   3  -3   4   13.60    0.90
  -3   3  -4   14.80    1.30
   4  -3   4  487.55   13.70
   4  -3   4  499.05   14.40
   4   3   4  511.55   13.50
  -4   3  -4  503.05   14.60
   5  -3   4   69.29    3.10
  -5   3  -4   64.59    5.40
  -5   3  -4   71.79    3.20
   5   3   4   71.29    3.00
  -5   3  -4   65.19    4.70
  -6  -3  -4  388.16   13.10
  -6   3  -4  393.96   10.80
  -6   3  -4  410.66   14.20
  -6   3  -4  400.16   14.30
  -6   3  -4  389.56   11.80
  -7  -3  -4   11.20    1.50
  -7   3  -4   10.80    1.30
  -7   3  -4   10.00    1.60
  -7   3  -4   11.90    1.80
  -8   3  -4   54.49    3.70
  -8   3  -4   57.39    2.90
  -9  -3  -4    5.10    0.80
  -9   3  -4    6.70    1.00
  -9   3  -4    6.70    0.80
 -10  -3  -4   31.60    1.50
 -10   3  -4   34.80    2.10
 -10  -4   4    7.60    0.60
 -10   4   4    6.40    0.80
 -10   4   4    7.70    0.60
  -9  -4   4   22.30    1.40
   9  -4  -4   21.00    1.80
  -9   4   4   21.60    1.30
  -8  -4   4   38.20    2.30
  -8   4   4   33.30    1.80
  -7  -4   4   16.60    1.70
  -7   4   4   16.30    1.20
  -6  -4   4  272.77    9.60
  -6   4   4  262.87    8.20
  -5  -4   4  160.18    5.30
   5  -4  -4  162.68    5.40
  -5   4   4  160.48    5.40
   5   4  -4  162.68    4.70
  -4  -4   4  494.65   13.90
   4  -4  -4  506.05   14.00
   4   4  -4  474.85   13.20
  -3  -4   4  348.37   10.20
   3  -4  -4  349.07   10.20
   2  -4  -4 1038.20   28.00
   2   4  -4 1045.70   27.70
  -1  -4   4    8.10    0.90
   1   4  -4    7.10    0.90
   1  -4   4  340.37   10.10
   2  -4   4  256.17    8.00
  -2   4  -4  256.67    8.20
   3  -4   4  137.89    4.40
   3  -4   4  142.89    5.10
  -3   4  -4  138.19    5.10
   4  -4   4  276.67    8.50
  -4   4  -4  256.57   10.50
  -4   4  -4  262.17    8.40
  -4   4  -4  268.97    8.60
  -5  -4  -4    9.00    1.70
  -5   4  -4   11.10    2.00
  -5   4  -4    9.50    2.10
  -5   4  -4   10.50    1.10
  -5   4  -4    8.70    0.90
  -6  -4  -4   54.79    3.40
  -6   4  -4   50.19    2.80
  -6   4  -4   53.49    3.70
  -6   4  -4   53.59    3.90
  -6   4  -4   53.29    2.00
  -7  -4  -4  166.68    6.60
  -7   4  -4  172.78    7.00
  -8  -4  -4   21.30    1.70
  -8   4  -4   20.60    1.90
  -8   4  -4   20.60    1.40
  -9  -4  -4   34.90    1.80
  -9   4  -4   32.10    1.60
  -9   4  -4   32.20    1.90
 -10   5   4   15.40    1.00
 -10   5   4   16.40    1.00
   9  -5  -4   47.50    1.90
  -9  -5   4   46.20    2.10
  -8  -5   4   23.20    1.60
  -8   5   4   23.20    1.30
  -7  -5   4   56.39    3.00
  -7   5   4   57.99    2.40
  -6  -5   4  271.27    9.30
  -6   5   4  268.47    8.10
  -5  -5   4   77.69    4.00
  -5   5   4   72.39    3.00
   5   5  -4   72.79    4.10
  -4  -5   4  158.58    6.50
  -4   5   4  155.78    5.30
   4   5  -4  150.48    4.60
   4   5  -4  130.29    8.60
  -3  -5   4  197.18    7.70
  -2  -5   4  329.37    9.70
  -1  -5   4  204.28    6.50
   1   5  -4  203.28    6.30
   0  -5   4   33.30    1.80
   0   5  -4   33.70    1.80
   1  -5   4  101.89    3.80
  -1   5  -4  102.29    4.00
  -2  -5  -4   14.00    1.80
  -2   5  -4   16.40    1.40
  -2   5  -4   15.90    2.50
  -2   5  -4   15.60    1.50
  -3  -5  -4    5.40    1.30
  -3  -5  -4    4.90    1.30
  -3   5  -4    4.60    1.60
  -3   5  -4    4.90    0.90
  -3   5  -4    4.70    0.80
  -4  -5  -4  137.49    6.10
  -4   5  -4  136.09    4.80
  -4   5  -4  130.49    6.30
  -4   5  -4  146.19    7.40
  -4   5  -4  133.79    5.00
  -5  -5  -4   39.00    2.80
  -5   5  -4   37.70    3.30
  -5   5  -4   37.20    2.90
  -5   5  -4   37.40    2.30
  -5   5  -4   37.20    1.80
  -6  -5  -4  203.68    7.60
  -6   5  -4  200.98    5.80
  -6   5  -4  199.08    7.70
  -7  -5  -4   99.59    4.30
  -7   5  -4   96.59    2.90
  -7   5  -4  101.79    4.50
  -8  -5  -4   46.50    2.30
  -8   5  -4   45.30    2.00
  -8   5  -4   42.80    2.30
  -9  -5  -4    4.80    0.50
  -9   5  -4    4.30    0.40
   9  -6  -4    9.10    0.60
  -9  -6   4    9.10    0.50
  -9   6   4    8.80    0.60
  -8  -6   4   22.90    1.70
  -7  -6   4   65.59    3.00
  -7   6   4   66.69    2.50
  -6  -6   4   66.69    3.30
  -6   6   4   71.89    2.80
  -5  -6   4  164.78    6.30
   5   6  -4  161.18    6.40
  -5   6   4  172.18    5.40
  -4  -6   4   25.50    2.30
  -4   6   4   25.40    1.70
  -3  -6   4    7.40    1.40
   3   6  -4    5.20    1.20
  -2  -6   4  239.98    8.70
   2   6  -4  247.18    8.80
  -1  -6   4   51.09    3.20
   1  -6  -4   52.39    3.20
   1   6  -4   53.39    3.20
   0  -6  -4   30.10    2.40
   0  -6   4   31.50    2.40
   0  -6  -4   32.20    1.70
   0   6  -4   32.40    2.40
   0   6  -4   32.30    2.50
   1  -6   4  189.68    7.10
  -1  -6  -4  202.18    7.70
  -1  -6  -4  196.18    6.00
  -1   6  -4  201.68    7.10
  -1   6  -4  194.18    6.40
  -2  -6  -4  162.08    6.70
  -2   6  -4  160.78    5.60
  -2   6  -4  157.28    5.90
  -3  -6  -4   31.70    2.50
  -3   6  -4   21.70    1.80
  -4  -6  -4   71.79    3.80
  -4   6  -4   73.39    3.00
  -5  -6  -4   90.59    4.20
  -5   6  -4   88.99    3.10
  -6  -6  -4   15.10    1.40
  -6   6  -4   15.50    0.80
  -7  -6  -4    0.20    0.30
  -7   6  -4    1.00    0.30
  -7   6  -4    0.10    0.10
  -8  -6  -4   12.70    0.90
  -8   6  -4   11.90    0.70
  -8  -7   4   18.70    1.00
   8  -7  -4   16.10    0.80
  -8   7   4   15.40    1.00
  -7  -7   4    0.90    0.50
  -7   7   4    0.80    0.30
  -6  -7   4   32.70    1.80
  -6   7   4   31.60    1.40
  -5  -7   4   33.00    2.00
   5   7  -4   37.10    2.40
  -5   7   4   35.10    1.60
  -4  -7   4   55.69    2.90
  -3  -7   4   74.29    3.60
   3   7  -4   69.79    3.50
  -2  -7   4   52.59    2.90
   2   7  -4   51.49    3.00
  -1  -7   4   78.89    3.70
   1   7  -4   79.29    3.70
   0  -7   4  227.58    7.80
   0  -7  -4  241.48    8.30
   0   7  -4  234.58    7.90
  -1  -7  -4  119.59    5.00
   1  -7   4  111.39    4.50
  -1   7  -4  111.29    4.50
   2  -7   4   85.99    3.60
  -2  -7  -4   84.29    4.10
  -2   7  -4   91.29    3.60
  -3  -7  -4   65.29    3.40
  -3  -7  -4   71.39    4.30
  -3   7  -4   65.59    2.80
  -4  -7  -4  102.29    4.30
  -4   7  -4   91.99    3.50
  -5  -7  -4    3.40    0.70
  -5   7  -4    4.10    0.50
  -6  -7  -4    9.00    1.60
  -6   7  -4    7.10    0.50
  -7  -7  -4   13.10    0.90
  -7  -8   4   12.60    0.60
  -7   8   4   12.60    0.60
  -6  -8   4   11.80    0.80
  -6   8   4   11.90    1.00
  -5  -8   4   47.00    2.00
  -5   8   4   46.80    1.70
  -4  -8   4  187.28    6.10
   4   8  -4  187.98    6.10
  -4   8   4  197.58    5.70
  -3  -8   4    4.60    0.70
   3   8  -4    7.40    1.00
  -2  -8   4   78.09    3.20
   2   8  -4   74.49    3.20
  -1  -8   4  134.59    4.80
   1   8  -4  136.09    4.90
   0  -8   4   91.19    3.60
   0   8  -4   96.69    3.70
  -1  -8  -4   43.20    2.30
   1  -8   4   43.60    2.10
  -1   8  -4   42.90    2.10
  -2  -8  -4   11.90    1.20
  -2  -8  -4   12.50    1.20
   2  -8   4   12.50    1.00
  -2   8  -4   12.80    1.00
  -3  -8  -4   32.50    1.90
  -3   8  -4   29.60    1.40
  -4  -8  -4   40.70    2.10
  -4   8  -4   42.80    1.60
  -5  -8  -4   39.70    1.80
  -5   8  -4   42.10    1.40
  -6  -8  -4   14.00    0.90
  -6   8  -4   15.30    0.50
  -5  -9   4    1.80    0.30
  -4  -9   4   34.20    1.40
  -3  -9   4   79.79    2.80
   3   9  -4   82.39    2.80
  -2  -9   4   37.20    1.60
   2   9  -4   34.60    1.60
  -1  -9   4    4.80    0.60
   1   9  -4    5.60    0.60
   0  -9   4   10.10    0.70
   0   9  -4    9.80    0.80
  -1  -9  -4    1.90    0.50
   1  -9   4    1.30    0.30
  -1   9  -4    1.80    0.30
   2  -9   4   20.50    1.10
  -2   9  -4   15.00    0.80
  -3   9  -4   24.30    1.00
  -4   9  -4   32.10    1.10
 -11   0   5   28.60    1.30
 -10   0   5   37.60    1.90
  -9   0   5    3.40    0.80
   8   0  -5  186.48    7.00
  -8   0   5  199.68    6.80
   7   0  -5  794.92   23.40
  -7   0   5  841.12   23.30
   6   0  -5   18.60    1.10
   5   0  -5  593.74   16.00
  -4   0   5  161.98    5.20
   4   0  -5  166.08    4.80
  -3   0   5  174.48    5.20
   3   0  -5  158.68    4.70
   2   0  -5 1985.00   67.39
  -1   0   5   36.60    1.70
   1   0  -5   38.20    2.00
   0   0  -5  812.12   30.60
  -1   0  -5 6461.75  180.08
  -2   0  -5  163.88    5.60
   2   0   5  160.08    5.20
   2   0   5  165.98    4.40
   3   0   5  688.43   18.90
   4   0   5  564.04   15.20
  -4   0  -5  584.04   16.30
  -5   0  -5   41.90    2.20
  -5   0  -5   35.20    3.40
   5   0   5   35.60    2.00
  -6   0  -5   19.40    2.00
  -6   0  -5   18.90    2.20
  -6   0  -5   21.00    1.50
  -6   0  -5   19.60    2.40
  -7   0  -5    1.40    0.80
  -7   0  -5    1.20    0.60
  -7   0  -5    0.60    0.90
  -8   0  -5  280.07   10.80
  -9   0  -5    1.00    0.40
  -9   0  -5    1.00    0.50
 -10   0  -5   63.69    2.80
 -10   0  -5   85.99    2.80
 -11  -1   5   45.60    1.70
 -11   1   5   42.10    1.70
 -10  -1   5   53.79    2.40
 -10   1   5   51.59    2.30
   9  -1  -5    6.30    1.00
  -9  -1   5    8.50    1.20
  -9   1   5    8.70    1.00
   8  -1  -5  107.69    4.40
  -8  -1   5  104.69    4.50
  -8   1   5  102.49    4.20
   8   1  -5   99.19    4.60
   7  -1  -5  377.36   11.90
  -7  -1   5  393.56   12.40
  -7   1   5  395.36   11.90
   7   1  -5  373.56   12.50
   6  -1  -5  408.86   11.60
  -6  -1   5  413.66   13.20
   6   1  -5  406.46   11.40
  -6   1   5  434.36   13.20
   5  -1  -5  150.48    4.50
   5   1  -5  138.49    4.20
   4  -1  -5   78.69    2.90
  -4  -1   5   85.99    3.20
   4   1  -5   93.79    2.90
   3  -1  -5  203.68    5.90
  -3  -1   5  205.28    6.30
   3   1  -5  203.18    5.60
  -2  -1   5  505.55   13.80
   2  -1  -5  502.35   13.30
  -2   1   5  499.15   13.40
   2   1  -5  468.05   12.90
   2   1  -5  501.35   13.90
   1  -1  -5 2300.47   77.09
   1   1  -5 2107.49   93.79
   1   1  -5 2303.37   86.69
   0  -1   5  513.25   14.70
   0  -1  -5  540.85   15.30
   0   1   5  535.35   14.30
   0   1  -5  539.75   15.00
  -1  -1  -5  139.49    5.00
   1  -1   5  132.39    4.60
   1   1   5  137.49    3.80
   1   1   5  135.99    4.20
   1   1   5  144.69    3.90
  -1   1  -5  140.29    4.90
  -2  -1  -5  123.29    4.60
   2  -1   5  127.59    4.40
   2   1   5  122.59    4.00
   2   1   5  124.79    3.50
  -2   1  -5  123.29    4.60
  -3  -1  -5  244.98    9.50
   3  -1   5  252.57    6.90
   3  -1   5  256.57    7.80
  -3   1  -5  260.37    8.10
   3   1   5  249.38    7.40
   3   1   5  252.87    6.90
  -4  -1  -5   38.00    2.10
   4  -1   5   36.40    2.00
  -4   1  -5   38.40    2.20
   4   1   5   37.00    1.40
   4   1   5   38.10    1.80
  -5  -1  -5  646.94   18.00
   5  -1   5  657.33   19.60
  -5  -1  -5  603.04   19.50
  -5  -1  -5  650.43   21.10
  -5   1  -5  662.83   21.40
  -5   1  -5  636.94   18.00
   5   1   5  635.54   17.70
  -5   1  -5  638.14   20.90
  -6  -1  -5  130.19    6.50
  -6  -1  -5  125.19    4.60
  -6  -1  -5  124.29    5.70
  -6  -1  -5  123.09    6.00
  -6   1  -5  125.09    5.50
  -6   1  -5  133.59    6.70
  -6   1  -5  129.19    4.60
  -6   1  -5  128.49    6.40
  -7  -1  -5    5.90    1.30
  -7  -1  -5    7.60    1.40
  -7   1  -5    5.30    1.30
  -7   1  -5    6.70    1.50
  -7   1  -5    6.60    1.20
  -8  -1  -5  231.78    8.40
  -8   1  -5  218.88    9.80
  -8   1  -5  200.68    9.40
  -9  -1  -5   26.40    1.70
  -9  -1  -5   26.30    2.10
  -9   1  -5   23.70    1.90
  -9   1  -5   27.00    1.60
 -10  -1  -5    3.30    0.50
 -10  -1  -5    2.90    0.50
 -10   1  -5    3.50    0.60
 -10   1  -5    2.90    0.50
 -11  -2   5   16.90    1.10
 -11   2   5   23.40    1.00
 -10  -2   5   48.10    2.10
 -10   2   5   45.60    2.00
   9  -2  -5  119.49    4.40
  -9  -2   5  116.39    4.70
  -9   2   5  121.59    4.40
  -8  -2   5   72.19    3.50
   8  -2  -5   67.39    3.20
  -8   2   5   67.99    3.10
   7  -2  -5  149.69    5.50
  -7  -2   5  149.09    6.00
   7   2  -5  150.68    6.30
  -7   2   5  150.88    5.40
   6   2  -5  156.78    6.60
   6   2  -5  157.08    4.70
  -6   2   5  154.08    5.60
   5  -2  -5    3.40    0.60
  -5  -2   5    5.10    0.80
   5   2  -5    3.60    0.40
  -4  -2   5   66.39    2.80
   4  -2  -5   67.89    2.60
   4   2  -5   69.89    2.20
   3  -2  -5  978.20   26.00
   2  -2  -5  262.27    7.60
  -2  -2   5  260.97    8.00
   2   2  -5  269.27    7.80
   2   2  -5  267.17    7.00
  -1  -2   5  660.73   18.40
   1   2  -5  676.93   18.40
   0  -2  -5  282.37    8.60
   0  -2   5  267.87    8.20
   0   2  -5  261.27    8.20
  -1  -2  -5   34.00    2.00
  -1   2  -5   34.20    1.90
  -2   2  -5 1559.74   59.69
   3  -2   5    5.60    0.90
  -3  -2  -5    3.70    0.80
   3   2   5    4.00    0.40
  -3   2  -5    2.70    0.70
   4  -2   5  209.58    6.80
  -4  -2  -5  210.78    6.90
   4   2   5  204.28    5.80
  -4   2  -5  201.88    6.80
  -5  -2  -5   49.10    3.50
  -5  -2  -5   45.90    2.30
  -5  -2  -5   43.00    3.40
   5  -2   5   46.50    2.40
  -5  -2  -5   45.40    3.40
  -5   2  -5   44.80    2.40
  -5   2  -5   33.50    3.80
  -5   2  -5   46.90    3.80
  -5   2  -5   44.50    2.90
  -6  -2  -5   73.49    4.40
  -6  -2  -5   73.69    4.00
  -6   2  -5   77.79    4.80
  -6   2  -5   74.19    4.70
  -6   2  -5   72.79    3.20
  -6   2  -5   75.79    3.80
  -7  -2  -5  281.77    9.60
  -7  -2  -5  279.67    9.90
  -7   2  -5  282.97    9.20
  -7   2  -5  256.77   10.00
  -8  -2  -5   18.10    1.70
  -8  -2  -5   18.10    1.60
  -8   2  -5   16.60    1.80
  -8   2  -5   17.90    1.50
  -8   2  -5   16.10    1.60
  -9  -2  -5    3.60    0.60
  -9  -2  -5    4.70    0.80
  -9   2  -5    4.70    0.90
  -9   2  -5    5.50    1.00
 -10  -2  -5   21.60    1.60
 -10   2  -5   26.40    1.10
 -11   3   5    4.00    0.40
 -10  -3   5   53.39    2.20
  10  -3  -5   53.89    2.20
 -10   3   5   52.09    2.30
  -9  -3   5   31.00    1.90
   9  -3  -5   30.90    1.80
  -9   3   5   32.30    1.70
  -8  -3   5   24.80    1.90
   8  -3  -5   25.10    1.70
  -8   3   5   24.10    1.60
  -7  -3   5  218.18    7.70
  -7   3   5  188.18    6.80
  -6  -3   5  324.57   11.20
  -6   3   5  323.77   10.00
   6   3  -5  324.17   11.40
  -5  -3   5    4.10    1.20
  -5  -3   5    5.70    0.90
   5  -3  -5    5.90    0.80
   5   3  -5    3.80    0.40
   4  -3  -5  482.25   13.60
  -4  -3   5  503.05   13.80
   4   3  -5  479.25   13.00
  -3  -3   5  166.08    5.50
   3  -3  -5  168.18    5.30
   2  -3  -5  329.47    9.70
   2   3  -5  336.07    9.00
   2   3  -5  352.46    9.70
  -1  -3   5  248.58    7.90
   1   3  -5  266.57    7.00
   1   3  -5  258.67    7.80
   0  -3   5   40.00    2.10
   0   3  -5   44.90    2.20
  -1  -3  -5  221.98   14.20
   1   3   5  215.48   11.30
   2  -3   5  235.18    7.50
  -2   3  -5  236.68    7.60
   3  -3   5  437.36   12.90
  -3   3  -5  448.06   13.00
   3   3   5  435.76   12.00
  -4  -3  -5   54.09    3.40
   4  -3   5   41.00    2.30
  -4   3  -5   39.70    3.50
   4   3   5   39.30    1.60
  -4   3  -5   41.20    3.80
  -5  -3  -5  199.18    8.00
  -5  -3  -5  196.08    7.90
  -5   3  -5  193.28    8.50
  -5   3  -5  200.58    6.60
  -5   3  -5  206.28    9.10
  -5   3  -5  193.88    5.70
  -6  -3  -5  291.07   10.20
  -6   3  -5  277.77    9.40
  -6   3  -5  278.07    8.90
  -6   3  -5  288.37   11.00
  -6   3  -5  305.37   11.10
  -7  -3  -5  127.49    5.30
  -7   3  -5  118.29    4.80
  -7   3  -5  128.09    5.90
  -7   3  -5  120.69    5.80
  -8  -3  -5   26.90    1.90
  -8   3  -5   24.30    1.60
  -8   3  -5   26.70    2.10
  -9  -3  -5    2.70    0.60
  -9   3  -5    2.30    0.40
  -9   3  -5    1.80    0.60
 -10  -4   5   20.40    1.00
  10  -4  -5   20.70    1.50
 -10   4   5   20.80    1.00
   9  -4  -5    4.80    0.70
  -9  -4   5    3.90    0.70
  -9   4   5    2.50    0.50
  -8  -4   5   24.80    1.90
   8  -4  -5   24.20    1.50
  -8   4   5   24.80    1.50
  -7  -4   5   52.29    3.00
  -7   4   5   50.59    2.30
   7   4  -5   46.80    3.00
  -6   4   5    3.70    0.70
   6   4  -5    4.30    1.20
  -5  -4   5  374.26   12.60
  -5   4   5  377.96   11.20
   5   4  -5  385.46   12.90
   4  -4  -5   78.99    3.10
  -4  -4   5   74.29    4.20
  -4  -4   5   81.09    3.10
   4   4  -5   74.49    4.30
  -3  -4   5  453.65   13.00
   3  -4  -5  459.15   12.90
  -2  -4   5  104.59    3.90
  -1  -4   5  315.47    9.50
   1   4  -5  321.77    9.30
   0  -4   5  921.71   24.50
   0   4  -5  875.51   24.40
   1  -4   5   49.70    2.50
  -1   4  -5   52.59    2.50
   2  -4   5   79.19    3.30
  -2   4  -5   75.09    3.30
  -3  -4  -5  287.67   11.10
  -3  -4  -5  277.37   12.70
   3  -4   5  320.47    9.40
  -3   4  -5  304.97    9.50
  -3   4  -5  292.37   13.60
  -3   4  -5  330.57   10.00
  -4  -4  -5  172.88    7.20
  -4  -4  -5  177.58    7.20
  -4   4  -5  167.48    5.60
  -4   4  -5  169.88    7.60
  -4   4  -5  180.78    6.10
  -4   4  -5  166.68    8.20
  -5   4  -5  123.29    8.30
  -5   4  -5  130.79    4.80
  -6  -4  -5    4.30    1.10
  -6   4  -5    4.70    1.30
  -6   4  -5    4.90    1.20
  -6   4  -5    3.80    0.80
  -6   4  -5    3.80    0.40
  -7  -4  -5  102.99    4.40
  -7   4  -5  101.59    4.70
  -7   4  -5   91.59    3.80
  -8  -4  -5    6.90    0.90
  -8   4  -5    6.50    0.70
  -8   4  -5    7.20    1.00
  -9  -4  -5    0.60    0.30
  -9   4  -5    0.90    0.30
  -9   4  -5    0.20    0.20
   9  -5  -5   23.60    1.20
  -9  -5   5   23.50    1.20
  -9   5   5   23.00    1.20
   8  -5  -5   17.70    1.10
  -8  -5   5   17.90    1.30
  -8   5   5   18.10    1.10
  -7   5   5   44.10    2.10
  -6  -5   5   75.39    3.80
  -6   5   5   71.19    2.90
   6   5  -5   70.79    3.80
  -5  -5   5  114.19    7.30
  -4  -5   5  500.85   15.80
   4   5  -5  509.45   16.00
  -3  -5   5   34.60    2.60
   3   5  -5   34.30    2.60
  -2  -5   5   32.00    2.60
  -2  -5   5   34.80    1.90
  -1  -5   5  701.13   19.10
   1  -5  -5  683.03   20.50
   1   5  -5  684.23   20.50
   0  -5   5  277.07    8.20
   0  -5  -5  258.47    9.40
   0   5  -5  276.97   11.70
   0   5  -5  278.57    8.10
   0   5  -5  236.98   11.50
   1  -5   5  529.55   14.90
  -1   5  -5  513.45   15.70
  -1   5  -5  521.15   14.90
  -2  -5  -5  439.46   14.50
  -2  -5  -5  420.06   14.10
  -2   5  -5  456.05   16.10
  -2   5  -5  436.16   13.20
  -2   5  -5  445.06   12.90
  -3  -5  -5  167.28    6.90
  -3  -5  -5  178.68    7.30
  -3   5  -5  175.88    5.90
  -3   5  -5  167.88    8.20
  -3   5  -5  164.38    5.80
  -4  -5  -5   70.29    3.90
  -4   5  -5   69.49    2.80
  -4   5  -5   66.99    3.10
  -4   5  -5   69.99    4.80
  -5  -5  -5  183.18    7.20
  -5   5  -5  201.28    8.50
  -5   5  -5  194.68    5.80
  -5   5  -5  199.28    7.70
  -6  -5  -5  123.79    6.80
  -6   5  -5  101.29    3.90
  -6   5  -5  104.59    3.20
  -6   5  -5  110.79    4.90
  -7  -5  -5    0.40    0.30
  -7   5  -5    0.00    0.20
  -7   5  -5    0.50    0.50
  -8  -5  -5   23.20    1.40
  -8   5  -5   22.70    1.50
  -8   5  -5   23.10    1.10
  -9  -6   5   48.70    1.50
   9  -6  -5   42.20    1.90
  -9   6   5   49.10    1.60
  -8  -6   5   44.30    1.90
   8  -6  -5   42.20    1.70
  -8   6   5   44.30    1.70
  -7  -6   5   10.20    1.00
  -7   6   5   10.20    0.80
  -6  -6   5    8.20    1.20
  -6   6   5   10.00    0.90
   6   6  -5    7.30    1.10
  -5  -6   5    1.40    0.60
   5   6  -5    0.50    0.60
  -5   6   5    0.90    0.40
  -4  -6   5   95.49    4.40
   4   6  -5   93.69    4.40
  -3  -6   5   83.09    5.20
  -2  -6   5   16.10    1.70
   2   6  -5   14.00    1.60
  -1  -6   5  508.45   15.90
   1  -6  -5  532.25   15.90
   1   6  -5  524.95   15.80
   0  -6  -5   31.00    2.40
   0  -6   5   32.00    2.40
   0   6  -5   32.30    2.30
  -1  -6  -5   62.29    3.50
  -1   6  -5   54.09    2.60
  -1   6  -5   56.49    4.20
  -1   6  -5   60.79    3.10
  -2  -6  -5  254.97    9.20
  -2  -6  -5  255.57    9.10
  -2   6  -5  263.67    8.30
  -2   6  -5  256.57   10.50
  -2   6  -5  244.18    7.90
  -3  -6  -5   10.60    1.40
  -3  -6  -5   12.80    1.50
  -3   6  -5   11.40    1.10
  -3   6  -5   10.50    2.00
  -4  -6  -5  279.17    9.40
  -4  -6  -5  274.47   11.50
  -4   6  -5  280.37    8.20
  -5  -6  -5   60.79    3.10
  -5   6  -5   57.19    2.10
  -6  -6  -5   15.70    1.30
  -6   6  -5   15.10    0.80
  -7  -6  -5    9.80    0.90
  -8  -6  -5    1.50    0.30
  -8  -7   5    6.20    0.40
   8  -7  -5    5.90    0.40
  -8   7   5    5.80    0.40
  -7  -7   5    9.10    0.80
  -7   7   5    9.30    0.60
  -6  -7   5   12.10    1.10
   6   7  -5   13.30    1.20
  -6   7   5   13.20    0.90
  -5  -7   5    1.40    0.50
  -5   7   5    1.30    0.40
   5   7  -5    1.60    0.50
  -4  -7   5    4.60    1.00
   4   7  -5    4.40    0.90
  -3  -7   5   44.20    2.60
   3   7  -5   46.10    2.60
  -2  -7   5  199.58    7.00
   2   7  -5  205.88    7.20
  -1  -7   5   70.89    3.40
   1   7  -5   71.99    3.40
   0  -7  -5   28.50    2.00
   0  -7   5   25.20    1.80
   0   7  -5   28.60    1.90
   1  -7   5  263.47    8.40
  -1  -7  -5  276.67    9.00
  -1   7  -5  256.87    8.40
  -2  -7  -5    5.50    1.20
  -2  -7  -5    4.70    1.00
  -2   7  -5    3.90    0.70
  -3  -7  -5  165.48    6.30
  -3  -7  -5  166.28    6.00
  -3   7  -5  171.68    5.50
  -4  -7  -5   21.10    1.60
  -4   7  -5   22.30    1.10
  -5  -7  -5   34.90    1.90
  -5   7  -5   36.30    1.40
  -6  -7  -5   24.90    1.40
  -6   7  -5   24.50    0.80
  -7  -7  -5    2.20    0.30
  -6  -8   5   32.70    1.40
  -6   8   5   35.40    1.50
  -5  -8   5   62.09    2.40
  -5   8   5   63.69    2.20
   5   8  -5   65.89    2.40
  -4  -8   5   31.30    1.70
   4   8  -5   30.00    1.60
  -3  -8   5   51.89    2.30
   3   8  -5   51.29    2.30
  -2  -8   5   30.90    1.70
   2   8  -5   32.10    1.80
  -1  -8   5   50.19    2.30
   1   8  -5   50.59    2.40
   0  -8   5    3.30    0.60
   0   8  -5    3.20    0.60
  -1  -8  -5   10.30    1.10
  -1   8  -5   10.10    0.90
  -2  -8  -5   59.79    3.10
  -2  -8  -5   57.69    2.60
  -2   8  -5   59.39    2.30
  -3  -8  -5   24.10    1.50
  -3   8  -5   21.70    1.10
  -4  -8  -5   32.50    1.70
  -4   8  -5   32.10    1.20
  -5  -8  -5   63.69    2.30
  -5   8  -5   60.09    1.80
  -4  -9   5   50.59    2.10
  -3  -9   5    9.40    0.60
   3   9  -5    9.00    0.60
  -2  -9   5    4.90    0.50
   2   9  -5    5.50    0.50
  -1  -9   5   35.90    1.50
   1   9  -5   35.80    1.50
   0  -9   5    2.70    0.40
   0  -9  -5    3.00    0.50
   0   9  -5    2.80    0.40
  -1  -9  -5   18.90    1.10
   1  -9   5   18.80    0.90
  -1   9  -5   19.60    0.90
  -2   9  -5    8.80    0.50
  -3   9  -5   18.30    0.80
 -11   0   6   14.40    0.80
 -10   0   6   22.00    1.40
   9   0  -6   17.90    1.50
  -9   0   6   18.30    1.40
   8   0  -6   99.39    4.30
  -8   0   6   96.29    4.20
   7   0  -6    6.50    1.20
  -7   0   6    4.60    1.00
   6   0  -6   76.39    3.90
   5   0  -6   78.69    2.70
  -3   0   6  612.64   16.70
   3   0  -6  608.74   16.40
   1   0  -6   23.30    1.60
  -1   0   6   21.30    1.20
   0   0  -6    0.30    0.40
   0   0   6    1.50    0.40
   1   0   6  331.17    9.50
  -2   0  -6   51.69    2.60
   2   0   6   53.09    2.20
   3   0   6   32.90    1.70
  -3   0  -6   32.60    1.90
  -4   0  -6   73.99    3.20
  -4   0  -6   75.29    4.80
  -4   0  -6   73.39    5.10
   4   0   6   77.19    3.10
  -5   0  -6  644.34   20.60
  -5   0  -6  666.93   20.50
  -5   0  -6  630.24   17.60
  -5   0  -6  607.74   18.80
   5   0   6  565.14   18.20
  -6   0  -6  153.98    5.30
  -6   0  -6  137.39    9.10
  -6   0  -6  161.98    7.30
  -7   0  -6  151.28    5.70
  -7   0  -6  143.89    6.40
  -7   0  -6  140.29    6.00
  -8   0  -6   19.70    1.80
  -8   0  -6   19.40    1.50
  -9   0  -6    0.80    0.30
  -9   0  -6    1.00    0.40
 -11  -1   6   15.60    1.10
 -11   1   6   15.30    1.20
 -10  -1   6   51.19    2.20
  10  -1  -6   52.29    2.30
 -10   1   6   52.09    2.20
   9  -1  -6    9.20    1.20
  -9  -1   6    6.50    0.90
  -9   1   6    9.10    1.00
   9   1  -6    8.50    1.20
  -8  -1   6    7.10    1.10
   8  -1  -6    7.80    1.20
  -8   1   6    7.70    1.10
   8   1  -6    9.30    1.40
   7  -1  -6  164.98    6.10
  -7  -1   6  164.78    6.30
   7   1  -6  149.29    6.20
  -7   1   6  167.28    6.10
  -6  -1   6   55.79    3.30
   6  -1  -6   53.79    2.90
   6   1  -6   57.59    3.40
  -6   1   6   54.99    3.00
   5  -1  -6   82.69    3.10
  -4  -1   6  467.25   13.10
   4  -1  -6  456.25   12.60
  -3  -1   6  113.89    3.80
   3  -1  -6   98.79    3.20
  -2  -1   6   62.09    2.50
   2   1  -6   60.29    2.70
  -2   1   6   60.69    2.20
   1  -1  -6  166.28    5.60
  -1  -1   6  157.08    5.10
   1   1  -6  156.88    5.40
  -1   1   6  156.08    4.70
   0  -1   6  356.16   10.30
   0  -1  -6  355.76   10.90
   0   1   6  362.86    9.90
   0   1  -6  362.36   10.70
   1  -1   6  827.22   22.10
  -1   1  -6  788.42   22.90
   1   1   6  832.12   21.60
   2  -1   6  798.12   21.10
  -2   1  -6  756.92   21.30
   2   1   6  757.72   20.80
   3  -1   6   19.80    1.40
  -3  -1  -6   16.80    1.40
  -3   1  -6   18.60    1.40
   3   1   6   18.80    1.20
  -4  -1  -6   31.40    3.00
  -4  -1  -6   30.40    3.20
  -4  -1  -6   33.30    2.00
   4  -1   6   30.90    1.80
  -4   1  -6   29.70    1.90
  -4   1  -6   29.00    3.00
  -4   1  -6   29.90    3.20
  -5  -1  -6  219.48    7.10
  -5  -1  -6  221.18    8.20
  -5  -1  -6  209.68    8.80
  -5  -1  -6  225.18    9.40
  -5   1  -6  220.88    9.50
  -5   1  -6  213.78    7.90
  -5   1  -6  210.38    7.00
  -5   1  -6  216.88    9.30
  -6  -1  -6  118.69    4.50
  -6  -1  -6  126.19    6.00
  -6  -1  -6  123.79    5.40
  -6  -1  -6  131.69    6.30
  -6   1  -6  126.29    6.10
  -6   1  -6  125.79    4.60
  -6   1  -6  130.79    5.60
  -6   1  -6  120.99    6.20
  -7  -1  -6  207.38    7.30
  -7  -1  -6  201.68    7.80
  -7   1  -6  201.68    7.90
  -7   1  -6  203.58    8.20
  -7   1  -6  209.88    7.20
  -8  -1  -6    0.20    0.30
  -8  -1  -6    0.40    0.50
  -8   1  -6    0.90    0.40
  -8   1  -6    0.10    0.40
  -9  -1  -6   54.69    2.20
  -9  -1  -6   48.20    2.40
  -9   1  -6   53.99    2.10
  -9   1  -6   47.10    2.50
 -11  -2   6   27.50    1.00
 -11   2   6   27.20    1.10
  10  -2  -6   14.70    1.60
 -10  -2   6   12.70    1.00
 -10   2   6   15.90    1.10
  -9  -2   6    3.70    0.70
   9  -2  -6    3.00    0.60
   9   2  -6    4.00    1.20
  -9   2   6    2.80    0.60
   8  -2  -6  136.29    5.00
  -8  -2   6  141.29    5.40
   8   2  -6  133.09    5.40
  -8   2   6  128.09    4.90
   7  -2  -6  343.27   10.60
  -7  -2   6  373.66   11.50
  -7   2   6  350.16   10.70
   7   2  -6  314.47   11.50
   6  -2  -6  509.45   15.00
  -6  -2   6  507.05   16.00
  -6   2   6  517.95   15.10
   6   2  -6  527.25   16.10
   5  -2  -6   35.10    1.70
  -5  -2   6   35.00    2.70
  -5  -2   6   33.70    1.80
   5   2  -6   33.70    2.60
  -4  -2   6   41.60    2.00
   4  -2  -6   39.10    1.70
  -3  -2   6    7.40    0.90
   3  -2  -6    5.90    0.60
   2   2  -6  246.98    7.40
  -1  -2   6  868.71   23.60
   0  -2   6  105.79    3.80
   0   2  -6   98.69    3.80
  -1  -2  -6  498.85   15.10
   1  -2   6  556.04   15.20
  -1   2  -6  516.65   15.00
   2  -2   6  365.56   10.90
  -2  -2  -6  368.36   11.20
  -2   2  -6  376.66   11.10
  -3  -2  -6  126.69    4.80
   3  -2   6  129.19    4.60
  -3   2  -6  127.39    4.70
  -4  -2  -6   69.99    4.30
  -4  -2  -6   77.19    4.80
  -4  -2  -6   71.19    4.70
   4  -2   6   73.59    3.20
  -4   2  -6   78.79    5.10
  -4   2  -6   77.89    3.30
  -4   2  -6   76.29    5.00
  -5  -2  -6   45.20    3.50
  -5  -2  -6   49.60    3.50
  -5  -2  -6   48.60    2.50
  -5  -2  -6   44.30    3.00
  -5   2  -6   49.99    3.80
  -5   2  -6   47.50    2.90
  -5   2  -6   47.10    2.40
  -5   2  -6   50.99    3.90
  -6  -2  -6   48.20    2.90
  -6  -2  -6   48.50    3.30
  -6  -2  -6   46.30    3.10
  -6   2  -6   50.39    3.60
  -6   2  -6   48.90    3.60
  -6   2  -6   44.20    2.60
  -7  -2  -6  169.28    6.70
  -7   2  -6  178.18    7.90
  -7   2  -6  173.08    6.30
  -7   2  -6  171.78    7.10
  -8  -2  -6    8.60    1.30
  -8  -2  -6    8.00    1.00
  -8   2  -6    7.70    1.00
  -8   2  -6    7.70    1.00
  -8   2  -6    5.10    1.00
  -9  -2  -6    7.60    0.70
  -9   2  -6    5.60    0.70
  -9   2  -6    7.20    0.90
 -10  -3   6   24.10    1.20
  10  -3  -6   23.90    1.20
 -10   3   6   23.70    1.20
   9  -3  -6   36.50    2.20
  -9  -3   6   38.30    2.00
  -9   3   6   37.40    1.80
   8  -3  -6   12.20    1.20
   8   3  -6   10.00    1.40
  -8   3   6    7.30    1.40
  -7  -3   6    7.60    1.30
   7  -3  -6    9.00    1.00
  -7   3   6    7.60    1.00
   7   3  -6    8.20    1.40
  -6  -3   6   53.19    3.30
   6   3  -6   51.59    3.30
  -6   3   6   55.09    2.70
  -5  -3   6   96.99    4.90
   5  -3  -6   93.89    3.50
   5   3  -6   96.59    4.90
  -5   3   6  105.79    4.30
  -4  -3   6  436.76   12.20
   4  -3  -6  418.66   11.90
   4   3  -6  415.46   13.80
  -3  -3   6  324.17    9.50
   3  -3  -6  316.87    9.20
  -2  -3   6    2.70    0.60
   2   3  -6    3.30    0.60
  -1  -3   6  213.68    6.80
   1   3  -6  214.18    6.70
   0  -3   6  732.03   20.40
   0   3  -6  750.12   20.50
   2  -3   6   89.79    3.60
  -2   3  -6   89.49    3.60
   3  -3   6  116.39    4.40
  -3  -3  -6  126.29    6.10
  -3  -3  -6  112.79    5.40
  -3   3  -6  117.89    6.50
  -3   3  -6  122.69    4.50
  -3   3  -6  126.79    9.40
  -3   3  -6  112.79    4.20
  -4  -3  -6   27.30    2.30
  -4  -3  -6   26.00    2.50
  -4   3  -6   25.50    1.30
  -4   3  -6   32.70    3.20
  -4   3  -6   26.20    2.70
  -4   3  -6   26.00    1.70
  -5  -3  -6   22.50    3.50
  -5   3  -6   19.50    2.50
  -5   3  -6   24.20    3.30
  -6  -3  -6    2.30    0.80
  -6   3  -6    1.90    0.90
  -6   3  -6    2.00    0.90
  -6   3  -6    2.30    0.70
  -7  -3  -6  113.69    4.60
  -7   3  -6  108.79    4.10
  -7   3  -6  116.29    5.20
  -7   3  -6  106.09    5.00
  -8  -3  -6    3.20    0.70
  -8   3  -6    2.90    0.50
  -8   3  -6    3.40    0.80
  -9  -3  -6   62.89    2.30
  -9   3  -6   58.39    2.50
  10  -4  -6    1.90    0.40
 -10  -4   6    1.40    0.30
   9  -4  -6   10.30    0.80
  -9  -4   6   12.50    1.40
  -9   4   6   10.20    0.80
   8  -4  -6   37.50    1.80
  -8  -4   6   33.60    2.10
   8   4  -6   28.80    2.80
  -8   4   6   35.30    1.80
  -7  -4   6   26.40    2.10
   7  -4  -6   29.30    1.70
  -7   4   6   27.90    1.70
  -6  -4   6  137.79    5.80
  -6   4   6  134.89    4.80
   6   4  -6  137.19    5.80
  -5  -4   6   73.69    4.00
   5   4  -6   76.29    4.10
  -5   4   6   73.49    3.20
  -4  -4   6  327.77   11.40
   4   4  -6  339.17   11.50
  -3  -4   6   53.49    2.50
  -3  -4   6   52.19    3.50
  -2  -4   6  266.07    8.00
   2   4  -6  250.57    9.30
   1   4  -6  172.18    5.50
   1   4  -6  167.98    6.70
   0   4  -6  295.37    8.80
   0   4  -6  284.17    9.80
  -1  -4  -6  387.46   12.90
   1  -4   6  387.86   11.50
  -1  -4  -6  395.76   13.50
  -1   4  -6  393.66   14.80
  -1   4  -6  402.06   11.60
  -1   4  -6  387.46   12.20
  -2  -4  -6   31.30    2.70
  -2  -4  -6   32.90    2.80
  -2   4  -6   27.70    2.90
  -2   4  -6   31.30    2.00
  -2   4  -6   31.30    3.20
  -2   4  -6   31.30    1.90
  -3  -4  -6   42.20    2.90
  -3  -4  -6   41.30    3.10
  -3   4  -6   42.40    3.40
  -3   4  -6   42.50    2.20
  -3   4  -6   43.80    2.30
  -3   4  -6   44.10    3.80
  -4  -4  -6  126.59    5.70
  -4   4  -6  112.29    4.30
  -4   4  -6  127.19    6.60
  -4   4  -6  119.89    4.60
  -5  -4  -6  274.07    9.40
  -5  -4  -6  279.17    9.40
  -5   4  -6  264.57   10.50
  -5   4  -6  254.87    7.30
  -5   4  -6  269.27   10.00
  -6   4  -6   65.59    5.20
  -6   4  -6   84.59    5.00
  -7  -4  -6   33.60    2.00
  -7   4  -6   33.60    2.30
  -7   4  -6   31.40    1.60
  -7   4  -6   34.80    2.30
  -8   4  -6   64.09    2.90
  -9  -5   6  128.19    4.00
  -9   5   6  127.99    3.90
  -8  -5   6   22.50    1.40
  -8   5   6   20.20    1.60
  -7  -5   6   91.29    3.90
   7   5  -6  102.59    4.20
  -7   5   6   90.49    3.40
  -6  -5   6    2.50    0.80
   6   5  -6    1.20    0.70
  -5  -5   6  164.38    6.50
  -5   5   6  164.58    5.50
   5   5  -6  171.28    6.60
  -3  -5   6  125.99    5.60
   3   5  -6  122.79    5.50
  -2  -5   6  253.97    9.40
   2   5  -6  277.27    9.50
   1  -5  -6   96.29    4.50
   1   5  -6   95.89    6.80
   1   5  -6  105.19    4.70
   0  -5  -6   75.79    3.90
   0   5  -6   76.59    3.10
   0   5  -6   81.29    5.20
   0   5  -6   76.59    3.80
  -1  -5  -6    5.90    1.20
  -1  -5  -6    6.70    1.40
  -1   5  -6    6.40    1.10
  -1   5  -6    6.70    1.80
  -1   5  -6    6.20    0.90
  -2  -5  -6  186.28    7.20
  -2  -5  -6  197.38    7.80
  -2   5  -6  183.38    6.40
  -2   5  -6  192.98    8.80
  -2   5  -6  181.98    6.20
  -3  -5  -6   96.19    4.50
  -3  -5  -6   93.89    4.60
  -3   5  -6   89.29    3.70
  -3   5  -6   93.59    3.50
  -3   5  -6   88.09    5.40
  -3   5  -6   89.59    5.60
  -4  -5  -6   39.60    2.60
  -4  -5  -6   38.30    2.60
  -4   5  -6   37.50    1.70
  -4   5  -6   38.00    2.80
  -4   5  -6   37.60    3.20
  -5  -5  -6   70.29    4.60
  -5   5  -6   56.69    3.70
  -5   5  -6   59.59    3.30
  -5   5  -6   59.39    2.00
  -6  -5  -6   21.10    1.60
  -6   5  -6   20.90    1.70
  -7  -5  -6    5.40    1.00
  -7   5  -6    4.90    0.70
  -8  -5  -6    0.40    0.30
  -8   5  -6    0.50    0.30
  -8  -6   6   23.20    1.20
   8  -6  -6   22.10    1.00
  -7  -6   6   54.09    2.40
   7  -6  -6   54.49    2.10
  -7   6   6   52.59    2.10
   7   6  -6   54.79    2.50
  -6  -6   6   61.89    2.90
   6   6  -6   59.19    2.90
  -6   6   6   61.29    2.40
   5   6  -6   12.40    1.40
  -5   6   6   13.60    1.60
  -4  -6   6   60.49    3.30
   4   6  -6   59.39    3.20
  -3  -6   6    6.40    1.20
   3   6  -6    7.40    1.30
  -2  -6   6   15.90    1.60
   2   6  -6   17.10    1.70
  -1  -6   6   57.59    3.20
   1  -6  -6   58.99    3.00
   1   6  -6   60.59    3.20
   0  -6  -6   19.40    1.80
   0   6  -6   20.70    1.80
  -1  -6  -6  241.88    8.90
  -1  -6  -6  254.97    8.60
  -1   6  -6  249.28   10.00
  -1   6  -6  233.08    7.80
  -2  -6  -6    3.90    1.00
  -2  -6  -6    4.30    1.00
  -2   6  -6    4.80    1.40
  -2   6  -6    3.90    0.70
  -3  -6  -6  128.39    5.20
  -3  -6  -6  128.39    5.30
  -3   6  -6  126.39    6.30
  -3   6  -6  128.89    4.30
  -4  -6  -6   27.80    1.90
  -4  -6  -6   27.60    2.00
  -4   6  -6   28.60    1.30
  -5  -6  -6   19.30    1.50
  -5   6  -6   18.60    0.80
  -6  -6  -6    6.80    1.10
  -7  -6  -6    5.70    0.60
   7  -7  -6    4.00    0.40
  -7  -7   6    3.20    0.40
  -7   7   6    3.70    0.40
  -6  -7   6   34.70    1.80
  -6   7   6   35.50    1.80
   6   7  -6   34.50    2.10
  -5  -7   6   19.60    1.40
  -4  -7   6    5.70    0.90
   4   7  -6    6.80    1.00
  -3  -7   6   40.90    2.30
   3   7  -6   43.40    2.40
  -2  -7   6   14.00    1.30
  -1  -7   6   18.80    1.50
   1   7  -6   18.90    1.70
   0  -7   6   44.70    2.40
   0  -7  -6   54.99    3.60
   0   7  -6   45.90    2.60
  -1  -7  -6   41.20    2.60
  -1  -7  -6   36.30    2.40
  -2  -7  -6   26.90    1.80
  -2  -7  -6   29.10    2.00
  -2   7  -6   27.10    1.50
  -3  -7  -6    9.40    1.00
  -3  -7  -6    9.60    1.00
  -3   7  -6    9.70    0.80
  -4  -7  -6   35.40    1.90
  -4   7  -6   34.40    1.30
  -5  -7  -6    2.40    0.40
  -6  -7  -6   18.30    1.30
  -6  -8   6   22.00    0.90
   6  -8  -6   17.40    1.00
   6  -8  -6   22.60    0.80
  -5  -8   6   24.60    1.20
   5   8  -6   23.30    1.10
  -4  -8   6    7.60    0.70
   4   8  -6    8.30    0.70
  -3  -8   6   17.40    1.10
   3   8  -6   17.30    1.10
  -2  -8   6   31.30    2.20
   2   8  -6   31.00    1.60
  -1  -8   6    9.40    0.80
   1   8  -6    9.30    0.80
   0  -8  -6   24.20    1.70
   0  -8   6   23.00    1.30
   0   8  -6   24.80    1.40
  -1  -8  -6   16.30    1.70
  -1   8  -6   16.90    1.00
  -2  -8  -6   16.90    1.20
  -3  -8  -6   78.39    2.80
  -3   8  -6   77.39    2.40
  -4  -8  -6    9.80    0.70
  -4   8  -6    8.80    0.50
  -3  -9   6   46.10    1.60
   3  -9  -6   44.70    1.80
   3   9  -6   47.30    1.60
   2  -9  -6   11.00    0.90
  -2  -9   6   12.40    0.70
   2   9  -6   12.20    0.70
   1  -9  -6    7.00    0.70
  -1  -9   6    8.20    0.50
   1   9  -6    7.90    0.60
   0  -9   6    0.40    0.20
   0  -9  -6    0.20    0.20
   0   9  -6    0.40    0.20
  -1  -9  -6    1.90    0.30
  -1   9  -6    2.20    0.40
  10   0  -7   12.20    1.10
 -10   0   7   12.70    0.90
   9   0  -7    4.60    0.80
  -9   0   7    4.40    0.70
   8   0  -7   42.90    2.80
  -8   0   7   49.70    2.60
  -7   0   7  365.26   11.60
   7   0  -7  370.06   11.60
  -6   0   7    4.20    1.00
   6   0  -7    0.60    0.50
  -5   0   7  353.56   11.50
   5   0  -7  352.96   11.30
   4   0  -7   47.70    2.80
  -4   0   7   52.09    2.20
  -3   0   7    2.70    0.60
  -2   0   7   52.99    2.10
  -1   0   7  561.74   15.40
   1   0  -7  562.74   16.10
   0   0   7  413.56   11.40
   0   0  -7  397.66   12.00
   1   0   7    5.80    0.70
  -1   0  -7    4.40    0.80
  -2   0  -7   32.30    2.00
  -3   0  -7  136.09    7.20
   3   0   7  138.09    4.60
  -3   0  -7  147.99    8.10
  -4   0  -7  165.88    5.80
  -4   0  -7  164.28    8.00
  -4   0  -7  171.78    7.80
  -5   0  -7   14.60    3.10
  -5   0  -7   15.60    1.40
  -5   0  -7   10.30    2.10
  -5   0  -7   16.00    3.80
  -6   0  -7   47.30    2.70
  -6   0  -7   53.19    3.50
  -6   0  -7   49.90    3.50
  -7   0  -7  104.19    4.10
  -7   0  -7  110.79    5.00
  -7   0  -7  102.69    4.60
  -8   0  -7    0.30    0.40
  -8   0  -7    0.40    0.30
  -9   0  -7    0.50    0.30
  -9   0  -7    0.60    0.20
  10  -1  -7   49.20    2.60
 -10  -1   7   51.59    2.10
  10   1  -7   52.29    2.20
 -10   1   7   51.49    2.10
   9  -1  -7   11.40    1.10
  -9  -1   7   11.20    1.10
   9   1  -7   11.80    1.60
  -9   1   7   11.90    1.10
  -7  -1   7   44.60    2.70
   7  -1  -7   46.40    2.60
  -7   1   7   45.40    2.60
   7   1  -7   44.00    2.70
  -6  -1   7  196.18    7.40
   6  -1  -7  203.98    7.00
  -6   1   7  192.98    7.00
   6   1  -7  200.88    7.40
  -5  -1   7   93.09    4.90
   5  -1  -7   94.09    4.10
   5   1  -7   96.09    4.50
  -5   1   7   92.09    4.30
   4  -1  -7  260.17    8.50
  -4  -1   7  275.27    7.90
   4   1  -7  247.58    8.90
  -3  -1   7  358.16   10.30
  -2  -1   7  128.49    4.30
  -2   1   7  126.29    4.00
   2   1  -7  127.09    4.60
   1  -1  -7  684.23   19.10
  -1  -1   7  691.53   19.80
  -1   1   7  641.24   18.00
   1   1  -7  685.93   18.90
   0  -1   7  199.48    6.50
   0  -1  -7  195.28    6.80
   0   1  -7  204.28    6.70
  -1  -1  -7  445.16   13.10
   1  -1   7  437.06   12.40
  -1   1  -7  436.06   12.90
   2  -1   7  246.78    7.70
  -2  -1  -7  260.37    8.20
  -2   1  -7  255.37    8.10
  -3  -1  -7  427.36   15.80
   3  -1   7  408.16   13.20
  -3  -1  -7  426.76   19.50
  -3  -1  -7  418.46   12.50
  -3   1  -7  417.76   12.50
  -3   1  -7  425.56   16.10
  -3   1  -7  441.76   15.80
  -4  -1  -7  213.48    8.90
  -4  -1  -7  207.78    7.80
  -4  -1  -7  200.98    9.00
  -4  -1  -7  208.18    6.90
  -4   1  -7  214.88    9.40
  -4   1  -7  213.78    9.10
  -4   1  -7  207.28    6.90
  -5  -1  -7   48.90    2.50
  -5  -1  -7   51.09    3.70
  -5  -1  -7   48.40    3.60
  -5   1  -7   48.30    3.60
  -5   1  -7   47.10    2.40
  -5   1  -7   49.60    3.80
  -6  -1  -7  124.49    5.70
  -6  -1  -7  127.29    5.90
  -6  -1  -7  132.99    5.20
  -6   1  -7  126.89    6.10
  -6   1  -7  125.79    5.00
  -6   1  -7  131.69    6.00
  -7  -1  -7   16.20    1.50
  -7  -1  -7   15.60    1.60
  -7  -1  -7   16.60    1.40
  -7   1  -7   17.30    1.80
  -7   1  -7   17.20    1.30
  -7   1  -7   15.60    1.60
  -8  -1  -7   16.50    1.20
  -8  -1  -7   16.50    1.30
  -8   1  -7   14.50    1.00
  -8   1  -7   15.80    1.40
  -9  -1  -7   13.30    1.00
  -9  -1  -7   15.40    0.80
  -9   1  -7   16.30    1.20
 -10  -2   7   46.30    1.90
  10  -2  -7   45.90    1.90
 -10   2   7   44.20    1.80
  -9  -2   7   40.60    2.00
   9  -2  -7   36.10    2.50
   9   2  -7   37.30    2.00
  -9   2   7   37.50    1.90
  -8  -2   7   63.99    3.10
   8  -2  -7   63.99    2.90
   8   2  -7   65.09    3.20
  -8   2   7   64.59    2.90
   7  -2  -7   29.80    1.90
  -7  -2   7   29.50    2.20
   7   2  -7   30.30    2.20
  -7   2   7   28.90    1.90
  -6   2   7   38.30    2.30
  -5  -2   7   18.10    1.90
   5  -2  -7   19.80    1.60
   5   2  -7   21.30    2.00
   4  -2  -7   38.30    2.30
   3  -2  -7   75.59    3.30
  -3  -2   7   77.19    3.00
   3   2  -7   68.49    3.80
  -2  -2   7  323.77    9.70
   2   2  -7  338.47    9.80
  -1  -2   7   32.10    1.70
   1   2  -7   28.50    1.70
   0  -2   7   81.39    3.20
   0   2  -7   84.39    3.40
  -1  -2  -7   75.59    3.50
   1  -2   7   84.09    3.20
  -1   2  -7   81.99    3.40
   2  -2   7   93.79    4.50
  -2  -2  -7   98.59    5.50
  -2  -2  -7   94.19    4.00
  -2   2  -7   96.49    5.70
  -2   2  -7   93.69    4.00
  -2   2  -7  100.59    6.10
  -3  -2  -7  132.59    6.40
  -3  -2  -7  119.19    6.40
  -3  -2  -7  121.79    4.70
  -3  -2  -7  118.29    5.80
  -3   2  -7  127.29    6.70
  -3   2  -7  124.19    6.80
  -3   2  -7  130.89    4.70
  -4  -2  -7   15.40    2.10
  -4  -2  -7   17.00    2.10
  -4  -2  -7   14.50    1.70
  -4  -2  -7   16.00    1.40
  -4   2  -7   17.70    2.30
  -4   2  -7   17.30    1.40
  -4   2  -7   17.40    2.30
  -5  -2  -7   10.50    1.60
  -5  -2  -7   10.20    1.30
  -5  -2  -7    9.90    1.60
  -5   2  -7   10.40    2.00
  -5   2  -7   10.10    1.90
  -6  -2  -7   16.70    2.40
  -6  -2  -7   19.50    2.00
  -6  -2  -7   18.50    1.70
  -6   2  -7   19.50    2.10
  -6   2  -7   19.70    2.10
  -7  -2  -7   36.80    2.30
  -7  -2  -7   37.20    2.10
  -7   2  -7   39.80    2.60
  -7   2  -7   38.50    2.60
  -8  -2  -7    4.30    0.60
  -8   2  -7    4.10    0.80
  -8   2  -7    4.30    0.60
  -9  -2  -7   50.69    1.90
  -9   2  -7   43.40    2.00
 -10  -3   7   78.39    2.60
   9  -3  -7   38.10    1.80
   9   3  -7   37.10    1.90
  -9   3   7   36.30    1.70
   8  -3  -7   20.60    1.40
  -8  -3   7   19.60    1.50
  -8   3   7   18.20    1.30
   8   3  -7   18.30    1.50
   7  -3  -7    0.80    0.40
  -7  -3   7    0.80    0.50
   7   3  -7    0.80    0.60
  -7   3   7    1.10    0.50
   6  -3  -7   96.39    3.80
  -6  -3   7   95.89    4.50
   6   3  -7   92.69    4.50
  -6   3   7   94.89    3.90
   5  -3  -7   63.09    2.80
  -5  -3   7   61.29    3.60
   5  -3  -7   63.39    3.60
   5   3  -7   61.59    3.50
  -4  -3   7   40.90    3.00
   4   3  -7   45.80    3.00
  -3  -3   7  142.49    5.10
   3   3  -7  140.69    6.00
   2  -3  -7  430.76   14.30
  -2  -3   7  431.16   12.30
   2   3  -7  424.66   13.90
   2   3  -7  422.86   12.40
   1  -3  -7   61.29    4.00
   1   3  -7   58.19    3.30
   1   3  -7   60.69    2.60
   0  -3  -7  238.78    9.80
   0   3  -7  244.18    7.80
   0   3  -7  238.18    8.50
   0   3  -7  252.37   15.10
   0   3  -7  299.77   15.70
   1  -3   7   72.79    3.10
  -1   3  -7   85.49    3.60
  -1   3  -7   71.39    5.00
  -1   3  -7   77.09    5.30
  -1   3  -7   74.79    3.60
  -2  -3  -7  161.28    7.70
  -2  -3  -7  173.78    7.60
  -2   3  -7  173.98    5.90
  -2   3  -7  171.08    8.30
  -2   3  -7  168.78    5.80
  -2   3  -7  170.88    8.10
  -3  -3  -7  246.08    9.70
  -3  -3  -7  242.78    8.80
  -3  -3  -7  257.77    9.70
  -3   3  -7  247.88    8.00
  -3   3  -7  240.98    7.20
  -3   3  -7  250.57   10.50
  -3   3  -7  258.67   10.40
  -4  -3  -7  386.76   13.20
  -4   3  -7  378.86   13.50
  -4   3  -7  364.96   11.20
  -4   3  -7  378.46   13.80
  -5  -3  -7   37.90    2.70
  -5  -3  -7   36.80    2.40
  -5  -3  -7   37.60    2.70
  -5   3  -7   35.30    3.10
  -5   3  -7   38.20    3.00
  -6  -3  -7   35.10    2.20
  -6  -3  -7   34.20    2.20
  -6   3  -7   35.00    2.70
  -6   3  -7   34.50    2.60
  -7  -3  -7   22.40    1.50
  -7   3  -7   20.20    1.70
  -7   3  -7   20.50    1.80
  -8  -3  -7   16.50    1.00
  -8   3  -7   17.80    1.30
  -9  -4   7   61.59    2.30
   9  -4  -7   61.49    2.20
   9   4  -7   58.29    2.90
  -9   4   7   59.79    2.20
  -8  -4   7  117.29    4.30
   8  -4  -7  115.79    4.00
   8   4  -7  113.99    4.30
  -7  -4   7    5.80    1.10
   7  -4  -7    4.10    0.60
  -7   4   7    5.00    0.70
   7   4  -7    4.30    0.90
  -6  -4   7  119.89    5.10
   6  -4  -7  117.89    4.20
   6  -4  -7  120.69    5.10
   6   4  -7  122.79    5.10
  -6   4   7  115.69    4.30
  -5  -4   7   77.79    4.00
   5   4  -7   79.89    4.00
  -4  -4   7  141.99    6.20
   4   4  -7  146.59    6.50
  -3  -4   7   34.90    2.70
   3   4  -7   33.40    2.50
   2   4  -7  156.08    8.50
   2   4  -7  150.48    6.20
   1   4  -7  117.99    5.00
   1   4  -7  122.39    5.20
   0  -4  -7  359.16   12.00
   0  -4  -7  385.56   13.20
   0   4  -7  392.46   12.00
   0   4  -7  376.96   13.90
   0   4  -7  377.16   11.10
   0   4  -7  389.36   14.30
  -1  -4  -7  438.56   14.70
  -1  -4  -7  423.36   13.60
  -1   4  -7  442.96   13.10
  -1   4  -7  445.96   15.80
  -1   4  -7  425.16   15.10
  -1   4  -7  439.46   12.60
  -2  -4  -7  564.14   17.00
  -2  -4  -7  582.34   17.90
  -2   4  -7  561.14   18.40
  -2   4  -7  543.15   15.80
  -2   4  -7  560.14   19.00
  -3  -4  -7   36.20    2.50
  -3  -4  -7   41.30    3.00
  -3   4  -7   38.60    1.80
  -3   4  -7   37.10    2.10
  -3   4  -7   35.60    3.30
  -3   4  -7   39.30    3.20
  -4  -4  -7   84.09    4.20
  -4  -4  -7   76.19    3.80
  -4   4  -7   78.59    2.50
  -4   4  -7   82.39    4.50
  -4   4  -7   84.89    5.00
  -5  -4  -7   26.10    2.00
  -5   4  -7   28.30    2.60
  -6  -4  -7   44.20    2.30
  -6   4  -7   41.80    2.60
  -6   4  -7   47.50    3.00
  -7  -4  -7   31.30    1.60
  -7   4  -7   26.80    1.80
  -8  -4  -7    5.20    0.50
  -8   4  -7    3.80    0.50
  -9  -5   7   24.40    1.10
   9  -5  -7   26.90    1.10
  -9   5   7   25.70    1.10
  -8  -5   7   63.79    2.50
   8  -5  -7   65.29    2.40
  -8   5   7   62.59    2.30
   8   5  -7   69.49    2.70
   7  -5  -7   26.90    1.40
  -7  -5   7   26.00    1.70
  -7   5   7   25.90    1.70
   6  -5  -7   42.10    2.40
  -6  -5   7   41.70    2.40
   6   5  -7   41.00    2.40
  -6   5   7   43.80    2.10
  -5  -5   7    6.30    1.20
   5   5  -7    5.90    1.10
  -4  -5   7    3.80    1.00
   4   5  -7    4.20    1.00
  -3  -5   7   32.60    2.40
   3   5  -7   35.70    2.50
   2   5  -7   75.09    3.80
   1   5  -7  119.99    6.00
   0  -5  -7   77.79    4.60
   0   5  -7   72.89    4.90
  -1  -5  -7   30.80    2.20
  -1  -5  -7   33.10    2.70
  -1   5  -7   31.60    2.00
  -1   5  -7   35.40    3.20
  -1   5  -7   31.10    1.80
  -2  -5  -7   80.39    4.20
  -2  -5  -7   80.49    3.90
  -2   5  -7   76.59    3.20
  -2   5  -7   77.79    4.30
  -2   5  -7   81.59    5.00
  -3  -5  -7  167.28    6.60
  -3  -5  -7  173.68    6.30
  -3   5  -7  160.68    6.60
  -3   5  -7  161.98    7.50
  -3   5  -7  170.08    5.20
  -4  -5  -7  115.59    4.80
  -4  -5  -7  116.99    6.30
  -4   5  -7  120.69    5.10
  -4   5  -7   98.19    6.50
  -4   5  -7  115.79    3.40
  -5  -5  -7   42.10    2.50
  -5  -5  -7   43.30    2.30
  -5   5  -7   45.40    3.00
  -5   5  -7   44.10    2.50
  -6   5  -7    5.10    0.80
  -7  -5  -7    5.40    0.60
  -7   5  -7    4.40    0.60
   8  -6  -7   12.90    0.70
  -8  -6   7    9.70    0.90
  -8   6   7   11.40    0.70
   7  -6  -7   16.70    0.90
  -7  -6   7   16.40    1.10
  -7   6   7   17.30    1.00
  -6  -6   7    8.20    0.90
   6  -6  -7    8.00    0.70
   6  -6  -7    7.80    0.90
  -6   6   7    9.80    1.20
   6   6  -7    7.50    1.20
  -5  -6   7   52.39    2.60
   5   6  -7   52.79    2.70
  -4  -6   7   84.79    3.80
   4   6  -7   91.59    3.90
   3   6  -7    8.30    1.20
  -2  -6   7   98.19    4.20
   2   6  -7   94.69    4.10
   1   6  -7   83.59    3.70
   0  -6  -7   17.80    1.50
   0  -6  -7   18.20    1.80
   0   6  -7   18.60    1.50
  -1  -6  -7  207.48    7.00
  -1  -6  -7  197.78    7.60
  -1   6  -7  207.18    8.40
  -1   6  -7  198.08    6.50
  -2  -6  -7    9.20    2.00
  -3  -6  -7    9.30    1.10
  -3  -6  -7    9.00    1.10
  -3   6  -7    8.30    1.40
  -3   6  -7    9.20    0.70
  -4  -6  -7   39.60    2.40
  -4  -6  -7   39.50    2.10
  -4   6  -7   38.90    1.40
  -5  -6  -7    6.30    0.80
  -6  -6  -7   36.70    1.60
  -6  -7   7    6.30    0.60
   6  -7  -7    7.40    0.50
   6  -7  -7    6.90    0.60
   6   7  -7    7.10    0.60
   5  -7  -7    8.20    0.80
  -5  -7   7    8.50    0.80
   5   7  -7    9.70    0.90
   4   7  -7   23.20    1.50
  -3  -7   7    8.00    0.90
   3   7  -7    6.80    0.90
  -2  -7   7   37.60    2.00
   2   7  -7   36.40    2.00
   1  -7  -7   12.70    1.40
  -1  -7   7   12.70    1.20
   1   7  -7   11.80    1.10
   0  -7  -7   98.69    4.40
   0   7  -7   99.39    3.60
  -1  -7  -7    1.90    0.60
  -1  -7  -7    2.00    0.50
  -1   7  -7    1.70    0.40
  -2  -7  -7   84.89    3.60
  -2  -7  -7   89.99    3.40
  -2   7  -7   87.29    2.90
  -3  -7  -7    8.60    0.90
  -3  -7  -7    4.90    1.00
  -4  -7  -7   14.40    1.00
  -5  -7  -7    6.40    0.80
  -5  -8   7    6.90    0.50
   5  -8  -7    5.30    0.50
   5  -8  -7    7.30    0.40
   5   8  -7    6.70    0.70
   4  -8  -7   41.10    1.90
  -4  -8   7   49.90    2.20
   3  -8  -7   17.10    1.20
   3  -8  -7   19.40    0.70
  -3  -8   7   19.60    1.10
   3   8  -7   19.00    1.10
   2  -8  -7   41.00    2.10
  -2  -8   7   39.20    1.80
   2   8  -7   40.30    1.70
  -1  -8   7    0.30    0.30
   1  -8  -7    0.10    0.30
   1   8  -7    0.10    0.20
   0  -8  -7   89.09    3.50
   0   8  -7   86.99    2.90
  -1  -8  -7   22.40    1.40
  -1   8  -7   22.40    1.00
  -2  -8  -7   30.50    1.50
  -2   8  -7   37.50    1.20
  -3   8  -7   12.40    0.40
  10   0  -8    2.20    0.40
 -10   0   8    2.70    0.40
   9   0  -8   16.30    1.20
  -9   0   8   14.50    1.60
   8   0  -8    3.50    0.70
  -8   0   8    4.60    0.90
  -7   0   8   29.30    2.00
   7   0  -8   25.40    1.90
  -6   0   8    0.60    0.50
   6   0  -8   -0.10    0.40
   5   0  -8    0.90    0.60
   4   0  -8   77.39    3.70
  -3   0   8  126.09    4.20
   3   0  -8  125.09    5.00
  -2   0   8  126.39    4.20
   2   0  -8  128.39    5.00
   1   0  -8   18.40    1.50
   1   0  -8   20.20    4.10
  -1   0   8   19.50    1.20
   0   0  -8  478.95   13.90
   0   0  -8  462.15   16.00
  -1   0  -8  379.36   15.80
  -1   0  -8  386.46   11.20
  -1   0  -8  332.57   16.50
  -2   0  -8   21.00    2.40
  -2   0  -8   19.30    2.60
  -2   0  -8   19.20    1.50
  -3   0  -8  108.59    5.80
  -3   0  -8  112.89    6.30
  -3   0  -8  111.79    4.40
  -4   0  -8  514.95   15.30
  -4   0  -8  536.55   17.60
  -4   0  -8  552.94   18.00
  -5   0  -8  188.48    8.00
  -5   0  -8  195.48    7.80
  -6   0  -8   66.89    4.00
  -6   0  -8   80.39    4.00
  -6   0  -8   74.19    4.00
  -7   0  -8   14.30    1.30
  -7   0  -8   14.40    1.40
  -7   0  -8   15.30    1.10
  -8   0  -8    0.40    0.30
  10  -1  -8   19.40    1.00
 -10  -1   8   20.80    1.10
 -10   1   8   20.80    1.30
  10   1  -8   20.30    1.50
  -9  -1   8   13.60    1.60
   9  -1  -8   13.60    1.00
   9   1  -8   12.10    1.00
  -9   1   8   10.70    0.90
  -8  -1   8    8.60    1.00
   8  -1  -8   10.10    1.10
  -8   1   8    7.90    0.90
   8   1  -8    7.70    1.10
   7  -1  -8  122.09    4.60
  -7  -1   8  119.69    4.80
   7   1  -8  121.99    4.80
  -7   1   8  113.59    4.80
   6  -1  -8   37.30    2.30
  -6  -1   8   33.20    2.40
   6   1  -8   32.90    2.30
  -6   1   8   37.10    2.30
  -5  -1   8  368.56   12.40
   5  -1  -8  391.06   11.80
   5   1  -8  397.36   12.20
   4  -1  -8   22.80    1.70
   4   1  -8   23.00    1.90
  -3  -1   8   42.70    2.00
   3  -1  -8   41.90    2.40
   3  -1  -8   41.50    3.10
   3   1  -8   47.80    2.80
  -2  -1   8  292.87    8.60
   2  -1  -8  290.37    9.20
   2  -1  -8  295.57   10.90
   2   1  -8  295.77   10.00
   2   1  -8  299.57    9.00
  -1  -1   8   42.70    2.00
   1  -1  -8   41.50    3.30
   1   1  -8   49.20    2.70
   1   1  -8   52.89    4.60
   1   1  -8   45.30    2.40
   0  -1  -8  480.55   15.90
   0  -1   8  463.25   13.20
   0   1  -8  453.95   15.90
   0   1  -8  467.65   16.20
   0   1  -8  481.25   13.80
   0   1  -8  464.75   17.80
  -1  -1  -8  157.78    7.30
   1  -1   8  158.08    6.20
  -1  -1  -8  164.58    5.70
  -1  -1  -8  146.19    8.20
  -1   1  -8  153.98    7.40
  -1   1  -8  165.48    5.60
  -1   1  -8  150.58    8.00
  -2  -1  -8  423.26   12.80
  -2  -1  -8  437.76   15.80
   2  -1   8  426.16   12.40
  -2  -1  -8  433.86   14.90
  -2   1  -8  424.66   12.70
  -2   1  -8  430.76   15.10
  -2   1  -8  440.56   16.00
  -3  -1  -8   41.60    2.30
  -3  -1  -8   42.30    3.50
  -3  -1  -8   43.30    3.40
  -3   1  -8   38.90    3.40
  -3   1  -8   43.40    2.30
  -3   1  -8   43.40    3.60
  -4  -1  -8   36.40    3.00
  -4  -1  -8   37.40    3.20
  -4   1  -8   38.10    3.30
  -4   1  -8   39.70    3.20
  -5  -1  -8  182.38    7.60
  -5  -1  -8  195.28    7.90
  -5  -1  -8  182.18    6.60
  -5   1  -8  194.78    8.00
  -5   1  -8  199.28    8.20
  -6  -1  -8   56.79    3.30
  -6  -1  -8   58.79    2.70
  -6  -1  -8   53.49    3.10
  -6   1  -8   57.79    3.40
  -6   1  -8   55.09    3.40
  -7  -1  -8   22.40    1.30
  -7  -1  -8   20.90    1.50
  -7   1  -8   22.90    1.70
  -7   1  -8   21.80    1.60
  -8  -1  -8   22.80    1.30
  -8   1  -8   24.20    1.50
  10  -2  -8    8.90    0.60
 -10  -2   8    9.30    0.60
 -10   2   8    9.00    0.60
   9  -2  -8   14.70    1.00
  -9  -2   8   15.10    1.10
   9   2  -8   14.90    1.10
  -9   2   8   15.00    1.00
  -8  -2   8  119.59    4.50
   8  -2  -8  124.69    4.30
   8   2  -8  118.79    4.50
  -8   2   8  118.69    4.30
   7  -2  -8   10.70    1.70
  -7   2   8    9.60    1.10
   6  -2  -8  112.39    4.40
  -6  -2   8  115.19    4.90
   6   2  -8  117.79    4.90
  -6   2   8  109.69    4.50
   5  -2  -8   19.20    1.50
   5   2  -8   19.60    2.00
   4  -2  -8    8.30    1.40
   4  -2  -8    8.70    1.00
   4   2  -8    9.30    1.50
   3  -2  -8   36.10    2.10
   3  -2  -8   41.40    3.00
   3   2  -8   36.50    2.50
   2  -2  -8  203.28    8.20
   2  -2  -8  193.78    6.50
  -2  -2   8  209.88    6.60
   2   2  -8  205.58    6.60
   2   2  -8  201.38    7.30
   1  -2  -8  359.76   11.10
   1  -2  -8  386.56   13.30
  -1  -2   8  384.06   11.10
   1   2  -8  395.36   11.30
   1   2  -8  396.06   14.10
   1   2  -8  386.86   12.00
   0  -2  -8   42.80    3.30
   0  -2   8   40.10    2.00
   0  -2  -8   43.90    4.00
   0   2  -8   37.60    2.10
   0   2  -8   43.00    3.80
   0   2  -8   33.20    3.20
   0   2  -8   41.40    3.80
  -1  -2  -8  227.98    9.20
  -1  -2  -8  226.18    9.80
  -1   2  -8  220.08   10.00
  -1   2  -8  230.28    7.30
  -1   2  -8  214.38    7.10
  -1   2  -8  220.78    9.50
  -2  -2  -8  553.94   17.70
  -2  -2  -8  515.05   15.40
  -2  -2  -8  537.55   18.10
  -2   2  -8  513.35   15.20
  -2   2  -8  518.65   17.90
  -2   2  -8  552.84   18.50
  -3  -2  -8  304.27   13.90
  -3  -2  -8  307.77   11.60
  -3  -2  -8  283.87   11.20
  -3   2  -8  306.57   14.90
  -3   2  -8  360.56   15.50
  -4  -2  -8   22.20    2.30
  -4  -2  -8   21.90    2.20
  -4  -2  -8   21.90    1.80
  -4   2  -8   23.10    2.50
  -4   2  -8   22.20    2.50
  -5  -2  -8   17.10    1.80
  -5  -2  -8   16.80    2.40
  -5   2  -8   16.80    2.00
  -5   2  -8   17.20    1.90
  -6  -2  -8   13.70    1.40
  -6  -2  -8   14.40    1.20
  -6  -2  -8   15.10    1.40
  -6   2  -8   13.80    1.60
  -6   2  -8   13.00    1.60
  -7  -2  -8   40.30    1.80
  -7  -2  -8   38.70    2.00
  -7   2  -8   40.20    2.40
  -7   2  -8   37.50    2.20
  -8   2  -8   11.20    1.00
  -9  -3   8    5.50    0.60
   9  -3  -8    4.80    0.60
   9   3  -8    5.40    0.60
  -9   3   8    4.90    0.50
   8  -3  -8    5.40    0.70
  -8  -3   8    4.30    0.70
  -8   3   8    4.70    0.70
   7  -3  -8   41.70    2.10
  -7  -3   8   44.40    2.50
   7   3  -8   45.40    2.50
  -7   3   8   43.20    2.10
  -6  -3   8   17.30    1.70
   6  -3  -8   18.10    1.30
   6   3  -8   17.80    1.70
   5  -3  -8   97.19    4.50
  -5  -3   8   96.09    4.50
   5  -3  -8   96.09    3.70
   5   3  -8   96.99    4.40
   4  -3  -8   81.09    5.40
  -4  -3   8   84.39    4.30
   4  -3  -8   80.29    3.50
   4   3  -8  100.39    6.20
   3  -3  -8   53.19    2.50
   3  -3  -8   58.19    3.60
   3   3  -8   54.59    3.20
   2  -3  -8  265.67    9.80
   2  -3  -8  245.98    7.70
   2   3  -8  250.67    8.70
   1  -3  -8  185.68    7.80
   1  -3  -8  171.48    5.60
   1   3  -8  179.78    8.50
   1   3  -8  179.68    5.90
   1   3  -8  176.48    6.60
   1   3  -8  178.38    8.20
   0  -3  -8  708.43   21.70
   0  -3  -8  714.13   22.70
   0   3  -8  686.93   20.00
   0   3  -8  702.23   22.60
   0   3  -8  708.73   19.60
   0   3  -8  706.73   22.80
  -1  -3  -8  500.15   16.80
  -1  -3  -8  493.05   16.10
  -1   3  -8  465.35   13.90
  -1   3  -8  485.95   17.00
  -1   3  -8  490.55   14.00
  -1   3  -8  485.55   16.90
  -2  -3  -8   41.50    2.50
  -2  -3  -8   42.00    3.90
  -2  -3  -8   41.50    3.30
  -2   3  -8   43.90    1.90
  -2   3  -8   39.60    3.60
  -2   3  -8   44.30    4.50
  -3  -3  -8   88.29    4.00
  -3  -3  -8   95.59    4.90
  -3  -3  -8   90.89    4.80
  -3   3  -8   89.79    5.10
  -3   3  -8   90.09    5.20
  -4  -3  -8   33.20    2.10
  -4  -3  -8   35.30    2.60
  -4  -3  -8   34.40    2.50
  -4   3  -8   31.90    2.90
  -4   3  -8   33.30    2.80
  -5  -3  -8   12.20    1.20
  -5  -3  -8   10.90    1.40
  -5  -3  -8   11.80    1.30
  -5   3  -8   13.60    1.60
  -5   3  -8   13.50    1.70
  -6  -3  -8   13.10    1.20
  -6  -3  -8   14.70    1.50
  -6   3  -8   12.40    1.40
  -6   3  -8   14.30    1.50
  -7  -3  -8   34.10    1.50
  -7   3  -8   28.10    1.80
  -7   3  -8   33.00    1.90
  -8   3  -8   27.80    1.40
  -9  -4   8    6.80    0.80
   9  -4  -8    5.70    0.50
  -9   4   8    6.70    0.50
  -8  -4   8   20.10    1.30
   8  -4  -8   21.30    1.20
  -8   4   8   19.60    1.10
   8   4  -8   19.10    1.20
   7  -4  -8   24.00    1.40
  -7  -4   8   24.00    1.60
  -7   4   8   22.30    1.40
   7   4  -8   22.10    1.60
   6  -4  -8   20.10    1.30
  -6  -4   8   21.80    1.80
   6   4  -8   20.50    1.70
   5  -4  -8    3.70    0.60
   5  -4  -8    4.50    1.00
  -5  -4   8    2.30    0.80
   5   4  -8    3.90    0.90
   4  -4  -8   63.69    3.50
   4  -4  -8   62.79    2.60
  -4  -4   8   55.59    3.30
   4   4  -8   61.19    3.30
   3  -4  -8  271.47    8.20
   3  -4  -8  287.07   10.00
   3   4  -8  285.17    9.50
   3   4  -8  276.67   10.60
   2  -4  -8  327.67   11.40
   2  -4  -8  314.47   10.30
   2   4  -8  337.47   10.90
   1  -4  -8   28.20    3.70
   1  -4  -8   31.70    1.80
   1   4  -8   37.30    3.20
   1   4  -8   32.40    3.00
   0  -4  -8   22.20    2.50
   0  -4  -8   21.70    2.60
   0   4  -8   21.20    2.50
  -1  -4  -8    4.40    0.90
  -1  -4  -8    8.00    1.50
  -1   4  -8    6.70    1.50
  -1   4  -8    4.90    1.40
  -1   4  -8    4.40    0.80
  -1   4  -8    5.70    0.90
  -2  -4  -8  148.79    6.30
  -2  -4  -8  140.19    5.50
  -2   4  -8  149.88    6.70
  -2   4  -8  146.09    7.10
  -2   4  -8  145.19    4.70
  -3  -4  -8   54.09    3.30
  -3  -4  -8   51.19    2.70
  -3   4  -8   48.50    3.30
  -3   4  -8   55.59    3.80
  -3   4  -8   51.59    1.80
  -4  -4  -8   25.60    2.00
  -4  -4  -8   25.40    1.70
  -4   4  -8   28.50    3.30
  -4   4  -8   22.70    2.10
  -5  -4  -8    9.20    0.90
  -5  -4  -8    9.60    1.10
  -5   4  -8    7.90    1.30
  -5   4  -8    7.20    1.10
  -6  -4  -8   46.10    2.00
  -6   4  -8   48.30    3.00
  -6   4  -8   37.20    2.20
  -7  -4  -8   11.00    0.70
  -7   4  -8   10.40    0.90
  -8  -5   8    0.10    0.20
   8  -5  -8    0.40    0.20
   8   5  -8    0.00    0.20
  -8   5   8    0.20    0.30
   7  -5  -8   21.10    1.30
  -7  -5   8   24.20    1.40
  -7   5   8   23.90    1.30
   7   5  -8   23.70    1.40
   6  -5  -8    2.10    0.40
  -6  -5   8    1.90    0.50
   6  -5  -8    2.50    0.60
   6   5  -8    1.50    0.50
   5  -5  -8   38.80    2.30
   5  -5  -8   33.10    1.60
  -5  -5   8   36.00    2.20
   5   5  -8   35.60    2.20
  -4  -5   8   62.99    3.10
   4  -5  -8   59.09    2.40
   4  -5  -8   47.00    4.00
   4   5  -8   53.19    3.10
  -3  -5   8   19.30    1.90
   3  -5  -8   20.70    1.20
   3  -5  -8   20.30    1.90
   3   5  -8   22.30    1.80
   2  -5  -8   62.89    2.30
   2  -5  -8   63.49    3.60
   2   5  -8   62.89    3.10
   1  -5  -8  107.49    5.10
   1  -5  -8   96.99    3.20
   1   5  -8   97.89    5.00
   1   5  -8   98.89    4.10
   0  -5  -8  216.68    8.20
   0  -5  -8  204.78    7.00
   0   5  -8  209.28    7.00
   0   5  -8  225.28    8.70
  -1  -5  -8   26.90    1.80
  -1  -5  -8   28.20    2.30
  -1   5  -8   26.90    2.20
  -1   5  -8   26.40    1.60
  -1   5  -8   26.60    2.60
  -2  -5  -8    5.00    1.10
  -2   5  -8    3.40    1.00
  -2   5  -8    5.20    1.10
  -3  -5  -8    3.30    0.80
  -3  -5  -8    3.20    0.70
  -3   5  -8    4.20    0.90
  -3   5  -8    3.20    0.40
  -3   5  -8    3.30    1.00
  -4  -5  -8   14.10    1.30
  -4  -5  -8   15.20    1.20
  -4   5  -8   14.30    1.70
  -4   5  -8   13.90    1.30
  -5  -5  -8   30.70    1.60
  -5  -5  -8   26.30    1.60
  -5   5  -8   29.90    1.70
  -5   5  -8   28.70    2.10
  -6  -5  -8    8.40    1.00
  -6   5  -8    8.70    0.70
   7  -6  -8   33.00    1.30
   7   6  -8   32.00    1.40
  -6  -6   8   14.60    1.00
   6  -6  -8   13.80    1.00
   6  -6  -8   14.60    0.80
   6   6  -8   13.90    1.00
   5  -6  -8    8.50    0.90
  -5  -6   8    8.00    0.90
   5  -6  -8    8.80    0.70
   5   6  -8    7.80    0.90
   4  -6  -8   11.40    0.80
   4  -6  -8   12.20    1.20
  -4  -6   8   11.40    1.10
   4   6  -8   11.90    1.10
   3  -6  -8   16.20    1.50
   3  -6  -8   17.40    0.90
  -3  -6   8   16.70    1.40
   3   6  -8   14.90    1.30
   2  -6  -8   24.80    2.00
   2  -6  -8   24.60    1.10
   2   6  -8   25.80    1.70
   1  -6  -8   40.60    2.60
   1   6  -8   42.80    2.20
   0  -6  -8   15.70    1.60
   0   6  -8   14.30    1.10
  -1  -6  -8  118.99    4.90
  -1  -6  -8  118.69    4.30
  -1   6  -8  123.79    4.00
  -2  -6  -8    3.60    0.70
  -2  -6  -8    3.10    0.70
  -2   6  -8    3.00    0.40
  -2   6  -8    3.50    1.00
  -3  -6  -8   11.60    1.30
  -3   6  -8   11.70    0.70
  -4  -6  -8   23.60    1.40
  -4  -6  -8   25.60    1.30
  -5  -6  -8    0.60    0.40
  -6  -7   8    9.40    0.60
   6  -7  -8    9.40    0.50
   6   7  -8    8.20    0.80
  -5  -7   8   24.30    1.40
   5  -7  -8   25.40    1.40
   5  -7  -8   28.40    1.00
   5   7  -8   26.50    1.40
   4  -7  -8   53.29    1.70
   4  -7  -8   49.99    2.30
  -4  -7   8   50.49    2.10
   4   7  -8   51.89    2.10
   3  -7  -8   13.10    0.60
  -3  -7   8   12.80    1.00
   3  -7  -8   14.00    1.40
   2  -7  -8   24.50    1.70
  -2  -7   8   25.20    1.40
   2   7  -8   25.50    1.40
   1  -7  -8   78.79    3.50
   1   7  -8   83.59    2.90
   0  -7  -8    4.80    0.80
   0   7  -8    5.00    0.60
  -1  -7  -8   18.50    1.60
  -2  -7  -8   16.60    1.20
  -2   7  -8   16.80    0.70
  -3  -7  -8    2.20    0.40
   3  -8  -8    4.60    0.50
   3   8  -8    4.40    0.40
   2  -8  -8    3.80    0.50
   2   8  -8    4.80    0.40
   1  -8  -8    7.90    0.70
   1   8  -8    8.00    0.50
   0  -8  -8   26.60    1.50
   0   8  -8   27.10    1.00
  -1  -8  -8   37.30    1.60
  -1   8  -8   43.30    1.30
   9   0  -9    5.00    0.70
  -9   0   9    3.10    0.50
   8   0  -9   93.79    3.60
  -7   0   9   19.30    1.50
   7   0  -9   19.30    1.50
   6   0  -9    7.60    1.10
   5   0  -9   11.40    1.30
   4   0  -9   38.20    2.30
   3   0  -9   48.50    3.40
   3   0  -9   49.40    2.60
   2   0  -9   13.80    1.30
   2   0  -9   12.80    1.80
   1   0  -9   13.20    1.80
   1   0  -9   11.00    1.10
   0   0  -9  320.77   12.70
   0   0  -9  321.97    9.90
   0   0  -9  304.57   11.60
  -1   0  -9  288.77    9.00
  -1   0  -9  275.97   10.70
  -1   0  -9  283.27   11.60
  -2   0  -9    3.20    1.20
  -2   0  -9    2.80    1.00
  -2   0  -9    4.00    0.80
  -3   0  -9   47.50    3.60
  -3   0  -9   46.60    3.40
  -4   0  -9   49.40    3.40
  -4   0  -9   53.29    3.60
  -5   0  -9   24.80    2.10
  -5   0  -9   21.60    2.00
  -6   0  -9   16.30    1.50
  -6   0  -9   16.40    1.70
  -7   0  -9   35.20    1.70
  -7   0  -9   30.50    1.80
   9  -1  -9    7.00    0.70
  -9  -1   9    6.40    0.70
   9   1  -9    7.30    0.70
  -9   1   9    8.00    1.10
   8  -1  -9    3.40    0.60
  -8  -1   9    3.20    0.60
  -8   1   9    3.80    0.60
   8   1  -9    3.80    0.70
  -7  -1   9    3.30    0.80
   7  -1  -9    2.60    0.60
   7   1  -9    3.80    0.80
  -7   1   9    2.30    0.60
   6  -1  -9  212.08    7.00
  -6  -1   9  198.58    8.80
   6   1  -9  219.08    7.20
   5  -1  -9   16.20    1.40
   5   1  -9   16.10    1.60
   4  -1  -9  134.09    5.00
   4   1  -9  133.59    5.20
   3  -1  -9    8.00    1.10
   3  -1  -9    8.80    1.40
   3   1  -9    6.80    1.10
   2  -1  -9   18.90    2.10
   2  -1  -9   19.20    1.50
   2   1  -9   19.30    2.20
   2   1  -9   17.90    1.60
   1  -1  -9   91.29    3.60
   1  -1  -9   99.69    5.20
   1   1  -9   96.29    4.00
   1   1  -9  100.79    3.90
   1   1  -9  102.59    5.40
   0  -1  -9  166.78    7.30
   0  -1  -9  165.68    8.10
   0   1  -9  155.38    5.30
   0   1  -9  164.08    7.50
   0   1  -9  161.38    5.70
   0   1  -9  173.08    8.30
  -1  -1  -9   85.19    4.90
  -1  -1  -9   86.59    5.30
  -1   1  -9   83.39    4.90
  -1   1  -9   87.29    5.50
  -2  -1  -9   37.60    3.10
  -2  -1  -9   35.20    2.10
  -2  -1  -9   34.00    3.20
  -2   1  -9   36.50    3.30
  -2   1  -9   37.60    3.10
  -2   1  -9   33.40    2.00
  -3  -1  -9   60.59    3.90
  -3  -1  -9   64.69    4.20
  -3   1  -9   60.19    3.90
  -3   1  -9   60.79    4.10
  -4  -1  -9   39.40    2.90
  -4  -1  -9   40.40    2.90
  -4   1  -9   39.40    3.00
  -4   1  -9   40.80    3.10
  -5  -1  -9   26.60    2.10
  -5  -1  -9   25.80    2.10
  -5   1  -9   24.20    2.20
  -5   1  -9   26.70    2.20
  -6  -1  -9   12.80    1.60
  -6  -1  -9   11.30    1.20
  -6   1  -9   12.30    1.50
  -6   1  -9   11.10    1.30
  -7  -1  -9   11.80    1.00
  -7   1  -9   11.30    1.00
  -7   1  -9   13.40    1.10
   9  -2  -9    2.60    0.40
  -9   2   9    2.70    0.40
   9   2  -9    2.50    0.40
  -8  -2   9   16.00    1.20
  -8   2   9   16.10    1.10
   8   2  -9   17.80    1.20
   7  -2  -9   37.60    1.90
  -7  -2   9   37.10    2.10
   7   2  -9   37.90    2.10
  -6  -2   9  162.38    6.00
   5  -2  -9  426.86   12.70
  -5  -2   9  441.46   13.60
   5   2  -9  436.66   13.20
   4  -2  -9  236.78    7.70
   4  -2  -9  254.87    8.90
   4   2  -9  240.28    8.20
   3  -2  -9  143.49    7.30
   3  -2  -9  122.79    4.60
   3   2  -9  121.19    5.10
   2  -2  -9   86.89    3.40
   2  -2  -9   91.89    4.70
   2   2  -9   84.99    4.10
   2   2  -9   90.39    4.80
   1  -2  -9   80.39    4.50
   1  -2  -9   70.69    2.80
   1   2  -9   78.89    5.20
   1   2  -9   76.89    4.60
   1   2  -9   76.19    3.30
   1   2  -9   77.69    3.50
   0  -2  -9  633.64   20.50
   0  -2  -9  647.54   20.90
   0   2  -9  648.94   20.50
   0   2  -9  613.84   17.80
   0   2  -9  654.33   21.50
  -1  -2  -9   54.69    4.10
  -1  -2  -9   54.69    3.70
  -1   2  -9   55.39    4.20
  -1   2  -9   53.89    2.70
  -1   2  -9   56.99    3.90
  -2  -2  -9   35.30    3.00
  -2  -2  -9   37.40    2.90
  -2   2  -9   36.80    3.10
  -2   2  -9   37.60    3.30
  -3  -2  -9   18.40    2.00
  -3  -2  -9   21.10    2.20
  -3   2  -9   21.20    2.30
  -3   2  -9   18.40    2.10
  -4  -2  -9    2.10    1.00
  -4  -2  -9    1.70    0.70
  -4   2  -9    2.60    1.20
  -4   2  -9    1.30    1.00
  -5  -2  -9   14.30    1.40
  -5  -2  -9   12.60    1.40
  -5   2  -9   14.40    1.50
  -5   2  -9   13.70    1.60
  -6  -2  -9    0.50    0.30
  -6  -2  -9    0.40    0.30
  -6   2  -9    0.30    0.40
  -6   2  -9    0.50    0.40
  -7   2  -9    0.60    0.30
  -7   2  -9    0.30    0.30
   9  -3  -9    1.40    0.30
  -9  -3   9    1.40    0.30
  -9   3   9    1.20    0.30
   9   3  -9    2.10    0.40
   8  -3  -9   55.59    2.20
  -8  -3   9   55.49    2.30
  -8   3   9   51.59    2.10
   8   3  -9   56.09    2.30
  -7  -3   9    3.80    1.00
   7  -3  -9    6.20    0.70
   7   3  -9    5.20    0.80
  -7   3   9    7.80    0.90
  -6  -3   9   14.80    1.40
   6  -3  -9   15.50    1.20
   6   3  -9   13.80    1.30
  -5  -3   9   88.09    4.00
   5  -3  -9   86.29    3.30
   5  -3  -9   87.79    4.20
   5   3  -9   86.99    3.80
   4  -3  -9  148.79    5.00
   4  -3  -9  150.58    6.00
   4   3  -9  146.99    5.60
   3  -3  -9  227.78    7.20
   3  -3  -9  245.48    8.70
   3   3  -9  239.88    8.00
   2  -3  -9   70.39    2.80
   2  -3  -9   77.09    4.20
   2   3  -9   72.59    4.70
   2   3  -9   72.39    3.40
   1  -3  -9  302.77   10.60
   1  -3  -9  300.17   11.40
   1  -3  -9  281.17    8.20
   1   3  -9  289.77   11.20
   1   3  -9  292.87   10.90
   1   3  -9  290.97    9.30
   0  -3  -9   21.10    2.40
   0  -3  -9   20.00    2.10
   0   3  -9   19.30    1.50
   0   3  -9   21.40    2.50
   0   3  -9   23.50    2.50
  -1  -3  -9  238.18    9.10
  -1  -3  -9  246.08    9.50
  -1   3  -9  257.97   10.00
  -1   3  -9  238.88    9.70
  -1   3  -9  231.88    7.10
  -2  -3  -9    3.30    1.00
  -2  -3  -9    3.90    1.10
  -2   3  -9    2.60    1.00
  -2   3  -9    2.40    1.00
  -3  -3  -9  143.89    6.20
  -3  -3  -9  151.58    6.20
  -3   3  -9  150.28    6.80
  -3   3  -9  156.18    6.60
  -4  -3  -9    9.40    1.20
  -4  -3  -9    9.10    1.10
  -4   3  -9   11.10    1.50
  -4   3  -9    9.50    1.40
  -5  -3  -9    2.70    0.70
  -5  -3  -9    2.70    0.50
  -5   3  -9    2.70    0.70
  -5   3  -9    3.40    0.90
  -6  -3  -9    3.40    0.50
  -6   3  -9    3.20    0.70
  -6   3  -9    4.00    0.70
  -7   3  -9   24.80    1.30
   8  -4  -9   57.69    2.10
  -8  -4   9   69.79    2.60
   8   4  -9   57.79    2.20
   7  -4  -9   40.30    1.90
  -7  -4   9   40.20    1.90
   7   4  -9   38.70    1.90
   6  -4  -9   53.49    2.20
   6   4  -9   51.49    2.50
   5  -4  -9   27.40    1.50
  -5  -4   9   27.90    1.90
   5  -4  -9   29.60    2.00
   5   4  -9   28.30    2.20
   5   4  -9   28.20    1.90
   4  -4  -9   53.69    2.90
  -4  -4   9   51.09    2.90
   4   4  -9   50.79    3.20
   3  -4  -9   55.59    3.20
   3  -4  -9   58.09    2.30
   3   4  -9   54.69    4.60
   3   4  -9   53.79    2.80
   2  -4  -9   76.29    4.30
   2  -4  -9   77.39    4.00
   2  -4  -9   68.99    2.60
   2   4  -9   71.09    4.20
   2   4  -9   75.39    3.40
   1  -4  -9  310.07   10.50
   1  -4  -9  292.77   10.50
   1   4  -9  295.37   10.80
   1   4  -9  303.47    9.30
   1   4  -9  299.17   10.60
   0  -4  -9   32.00    2.50
   0   4  -9   32.30    1.80
   0   4  -9   29.30    2.60
   0   4  -9   27.60    2.50
  -1  -4  -9   48.40    3.10
  -1   4  -9   49.99    3.50
  -1   4  -9   48.50    2.00
  -1   4  -9   49.20    3.30
  -2  -4  -9    2.70    1.40
  -2   4  -9    3.20    1.00
  -2   4  -9    2.20    0.30
  -3  -4  -9   13.40    1.10
  -3  -4  -9   13.30    1.40
  -3   4  -9   12.90    1.50
  -3   4  -9   10.60    1.50
  -4  -4  -9   17.90    1.10
  -4  -4  -9   17.60    1.50
  -4   4  -9   16.00    1.50
  -4   4  -9   15.20    1.60
  -5  -4  -9    8.90    0.90
  -5   4  -9    8.40    0.90
  -5   4  -9    8.60    1.10
  -6   4  -9    5.20    0.70
  -6   4  -9    5.00    0.60
  -7  -5   9   40.10    1.80
   7  -5  -9   35.20    1.40
   7   5  -9   29.00    1.90
   6  -5  -9   35.80    1.50
  -6  -5   9   36.00    1.80
   6   5  -9   35.90    1.80
  -5  -5   9    1.10    0.40
   5  -5  -9    1.00    0.30
   5  -5  -9    1.20    0.40
   5   5  -9    1.10    0.40
   4  -5  -9   18.60    1.50
   4  -5  -9   19.00    1.10
   4   5  -9   17.50    1.40
   3  -5  -9   39.70    2.50
   3  -5  -9   44.20    1.70
   3   5  -9   44.20    2.30
   2  -5  -9    7.90    0.60
   2  -5  -9    7.30    1.10
   2   5  -9    7.70    0.90
   1  -5  -9   68.29    3.50
   1   5  -9   67.49    2.90
   0  -5  -9   26.80    2.10
   0   5  -9   25.40    1.50
   0   5  -9   26.70    2.40
   0   5  -9   27.50    2.20
  -1  -5  -9   60.79    3.30
  -1   5  -9   68.19    3.70
  -1   5  -9   68.29    3.40
  -1   5  -9   67.99    2.40
  -2  -5  -9    5.80    1.00
  -2  -5  -9    4.60    0.90
  -2   5  -9    4.90    1.10
  -2   5  -9    4.40    1.00
  -2   5  -9    5.20    0.50
  -3  -5  -9   16.40    1.40
  -3  -5  -9   15.50    1.00
  -3   5  -9   15.90    1.60
  -3   5  -9   15.50    1.30
  -4  -5  -9    8.10    0.80
  -4  -5  -9    9.50    1.00
  -4   5  -9    6.80    1.00
  -4   5  -9    6.70    0.80
  -5   5  -9   28.80    1.50
  -6  -6   9   12.50    0.80
   6  -6  -9   14.30    0.90
   6   6  -9   12.50    0.80
   5  -6  -9   22.20    1.40
  -5  -6   9   23.90    1.50
   5  -6  -9   25.90    1.00
   5   6  -9   25.70    1.30
   4  -6  -9    1.70    0.50
  -4  -6   9    1.00    0.60
   4  -6  -9    2.10    0.30
   4   6  -9    1.40    0.40
   3  -6  -9   82.19    2.40
   3  -6  -9   68.39    3.20
   3   6  -9   80.09    2.90
   2  -6  -9   30.60    2.00
   2   6  -9   28.50    1.50
   1  -6  -9   15.50    1.40
   1   6  -9   16.90    1.10
   0  -6  -9   11.30    1.20
   0   6  -9   12.80    0.90
  -1  -6  -9    1.70    0.50
  -2  -6  -9   31.60    1.80
  -3  -6  -9   10.40    0.90
   4  -7  -9   12.60    0.80
   4   7  -9   10.30    0.90
   3  -7  -9   25.80    1.50
   3   7  -9   32.80    1.30
   2  -7  -9    4.60    0.60
   2   7  -9    5.90    0.50
   1  -7  -9   14.80    1.10
   1   7  -9   19.50    0.90
   0  -7  -9   18.60    1.30
   0   7  -9   20.20    0.80
  -1  -7  -9   17.90    1.10
  -1   7  -9   19.80    0.70
  -2  -7  -9    1.40    0.30
  -8   0  10   27.40    1.40
   8   0 -10   31.90    1.50
  -7   0  10    4.10    0.70
   7   0 -10    3.30    0.60
   6   0 -10   41.70    2.10
   4   0 -10    0.80    0.40
   3   0 -10   23.00    1.60
   3   0 -10   20.90    2.00
   2   0 -10    4.80    1.20
   2   0 -10    4.60    0.80
   1   0 -10   74.49    4.80
   1   0 -10   65.19    3.90
   1   0 -10   66.19    2.60
   0   0 -10    9.70    1.50
   0   0 -10    7.30    1.60
  -1   0 -10  576.94   18.10
  -1   0 -10  576.34   18.80
  -2   0 -10  179.38    7.60
  -2   0 -10  171.68    7.20
  -3   0 -10   29.50    2.70
  -3   0 -10   28.30    2.60
  -4   0 -10   47.60    3.00
  -4   0 -10   57.59    3.20
  -5   0 -10   30.20    2.30
  -5   0 -10   32.10    2.10
  -6   0 -10   14.00    1.10
  -6   0 -10   13.40    1.10
  -8  -1  10    9.40    0.80
   8  -1 -10   10.70    0.80
  -8   1  10    9.60    0.80
   8   1 -10    9.60    0.80
   7  -1 -10   15.40    1.10
  -7  -1  10   17.00    1.30
   7   1 -10   15.40    1.10
   6  -1 -10    2.50    0.60
   6   1 -10    2.60    0.60
   4  -1 -10   83.79    3.40
   4   1 -10   82.39    3.50
   3  -1 -10    9.70    1.30
   3  -1 -10    9.10    1.00
   3   1 -10    7.20    1.00
   2  -1 -10  174.68    7.10
   2  -1 -10  169.38    5.60
   2   1 -10  173.88    5.80
   2   1 -10  174.68    7.10
   1  -1 -10  116.69    5.50
   1  -1 -10  121.69    6.30
   1   1 -10  116.69    5.60
   1   1 -10  112.29    4.00
   1   1 -10  123.89    6.30
   0  -1 -10  228.48    8.90
   0  -1 -10  239.88    9.60
   0   1 -10  237.58    9.10
   0   1 -10  235.88    9.70
  -1  -1 -10   18.30    2.00
  -1  -1 -10   16.60    2.10
  -1   1 -10   19.00    2.30
  -1   1 -10   16.90    2.00
  -2  -1 -10   65.29    4.00
  -2  -1 -10   66.09    3.80
  -2   1 -10   66.49    3.90
  -2   1 -10   64.49    4.00
  -3  -1 -10   24.10    2.20
  -3  -1 -10   28.30    2.20
  -3   1 -10   27.00    2.40
  -3   1 -10   24.50    2.20
  -4  -1 -10    1.70    0.60
  -4  -1 -10    1.20    0.50
  -4   1 -10    1.30    0.60
  -4   1 -10    0.90    0.50
  -5  -1 -10    5.80    0.90
  -5  -1 -10    7.10    0.90
  -5   1 -10    6.40    1.20
  -5   1 -10    7.30    1.00
  -6  -1 -10    3.40    0.50
  -6  -1 -10    3.50    0.50
  -6   1 -10    3.70    0.60
  -6   1 -10    3.60    0.70
  -8  -2  10   58.69    2.20
   8  -2 -10   58.39    2.10
   8   2 -10   56.99    2.20
  -7  -2  10   48.00    2.20
   7   2 -10   49.50    2.80
  -6  -2  10  102.79    3.90
   6  -2 -10  101.79    3.60
   6   2 -10   94.49    3.70
   5  -2 -10    4.80    0.70
   5   2 -10    4.40    0.70
   4  -2 -10   27.10    2.00
   4  -2 -10   30.50    2.30
   4   2 -10   28.40    1.80
   3  -2 -10   88.59    3.30
   3  -2 -10   90.99    4.20
   3   2 -10   90.99    3.70
   2  -2 -10   12.40    1.50
   2  -2 -10   11.80    0.90
   2   2 -10   10.90    1.50
   2   2 -10   11.50    1.80
   2   2 -10   12.10    1.20
   1  -2 -10   86.49    4.90
   1  -2 -10   83.39    4.30
   1   2 -10   82.29    4.50
   1   2 -10   85.59    3.30
   1   2 -10   87.19    5.00
   0  -2 -10   78.49    4.20
   0  -2 -10   85.89    4.80
   0   2 -10   72.59    2.60
   0   2 -10   78.79    4.80
   0   2 -10   76.29    4.30
  -1  -2 -10    8.60    1.30
  -1  -2 -10    7.60    1.60
  -1   2 -10    6.90    1.40
  -1   2 -10    8.50    1.70
  -2  -2 -10   49.80    3.20
  -2  -2 -10   49.30    3.60
  -2   2 -10   51.39    4.50
  -2   2 -10   53.39    4.10
  -3  -2 -10   56.89    3.20
  -3  -2 -10   56.69    3.20
  -3   2 -10   57.09    3.40
  -4  -2 -10   25.50    2.40
  -4  -2 -10   30.60    2.10
  -4   2 -10   20.40    1.90
  -4   2 -10   24.60    2.00
  -5  -2 -10   23.10    1.40
  -5  -2 -10   20.80    1.50
  -5   2 -10   24.00    1.70
  -5   2 -10   17.90    1.50
  -6  -2 -10   11.40    0.90
  -6   2 -10   12.40    0.90
  -8  -3  10    7.80    0.70
   8   3 -10    7.90    0.60
   7  -3 -10   16.80    1.00
  -7  -3  10   20.70    1.60
   7   3 -10   17.20    1.10
   7   3 -10   15.70    1.20
  -6  -3  10   38.80    2.00
   6  -3 -10   40.30    1.80
   6   3 -10   40.80    2.00
   5  -3 -10  149.59    4.70
   5   3 -10  143.29    5.10
   4  -3 -10   46.40    2.00
   4  -3 -10   45.90    2.60
   4   3 -10   47.70    2.40
   4   3 -10   47.80    3.10
   3  -3 -10   71.29    2.60
   3  -3 -10   73.39    3.60
   3   3 -10   68.69    4.00
   2  -3 -10  212.68    8.00
   2  -3 -10  212.98    6.50
   2   3 -10  205.78    6.90
   2   3 -10  230.08    9.70
   1  -3 -10   19.90    2.70
   1  -3 -10   19.40    1.90
   1   3 -10   22.00    2.70
   1   3 -10   20.00    1.30
   1   3 -10   21.90    2.20
   0  -3 -10   11.60    1.80
   0  -3 -10   12.70    1.60
   0   3 -10   11.80    1.80
  -1  -3 -10   63.49    3.50
  -1  -3 -10   60.79    4.10
  -1   3 -10   60.29    3.80
  -1   3 -10   58.79    3.60
  -2  -3 -10   16.50    1.60
  -2  -3 -10   17.90    1.70
  -2   3 -10   17.90    1.90
  -2   3 -10   16.30    1.80
  -3  -3 -10   45.50    2.70
  -3  -3 -10   44.30    2.60
  -3   3 -10   44.40    2.70
  -3   3 -10   44.50    2.80
  -4  -3 -10    6.90    1.00
  -4   3 -10    6.80    1.00
  -5  -3 -10   43.20    2.10
  -5   3 -10   49.70    2.40
  -6   3 -10   10.40    0.80
  -6   3 -10    9.10    0.70
   7  -4 -10   48.20    1.70
  -7  -4  10   46.50    1.80
   7   4 -10   45.50    2.00
   6  -4 -10    2.80    0.40
  -6  -4  10    2.30    0.50
   6   4 -10    3.10    0.50
  -5  -4  10   54.49    2.70
   5  -4 -10   52.39    2.10
   5  -4 -10   47.50    2.20
   5   4 -10   49.60    2.20
   4  -4 -10   47.10    1.90
   4  -4 -10   46.70    2.50
   4   4 -10   46.30    2.20
   4   4 -10   47.90    2.80
   3  -4 -10   28.40    2.10
   3  -4 -10   28.00    2.00
   3  -4 -10   28.70    1.20
   3   4 -10   28.40    2.10
   3   4 -10   27.60    1.60
   2  -4 -10   34.60    2.40
   2  -4 -10   36.40    2.40
   2   4 -10   34.30    1.80
   2   4 -10   34.20    2.40
   1  -4 -10    4.80    1.00
   1  -4 -10    4.40    0.90
   1   4 -10    5.10    0.70
   1   4 -10    5.50    1.10
   1   4 -10    5.10    1.10
   0  -4 -10   49.60    2.90
   0   4 -10   44.40    2.80
   0   4 -10   42.10    2.70
   0   4 -10   45.70    1.80
  -1  -4 -10   46.20    2.70
  -1   4 -10   41.30    2.60
  -1   4 -10   45.30    2.80
  -2  -4 -10   15.50    1.50
  -2   4 -10   15.80    1.60
  -2   4 -10   13.40    1.40
  -3  -4 -10    4.70    0.90
  -3   4 -10    4.90    0.80
  -3   4 -10    4.30    0.90
  -4  -4 -10   14.40    1.10
  -4   4 -10   12.40    1.10
  -4   4 -10   18.00    1.40
  -5   4 -10   10.40    0.80
  -5   4 -10   13.10    1.10
  -6  -5  10   18.70    1.20
   6  -5 -10   22.60    0.90
  -5  -5  10   68.59    2.50
   5  -5 -10   63.49    2.40
   5  -5 -10   69.49    2.10
   5   5 -10   65.29    2.40
   4  -5 -10   34.80    1.90
   4  -5 -10   36.90    1.30
   3  -5 -10   70.59    3.40
   3   5 -10   71.09    2.70
   2  -5 -10    4.40    0.80
   2   5 -10    2.90    0.50
   1  -5 -10   27.30    1.90
   1   5 -10   31.00    1.40
   0  -5 -10    1.00    0.40
   0   5 -10    1.00    0.50
  -1  -5 -10   11.40    1.10
  -1   5 -10    9.60    1.00
  -1   5 -10   10.00    1.10
  -2  -5 -10    0.50    0.30
  -2   5 -10    0.60    0.40
  -2   5 -10    0.60    0.40
  -3  -5 -10    0.20    0.20
  -3   5 -10    0.20    0.20
  -3   5 -10    0.40    0.30
  -4  -5 -10    0.10    0.20
   5   6 -10   13.80    0.70
   4  -6 -10   24.60    1.20
   4   6 -10   25.90    1.10
   3  -6 -10   34.30    1.70
   3   6 -10   34.70    1.40
   2  -6 -10   24.40    1.50
   2   6 -10   26.50    1.10
   1  -6 -10    8.20    0.90
   1   6 -10    8.40    0.50
   0  -6 -10    7.00    0.80
   0   6 -10    9.50    0.60
  -1  -6 -10   28.60    1.60
  -2  -6 -10   23.60    1.30
   7   0 -11   36.20    1.60
   5   0 -11    4.00    0.60
   4   0 -11   24.80    1.40
   3   0 -11   62.79    2.50
   2   0 -11  144.09    5.80
   2   0 -11  142.49    4.40
   2   0 -11  149.99    6.90
   1   0 -11   20.80    1.90
   1   0 -11   22.20    2.60
   0   0 -11    0.10    0.40
   0   0 -11    0.60    0.60
  -1   0 -11   19.60    1.90
  -1   0 -11   24.00    2.20
  -2   0 -11   42.70    2.70
  -2   0 -11   35.40    2.50
  -3   0 -11    3.70    0.80
  -3   0 -11    3.10    0.70
  -4   0 -11    0.80    0.40
  -4   0 -11    1.00    0.40
  -5   0 -11    0.30    0.30
  -5   0 -11    0.60    0.30
   7  -1 -11    2.70    0.40
   7   1 -11    3.10    0.40
   6  -1 -11   16.50    1.30
   6   1 -11   18.10    1.50
   5  -1 -11   14.50    1.00
   5   1 -11   14.40    1.10
   4  -1 -11   57.49    2.30
   4   1 -11   57.79    2.40
   3  -1 -11   51.39    2.00
   3  -1 -11   51.29    2.80
   3   1 -11   50.19    3.40
   3   1 -11   51.79    2.20
   2  -1 -11  112.39    4.80
   2  -1 -11  117.79    5.50
   2   1 -11  115.99    5.60
   2   1 -11  112.19    4.80
   2   1 -11  113.99    3.70
   1  -1 -11   77.99    4.20
   1  -1 -11   67.49    3.60
   1   1 -11   78.59    4.30
   1   1 -11   67.89    3.60
   0  -1 -11   22.70    2.20
   0  -1 -11   23.80    2.00
   0   1 -11   22.60    2.20
   0   1 -11   24.40    2.10
  -1  -1 -11    0.80    0.50
  -1  -1 -11    0.80    0.50
  -1   1 -11    1.20    0.60
  -1   1 -11    1.20    0.60
  -2  -1 -11   16.10    1.60
  -2  -1 -11   15.50    1.60
  -2   1 -11   19.10    1.80
  -2   1 -11   19.80    1.80
  -3  -1 -11    0.80    0.50
  -3  -1 -11    0.80    0.40
  -3   1 -11    1.10    0.50
  -3   1 -11    0.90    0.40
  -4  -1 -11   21.70    1.50
  -4  -1 -11   25.90    1.60
  -4   1 -11   24.40    1.70
  -4   1 -11   21.20    1.50
  -5  -1 -11    1.80    0.40
  -5  -1 -11    1.60    0.40
  -5   1 -11    1.10    0.30
  -5   1 -11    1.50    0.40
   7  -2 -11   94.09    2.80
   7   2 -11   91.39    2.90
   7   2 -11   82.79    3.20
   6  -2 -11   43.00    1.70
   6   2 -11   42.40    1.80
   5  -2 -11   10.90    1.00
   5   2 -11   11.40    0.90
   4  -2 -11   80.49    2.80
   4   2 -11   79.59    3.00
   4   2 -11   75.79    4.00
   3  -2 -11   60.19    3.10
   3  -2 -11   66.69    2.20
   3  -2 -11   72.69    3.80
   3   2 -11   66.29    2.60
   3   2 -11   66.99    3.70
   2  -2 -11    7.30    1.00
   2  -2 -11    8.50    1.30
   2   2 -11    8.00    0.70
   2   2 -11    6.90    1.40
   1  -2 -11   18.00    1.80
   1  -2 -11   17.90    1.70
   1   2 -11   16.40    1.60
   1   2 -11   17.70    1.90
   1   2 -11   16.50    0.80
   0  -2 -11   37.90    2.60
   0  -2 -11   38.40    2.50
   0   2 -11   35.10    2.50
   0   2 -11   39.30    2.80
  -1  -2 -11   32.70    2.20
  -1  -2 -11   31.30    2.20
  -1   2 -11   31.60    2.40
  -1   2 -11   31.70    2.30
  -2  -2 -11    2.00    0.60
  -2  -2 -11    2.60    0.70
  -2   2 -11    2.30    0.70
  -2   2 -11    1.90    0.60
  -3  -2 -11   12.10    1.10
  -3  -2 -11   11.10    1.30
  -3   2 -11   12.10    1.40
  -3   2 -11    8.60    1.40
  -4  -2 -11   38.90    1.80
  -4  -2 -11   40.50    2.00
  -4   2 -11   42.20    2.10
  -4   2 -11   37.60    2.10
  -5  -2 -11    5.00    0.50
  -5   2 -11    4.40    0.60
  -5   2 -11    3.90    0.50
   7  -3 -11    7.00    0.40
   7   3 -11    7.60    0.50
   6  -3 -11    8.10    0.50
   6   3 -11    6.00    0.70
   6   3 -11    6.70    0.60
   5  -3 -11   35.50    1.40
   5   3 -11   31.80    1.90
   5   3 -11   35.80    1.60
   4  -3 -11   23.50    1.00
   4  -3 -11   24.10    1.90
   4  -3 -11   24.10    1.50
   4   3 -11   25.00    1.30
   4   3 -11   22.30    1.70
   3  -3 -11    3.00    0.80
   3  -3 -11    2.70    0.70
   3   3 -11    3.50    0.60
   3   3 -11    3.70    0.90
   2  -3 -11    1.80    0.50
   2  -3 -11    2.20    0.70
   2   3 -11    2.80    0.50
   2   3 -11    2.10    0.70
   1  -3 -11   67.09    3.30
   1  -3 -11   69.29    3.40
   1   3 -11   65.79    3.60
   1   3 -11   58.79    3.30
   0  -3 -11   52.09    2.90
   0  -3 -11   53.29    3.50
   0   3 -11   50.39    2.80
   0   3 -11   52.39    3.00
  -1  -3 -11   74.79    3.30
  -1  -3 -11   82.69    3.60
  -1   3 -11   80.59    3.70
  -1   3 -11   76.99    3.70
  -2  -3 -11   19.00    1.50
  -2  -3 -11   22.60    1.70
  -2   3 -11   24.00    2.00
  -2   3 -11   26.20    2.00
  -3  -3 -11   19.80    1.40
  -3   3 -11   19.50    1.50
  -3   3 -11   20.90    1.50
  -4  -3 -11   20.70    1.20
  -4   3 -11   19.40    1.30
  -4   3 -11   20.20    1.30
   6   4 -11   13.50    0.70
   5  -4 -11    4.10    0.70
   5   4 -11    5.10    0.50
   4  -4 -11   20.30    1.30
   4  -4 -11   21.70    1.30
   4   4 -11   25.30    1.20
   3  -4 -11   27.60    1.60
   3  -4 -11   26.30    1.70
   3   4 -11   28.10    1.30
   3   4 -11   24.10    1.70
   2  -4 -11   12.60    1.40
   2   4 -11   13.50    0.90
   2   4 -11   12.30    1.10
   1  -4 -11    1.20    0.50
   1   4 -11    1.80    0.50
   1   4 -11    1.50    0.20
   0  -4 -11   36.90    2.30
   0   4 -11   39.70    2.20
   0   4 -11   44.30    2.20
  -1  -4 -11    1.00    0.40
  -1   4 -11    1.20    0.40
  -1   4 -11    1.10    0.40
  -2  -4 -11    2.00    0.50
  -2   4 -11    1.10    0.40
  -2   4 -11    1.10    0.40
  -3  -4 -11    0.10    0.20
  -3   4 -11    0.30    0.30
  -3   4 -11    0.10    0.20
   4  -5 -11   14.90    1.00
   3  -5 -11    7.40    0.80
   2  -5 -11    9.00    0.80
   2   5 -11   12.20    0.60
   1  -5 -11   52.29    2.30
   0  -5 -11    3.30    0.60
  -1  -5 -11    3.70    0.50
  -2  -5 -11   15.60    1.00
   6   0 -12   17.00    1.30
   6   0 -12   17.20    0.80
   5   0 -12    2.40    0.30
   5   0 -12    2.40    0.60
   4   0 -12   20.00    0.80
   4   0 -12   16.20    1.50
   3   0 -12    4.10    0.90
   2   0 -12    0.50    0.40
   2   0 -12    0.50    0.40
   1   0 -12    5.20    1.00
   1   0 -12    6.60    1.00
   0   0 -12    6.70    1.00
  -1   0 -12   -0.10    0.20
  -1   0 -12    0.00    0.30
  -2   0 -12    4.20    0.70
  -2   0 -12    4.80    0.70
  -3   0 -12   10.10    0.90
   6  -1 -12  129.69    4.80
   6  -1 -12  146.89    4.00
   6   1 -12  151.68    4.10
   5  -1 -12   80.19    3.50
   5   1 -12   82.39    3.50
   5   1 -12   85.29    2.60
   4  -1 -12   30.00    2.00
   4   1 -12   35.00    2.20
   4   1 -12   33.60    1.30
   3  -1 -12   48.60    3.20
   3   1 -12   49.30    3.10
   2  -1 -12   12.40    1.30
   2  -1 -12   10.50    1.00
   2   1 -12   12.10    1.40
   1  -1 -12    2.40    0.70
   1  -1 -12    2.30    0.70
   1   1 -12    3.50    0.70
   1   1 -12    3.70    0.90
   0  -1 -12    8.10    1.20
   0   1 -12    8.30    1.10
   0   1 -12    7.80    1.00
  -1  -1 -12   48.60    2.50
  -1  -1 -12   46.10    2.40
  -1   1 -12   43.10    2.40
  -1   1 -12   38.70    2.70
  -2  -1 -12   20.50    1.40
  -2  -1 -12   21.10    1.50
  -2   1 -12   24.00    1.60
  -2   1 -12   25.00    1.60
  -3  -1 -12   14.40    1.10
  -3  -1 -12   14.00    1.10
  -3   1 -12   13.70    1.00
  -3   1 -12   14.10    1.10
   6  -2 -12    4.80    0.60
   6   2 -12    4.30    0.30
   6   2 -12    3.40    0.50
   5  -2 -12   35.10    1.90
   5   2 -12   36.60    1.50
   5   2 -12   31.00    1.70
   4  -2 -12   40.80    2.20
   4   2 -12   38.30    1.40
   4   2 -12   37.80    2.10
   3  -2 -12   25.30    1.80
   3  -2 -12   29.00    1.80
   3   2 -12   22.30    1.70
   2  -2 -12    0.60    0.30
   2  -2 -12    0.60    0.40
   2   2 -12    1.00    0.50
   1  -2 -12    1.60    0.50
   1  -2 -12    2.30    0.60
   1   2 -12    2.60    0.60
   1   2 -12    3.00    0.80
   0  -2 -12    0.30    0.30
   0  -2 -12    0.30    0.30
   0   2 -12    0.30    0.30
   0   2 -12    0.30    0.30
  -1  -2 -12   20.00    1.40
  -1  -2 -12   16.60    1.30
  -1   2 -12   22.10    1.50
  -1   2 -12   21.80    1.50
  -2  -2 -12   26.30    1.60
  -2  -2 -12   24.90    1.40
  -2   2 -12   26.20    1.60
  -2   2 -12   26.30    1.60
  -3  -2 -12   10.50    0.90
  -3   2 -12   11.90    1.10
  -3   2 -12   10.20    0.90
   5  -3 -12   26.00    1.40
   5   3 -12   29.00    1.00
   4  -3 -12    0.80    0.30
   4   3 -12    1.30    0.30
   4   3 -12    1.40    0.40
   3  -3 -12   38.90    1.80
   3  -3 -12   44.70    2.20
   3   3 -12   38.40    2.10
   3   3 -12   46.80    1.40
   2  -3 -12   14.80    1.20
   2  -3 -12   15.20    1.10
   2   3 -12   13.90    1.10
   1  -3 -12   17.90    1.30
   1  -3 -12   17.40    1.30
   1   3 -12   15.20    1.20
   0  -3 -12   17.00    1.10
   0  -3 -12   19.40    1.30
   0   3 -12   18.90    1.30
   0   3 -12   16.40    1.10
  -1  -3 -12   21.60    1.30
  -1   3 -12   19.80    1.30
  -1   3 -12   15.90    1.20
  -2  -3 -12    5.20    0.70
  -2   3 -12    5.50    0.60
  -2   3 -12    7.30    0.70
   3  -4 -12    3.30    0.50
   2  -4 -12   22.60    1.20
   1  -4 -12   23.80    1.50
   0  -4 -12   34.60    1.80
  -1  -4 -12   17.30    1.00
   4   0 -13    4.00    0.50
   3   0 -13    3.50    0.60
   2   0 -13    9.10    0.90
   1   0 -13   25.50    1.40
   1   0 -13   28.70    1.60
   0   0 -13   52.19    2.10
   0   0 -13   54.99    2.40
  -1   0 -13    4.20    0.50
  -1   0 -13    3.90    0.50
   4  -1 -13   13.50    0.90
   4   1 -13   11.50    0.90
   3  -1 -13   10.40    1.00
   3   1 -13   10.00    1.00
   2  -1 -13    5.30    0.80
   2   1 -13    6.40    0.70
   1  -1 -13    4.20    0.50
   1  -1 -13    5.20    0.80
   1   1 -13    3.40    0.60
   0  -1 -13    4.90    0.60
   0  -1 -13    4.40    0.50
   0   1 -13    5.50    0.70
   0   1 -13    3.70    0.50
  -1  -1 -13    3.90    0.50
  -1  -1 -13    4.40    0.50
  -1   1 -13    4.70    0.50
  -1   1 -13    4.00    0.50
   3  -2 -13    7.50    0.70
   3   2 -13    8.60    0.70
   2  -2 -13    1.10    0.30
   2   2 -13    1.00    0.30
   1  -2 -13    0.40    0.20
   1  -2 -13    0.30    0.20
   1   2 -13    0.50    0.20
   0  -2 -13   15.00    1.20
   0  -2 -13   19.10    1.00
   0   2 -13   14.90    1.00
   0   0   0    0.00    0.00

_computing_structure_solution     'SHELXT 2018/2 (Sheldrick, 2018)'
;
_shelx_hkl_checksum                41057
_olex2_submission_special_instructions  'No special instructions were received'
