# Supplementary material for: Ghardaqenoids A–F: Six New Diterpenoids from the South China Sea Soft Coral Heteroxenia ghardaqensis with Lipid-Lowering Activity via the Activation of the AMPK Signaling Pathway
Source: Mar Drugs. 2026 Jan 8;24(1):30. doi: 10.3390/md24010030 (PMC12843345; doi:10.3390/md24010030)
Supplement: Supplementary file 1 [file marinedrugs-24-00030-s001.zip › Ghardaqenoid D (4) .cif]

data_ck5321
_audit_creation_date               2025-07-09
_audit_creation_method
;
Olex2 1.5
(compiled 2025.05.31 svn.r86d253d1 for OlexSys, GUI svn.r7254)
;
_shelx_SHELXL_version_number       '2019/3'
_audit_contact_author_address      ?
_audit_contact_author_email        ?
_audit_contact_author_name         ''
_audit_contact_author_phone        ?
_publ_contact_author_id_orcid      ?
_publ_section_references
;
Dolomanov, O.V., Bourhis, L.J., Gildea, R.J, Howard, J.A.K. & Puschmann, H.
 (2009), J. Appl. Cryst. 42, 339-341.

Sheldrick, G.M. (2015). Acta Cryst. A71, 3-8.

Sheldrick, G.M. (2015). Acta Cryst. C71, 3-8.
;
_chemical_name_common              ?
_chemical_name_systematic          ?
_chemical_formula_moiety           'C20 H28 O4'
_chemical_formula_sum              'C20 H28 O4'
_chemical_formula_weight           332.42
_chemical_absolute_configuration   rmad
_chemical_melting_point            ?
loop_
  _atom_type_symbol
  _atom_type_description
  _atom_type_scat_dispersion_real
  _atom_type_scat_dispersion_imag
  _atom_type_scat_source
 'C' 'C' 0.0181 0.0091 'International Tables Vol C Tables 4.2.6.8 and 6.1.1.4'
 'H' 'H' 0.0000 0.0000 'International Tables Vol C Tables 4.2.6.8 and 6.1.1.4'
 'O' 'O' 0.0492 0.0322 'International Tables Vol C Tables 4.2.6.8 and 6.1.1.4'

_shelx_space_group_comment
;
The symmetry employed for this shelxl refinement is uniquely defined
by the following loop, which should always be used as a source of
symmetry information in preference to the above space-group names.
They are only intended as comments.
;
_space_group_crystal_system        'monoclinic'
_space_group_IT_number             4
_space_group_name_H-M_alt          'P 1 21 1'
_space_group_name_Hall             'P 2yb'
loop_
  _space_group_symop_operation_xyz
 'x, y, z'
 '-x, y+1/2, -z'

_cell_length_a                     9.1852(4)
_cell_length_b                     8.7620(3)
_cell_length_c                     11.2872(4)
_cell_angle_alpha                  90
_cell_angle_beta                   103.276(2)
_cell_angle_gamma                  90
_cell_volume                       884.13(6)
_cell_formula_units_Z              2
_cell_measurement_reflns_used      9845
_cell_measurement_temperature      170(2)
_cell_measurement_theta_max        74.38
_cell_measurement_theta_min        6.46
_shelx_estimated_absorpt_T_max     0.960
_shelx_estimated_absorpt_T_min     0.941
_exptl_absorpt_coefficient_mu      0.686
_exptl_absorpt_correction_T_max    0.7538
_exptl_absorpt_correction_T_min    0.6492
_exptl_absorpt_correction_type     multi-scan
_exptl_absorpt_process_details
;
SADABS-2016/2 (Bruker,2016/2) was used for absorption correction.
wR2(int) was 0.1826 before and 0.0674 after correction.
The Ratio of minimum to maximum transmission is 0.8612.
The \l/2 correction factor is Not present.
;
_exptl_absorpt_special_details     ?
_exptl_crystal_colour              colourless
_exptl_crystal_colour_primary      colourless
_exptl_crystal_density_diffrn      1.249
_exptl_crystal_density_meas        ?
_exptl_crystal_density_method      ?
_exptl_crystal_description         block
_exptl_crystal_F_000               360
_exptl_crystal_size_max            0.09
_exptl_crystal_size_mid            0.07
_exptl_crystal_size_min            0.06
_exptl_transmission_factor_max     ?
_exptl_transmission_factor_min     ?
_diffrn_reflns_av_R_equivalents    0.0524
_diffrn_reflns_av_unetI/netI       0.0345
_diffrn_reflns_Laue_measured_fraction_full  0.994
_diffrn_reflns_Laue_measured_fraction_max  0.994
_diffrn_reflns_limit_h_max         11
_diffrn_reflns_limit_h_min         -11
_diffrn_reflns_limit_k_max         10
_diffrn_reflns_limit_k_min         -10
_diffrn_reflns_limit_l_max         13
_diffrn_reflns_limit_l_min         -14
_diffrn_reflns_number              21080
_diffrn_reflns_point_group_measured_fraction_full  0.991
_diffrn_reflns_point_group_measured_fraction_max  0.991
_diffrn_reflns_theta_full          67.679
_diffrn_reflns_theta_max           74.742
_diffrn_reflns_theta_min           4.947
_diffrn_ambient_temperature        170(2)
_diffrn_detector_area_resol_mean   ?
_diffrn_measured_fraction_theta_full  0.994
_diffrn_measured_fraction_theta_max  0.994
_diffrn_measurement_device_type    'Bruker APEX-II CCD'
_diffrn_measurement_method         '\f and \w scans'
_diffrn_radiation_type             CuK\a
_diffrn_radiation_wavelength       1.54178
_diffrn_source                     ?
_diffrn_source_current             1.1
_diffrn_source_power               0.05500000000000001
_diffrn_source_voltage             50.0
_diffrn_standards_number           0
_reflns_Friedel_coverage           0.865
_reflns_Friedel_fraction_full      0.989
_reflns_Friedel_fraction_max       0.987
_reflns_number_gt                  3417
_reflns_number_total               3587
_reflns_special_details
;
 Reflections were merged by SHELXL according to the crystal
 class for the calculation of statistics and refinement.
 
 _reflns_Friedel_fraction is defined as the number of unique
 Friedel pairs measured divided by the number that would be
 possible theoretically, ignoring centric projections and
 systematic absences.
;
_reflns_threshold_expression       'I > 2\s(I)'
_computing_cell_refinement         'SAINT V8.40B (?, 2016)'
_computing_data_collection         ?
_computing_data_reduction          'SAINT V8.40B (?, 2016)'
_computing_molecular_graphics      'Olex2 1.5 (Dolomanov et al., 2009)'
_computing_publication_material    'Olex2 1.5 (Dolomanov et al., 2009)'
_computing_structure_refinement    'SHELXL 2019/3 (Sheldrick, 2015)'
_computing_structure_solution      'SHELXT 2018/2 (Sheldrick, 2018)'
_refine_diff_density_max           0.458
_refine_diff_density_min           -0.300
_refine_diff_density_rms           0.067
_refine_ls_abs_structure_details
;
 Flack x determined using 1452 quotients [(I+)-(I-)]/[(I+)+(I-)]
 (Parsons, Flack and Wagner, Acta Cryst. B69 (2013) 249-259).
;
_refine_ls_abs_structure_Flack     0.08(9)
_refine_ls_extinction_coef         .
_refine_ls_extinction_method       none
_refine_ls_goodness_of_fit_ref     1.067
_refine_ls_hydrogen_treatment      constr
_refine_ls_matrix_type             full
_refine_ls_number_parameters       222
_refine_ls_number_reflns           3587
_refine_ls_number_restraints       1
_refine_ls_R_factor_all            0.0620
_refine_ls_R_factor_gt             0.0596
_refine_ls_restrained_S_all        1.067
_refine_ls_shift/su_max            0.000
_refine_ls_shift/su_mean           0.000
_refine_ls_structure_factor_coef   Fsqd
_refine_ls_weighting_details      
 'w=1/[\s^2^(Fo^2^)+(0.0863P)^2^+0.7793P] where P=(Fo^2^+2Fc^2^)/3'
_refine_ls_weighting_scheme        calc
_refine_ls_wR_factor_gt            0.1651
_refine_ls_wR_factor_ref           0.1670
_refine_special_details            ?
_olex2_refinement_description
;
1. Fixed Uiso
 At 1.2 times of:
  All C(H) groups, All C(H,H) groups
 At 1.5 times of:
  All C(H,H,H) groups, All O(H) groups
2.a Ternary CH refined with riding coordinates:
 C11(H11), C8(H8), C10(H10), C13(H13)
2.b Secondary CH2 refined with riding coordinates:
 C9(H9A,H9B), C3(H3A,H3B), C7(H7A,H7B), C2(H2A,H2B), C14(H14A,H14B)
2.c Aromatic/amide H refined with riding coordinates:
 C5(H5)
2.d Idealised Me refined as rotating group:
 C15(H15A,H15B,H15C), C17(H17A,H17B,H17C), C20(H20A,H20B,H20C), C16(H16A,H16B,
 H16C)
2.e Idealised tetrahedral OH refined as rotating group:
 O2(H2)
;
_atom_sites_solution_hydrogens     geom
_atom_sites_solution_primary       dual
_atom_sites_solution_secondary     ?
loop_
  _atom_site_label
  _atom_site_type_symbol
  _atom_site_fract_x
  _atom_site_fract_y
  _atom_site_fract_z
  _atom_site_U_iso_or_equiv
  _atom_site_adp_type
  _atom_site_occupancy
  _atom_site_site_symmetry_order
  _atom_site_calc_flag
  _atom_site_refinement_flags_posn
  _atom_site_refinement_flags_adp
  _atom_site_refinement_flags_occupancy
  _atom_site_disorder_assembly
  _atom_site_disorder_group
 O4 O 0.8014(3) 0.4597(3) 0.5364(3) 0.0321(7) Uani 1 1 d . . . . .
 O3 O 0.5872(3) 0.4916(4) 0.4050(2) 0.0298(6) Uani 1 1 d . . . . .
 O2 O 0.3713(4) 0.4695(4) 0.7748(3) 0.0391(8) Uani 1 1 d . . . . .
 H2 H 0.301002 0.472925 0.810991 0.059 Uiso 1 1 calc R U . . .
 O1 O 0.1410(4) 0.5169(7) -0.1017(3) 0.0627(13) Uani 1 1 d . . . . .
 C19 C 0.6694(4) 0.4885(4) 0.5210(3) 0.0242(7) Uani 1 1 d . . . . .
 C9 C 0.3862(4) 0.6032(4) 0.2593(3) 0.0249(8) Uani 1 1 d . . . . .
 H9A H 0.279821 0.633595 0.245778 0.030 Uiso 1 1 calc R U . . .
 H9B H 0.446852 0.697453 0.276217 0.030 Uiso 1 1 calc R U . . .
 C11 C 0.3564(4) 0.5705(4) 0.4727(3) 0.0225(7) Uani 1 1 d . . . . .
 H11 H 0.342979 0.681954 0.454431 0.027 Uiso 1 1 calc R U . . .
 C8 C 0.4107(4) 0.5339(5) 0.1413(3) 0.0268(8) Uani 1 1 d . . . . .
 H8 H 0.507386 0.476546 0.162520 0.032 Uiso 1 1 calc R U . . .
 C10 C 0.4240(4) 0.5024(5) 0.3731(3) 0.0234(7) Uani 1 1 d . . . . .
 H10 H 0.381039 0.398329 0.352105 0.028 Uiso 1 1 calc R U . . .
 C12 C 0.4532(4) 0.5585(4) 0.5991(3) 0.0251(8) Uani 1 1 d . . . . .
 C18 C 0.5972(4) 0.5238(5) 0.6228(3) 0.0267(8) Uani 1 1 d . . . . .
 C1 C 0.2031(4) 0.5105(5) 0.4880(3) 0.0243(8) Uani 1 1 d . . . . .
 C3 C 0.0558(5) 0.4475(5) 0.2695(4) 0.0299(8) Uani 1 1 d . . . . .
 H3A H 0.156741 0.418379 0.260250 0.036 Uiso 1 1 calc R U . . .
 H3B H 0.003411 0.353039 0.284136 0.036 Uiso 1 1 calc R U . . .
 C13 C 0.3542(5) 0.5905(5) 0.6875(4) 0.0313(9) Uani 1 1 d . . . . .
 H13 H 0.381753 0.690431 0.729452 0.038 Uiso 1 1 calc R U . . .
 C7 C 0.2898(5) 0.4200(5) 0.0795(4) 0.0321(9) Uani 1 1 d . . . . .
 H7A H 0.332139 0.353622 0.024857 0.039 Uiso 1 1 calc R U . . .
 H7B H 0.264112 0.354061 0.142978 0.039 Uiso 1 1 calc R U . . .
 C2 C 0.0717(4) 0.5532(5) 0.3808(3) 0.0282(8) Uani 1 1 d . . . . .
 H2A H -0.022472 0.550051 0.409269 0.034 Uiso 1 1 calc R U . . .
 H2B H 0.085937 0.659222 0.355349 0.034 Uiso 1 1 calc R U . . .
 C15 C 0.2047(5) 0.3395(5) 0.5127(4) 0.0284(8) Uani 1 1 d . . . . .
 H15A H 0.220509 0.284076 0.441263 0.043 Uiso 1 1 calc R U . . .
 H15B H 0.108782 0.308867 0.529478 0.043 Uiso 1 1 calc R U . . .
 H15C H 0.285766 0.315430 0.583222 0.043 Uiso 1 1 calc R U . . .
 C4 C -0.0285(4) 0.5196(6) 0.1535(4) 0.0351(10) Uani 1 1 d . . . . .
 C17 C 0.4308(6) 0.6630(7) 0.0539(4) 0.0429(12) Uani 1 1 d . . . . .
 H17A H 0.338997 0.723892 0.032772 0.064 Uiso 1 1 calc R U . . .
 H17B H 0.451668 0.618838 -0.020257 0.064 Uiso 1 1 calc R U . . .
 H17C H 0.514445 0.728293 0.093508 0.064 Uiso 1 1 calc R U . . .
 C5 C 0.0130(5) 0.5368(7) 0.0482(4) 0.0422(12) Uani 1 1 d . . . . .
 H5 H -0.059221 0.588990 -0.011833 0.051 Uiso 1 1 calc R U . . .
 C6 C 0.1463(5) 0.4924(7) 0.0057(4) 0.0399(11) Uani 1 1 d . . . . .
 C14 C 0.1944(5) 0.5987(5) 0.6045(4) 0.0319(9) Uani 1 1 d . . . . .
 H14A H 0.120926 0.550703 0.644832 0.038 Uiso 1 1 calc R U . . .
 H14B H 0.164560 0.706054 0.585133 0.038 Uiso 1 1 calc R U . . .
 C20 C 0.7008(5) 0.5175(6) 0.7485(4) 0.0366(10) Uani 1 1 d . . . . .
 H20A H 0.746435 0.416062 0.762071 0.055 Uiso 1 1 calc R U . . .
 H20B H 0.643452 0.537750 0.810103 0.055 Uiso 1 1 calc R U . . .
 H20C H 0.779327 0.594721 0.754467 0.055 Uiso 1 1 calc R U . . .
 C16 C -0.1808(6) 0.5721(11) 0.1589(5) 0.073(2) Uani 1 1 d . . . . .
 H16A H -0.233128 0.489912 0.190879 0.110 Uiso 1 1 calc R U . . .
 H16B H -0.236889 0.599785 0.076956 0.110 Uiso 1 1 calc R U . . .
 H16C H -0.172717 0.661338 0.212383 0.110 Uiso 1 1 calc R U . . .

loop_
  _atom_site_aniso_label
  _atom_site_aniso_U_11
  _atom_site_aniso_U_22
  _atom_site_aniso_U_33
  _atom_site_aniso_U_23
  _atom_site_aniso_U_13
  _atom_site_aniso_U_12
 O4 0.0245(13) 0.0295(15) 0.0431(16) -0.0036(12) 0.0094(11) -0.0018(12)
 O3 0.0236(13) 0.0399(16) 0.0277(13) -0.0023(12) 0.0096(10) 0.0018(12)
 O2 0.0431(17) 0.050(2) 0.0266(14) 0.0102(14) 0.0129(12) 0.0044(15)
 O1 0.0408(18) 0.124(4) 0.0262(15) 0.010(2) 0.0126(13) 0.007(2)
 C19 0.0252(17) 0.0157(16) 0.0329(18) -0.0026(14) 0.0091(14) -0.0048(14)
 C9 0.0267(18) 0.0256(19) 0.0247(18) -0.0009(15) 0.0105(14) -0.0045(15)
 C11 0.0280(18) 0.0197(17) 0.0216(17) -0.0002(13) 0.0095(14) 0.0008(14)
 C8 0.0216(17) 0.037(2) 0.0244(17) -0.0025(16) 0.0118(14) -0.0025(16)
 C10 0.0232(17) 0.0230(17) 0.0270(16) -0.0028(15) 0.0119(13) -0.0009(14)
 C12 0.034(2) 0.0205(17) 0.0218(17) -0.0012(13) 0.0092(15) -0.0037(15)
 C18 0.0306(19) 0.0236(18) 0.0255(17) -0.0019(15) 0.0060(15) -0.0039(15)
 C1 0.0282(18) 0.0248(18) 0.0237(16) -0.0007(14) 0.0140(14) -0.0010(15)
 C3 0.0254(18) 0.036(2) 0.0293(19) 0.0053(17) 0.0090(14) -0.0001(17)
 C13 0.039(2) 0.032(2) 0.0254(19) -0.0007(17) 0.0133(16) 0.0024(18)
 C7 0.032(2) 0.040(2) 0.0261(19) -0.0059(17) 0.0114(16) -0.0007(18)
 C2 0.0243(18) 0.036(2) 0.0272(18) 0.0045(15) 0.0120(15) 0.0065(16)
 C15 0.029(2) 0.0260(19) 0.032(2) 0.0053(15) 0.0111(16) -0.0016(16)
 C4 0.0212(18) 0.056(3) 0.0297(19) 0.005(2) 0.0082(15) 0.0042(19)
 C17 0.049(3) 0.056(3) 0.028(2) 0.003(2) 0.018(2) -0.012(2)
 C5 0.027(2) 0.067(3) 0.032(2) 0.008(2) 0.0048(16) 0.006(2)
 C6 0.029(2) 0.066(3) 0.0261(18) -0.001(2) 0.0090(15) -0.007(2)
 C14 0.038(2) 0.035(2) 0.0269(19) 0.0014(17) 0.0167(16) 0.0082(18)
 C20 0.037(2) 0.040(2) 0.0295(19) -0.0035(19) 0.0016(17) -0.0049(19)
 C16 0.028(2) 0.148(7) 0.044(3) 0.023(4) 0.010(2) 0.021(4)

_geom_special_details
;
 All esds (except the esd in the dihedral angle between two l.s. planes)
 are estimated using the full covariance matrix.  The cell esds are taken
 into account individually in the estimation of esds in distances, angles
 and torsion angles; correlations between esds in cell parameters are only
 used when they are defined by crystal symmetry.  An approximate (isotropic)
 treatment of cell esds is used for estimating esds involving l.s. planes.
;
loop_
  _geom_bond_atom_site_label_1
  _geom_bond_atom_site_label_2
  _geom_bond_distance
  _geom_bond_site_symmetry_2
  _geom_bond_publ_flag
 O4 C19 1.211(5) . ?
 O3 C19 1.354(5) . ?
 O3 C10 1.462(4) . ?
 O2 H2 0.8400 . ?
 O2 C13 1.431(5) . ?
 O1 C6 1.221(5) . ?
 C19 C18 1.486(5) . ?
 C9 H9A 0.9900 . ?
 C9 H9B 0.9900 . ?
 C9 C8 1.527(5) . ?
 C9 C10 1.531(5) . ?
 C11 H11 1.0000 . ?
 C11 C10 1.525(5) . ?
 C11 C12 1.502(5) . ?
 C11 C1 1.549(5) . ?
 C8 H8 1.0000 . ?
 C8 C7 1.536(6) . ?
 C8 C17 1.540(6) . ?
 C10 H10 1.0000 . ?
 C12 C18 1.323(6) . ?
 C12 C13 1.523(5) . ?
 C18 C20 1.516(5) . ?
 C1 C2 1.546(5) . ?
 C1 C15 1.524(6) . ?
 C1 C14 1.544(5) . ?
 C3 H3A 0.9900 . ?
 C3 H3B 0.9900 . ?
 C3 C2 1.540(6) . ?
 C3 C4 1.500(6) . ?
 C13 H13 1.0000 . ?
 C13 C14 1.551(6) . ?
 C7 H7A 0.9900 . ?
 C7 H7B 0.9900 . ?
 C7 C6 1.526(6) . ?
 C2 H2A 0.9900 . ?
 C2 H2B 0.9900 . ?
 C15 H15A 0.9800 . ?
 C15 H15B 0.9800 . ?
 C15 H15C 0.9800 . ?
 C4 C5 1.337(6) . ?
 C4 C16 1.487(7) . ?
 C17 H17A 0.9800 . ?
 C17 H17B 0.9800 . ?
 C17 H17C 0.9800 . ?
 C5 H5 0.9500 . ?
 C5 C6 1.466(6) . ?
 C14 H14A 0.9900 . ?
 C14 H14B 0.9900 . ?
 C20 H20A 0.9800 . ?
 C20 H20B 0.9800 . ?
 C20 H20C 0.9800 . ?
 C16 H16A 0.9800 . ?
 C16 H16B 0.9800 . ?
 C16 H16C 0.9800 . ?

loop_
  _geom_angle_atom_site_label_1
  _geom_angle_atom_site_label_2
  _geom_angle_atom_site_label_3
  _geom_angle
  _geom_angle_site_symmetry_1
  _geom_angle_site_symmetry_3
  _geom_angle_publ_flag
 C19 O3 C10 123.6(3) . . ?
 C13 O2 H2 109.5 . . ?
 O4 C19 O3 117.5(3) . . ?
 O4 C19 C18 122.9(4) . . ?
 O3 C19 C18 119.7(3) . . ?
 H9A C9 H9B 107.3 . . ?
 C8 C9 H9A 108.1 . . ?
 C8 C9 H9B 108.1 . . ?
 C8 C9 C10 116.8(3) . . ?
 C10 C9 H9A 108.1 . . ?
 C10 C9 H9B 108.1 . . ?
 C10 C11 H11 106.4 . . ?
 C10 C11 C1 118.9(3) . . ?
 C12 C11 H11 106.4 . . ?
 C12 C11 C10 114.9(3) . . ?
 C12 C11 C1 103.0(3) . . ?
 C1 C11 H11 106.4 . . ?
 C9 C8 H8 107.0 . . ?
 C9 C8 C7 114.7(3) . . ?
 C9 C8 C17 109.3(4) . . ?
 C7 C8 H8 107.0 . . ?
 C7 C8 C17 111.5(3) . . ?
 C17 C8 H8 107.0 . . ?
 O3 C10 C9 105.4(3) . . ?
 O3 C10 C11 114.3(3) . . ?
 O3 C10 H10 109.0 . . ?
 C9 C10 H10 109.0 . . ?
 C11 C10 C9 109.9(3) . . ?
 C11 C10 H10 109.0 . . ?
 C11 C12 C13 107.3(3) . . ?
 C18 C12 C11 123.7(3) . . ?
 C18 C12 C13 129.0(3) . . ?
 C19 C18 C20 114.8(3) . . ?
 C12 C18 C19 119.6(3) . . ?
 C12 C18 C20 125.5(4) . . ?
 C2 C1 C11 113.4(3) . . ?
 C15 C1 C11 112.6(3) . . ?
 C15 C1 C2 110.7(3) . . ?
 C15 C1 C14 109.7(3) . . ?
 C14 C1 C11 98.7(3) . . ?
 C14 C1 C2 111.2(3) . . ?
 H3A C3 H3B 107.8 . . ?
 C2 C3 H3A 109.0 . . ?
 C2 C3 H3B 109.0 . . ?
 C4 C3 H3A 109.0 . . ?
 C4 C3 H3B 109.0 . . ?
 C4 C3 C2 113.1(4) . . ?
 O2 C13 C12 109.1(3) . . ?
 O2 C13 H13 110.3 . . ?
 O2 C13 C14 112.9(4) . . ?
 C12 C13 H13 110.3 . . ?
 C12 C13 C14 103.8(3) . . ?
 C14 C13 H13 110.3 . . ?
 C8 C7 H7A 108.5 . . ?
 C8 C7 H7B 108.5 . . ?
 H7A C7 H7B 107.5 . . ?
 C6 C7 C8 114.9(4) . . ?
 C6 C7 H7A 108.5 . . ?
 C6 C7 H7B 108.5 . . ?
 C1 C2 H2A 108.8 . . ?
 C1 C2 H2B 108.8 . . ?
 C3 C2 C1 113.8(3) . . ?
 C3 C2 H2A 108.8 . . ?
 C3 C2 H2B 108.8 . . ?
 H2A C2 H2B 107.7 . . ?
 C1 C15 H15A 109.5 . . ?
 C1 C15 H15B 109.5 . . ?
 C1 C15 H15C 109.5 . . ?
 H15A C15 H15B 109.5 . . ?
 H15A C15 H15C 109.5 . . ?
 H15B C15 H15C 109.5 . . ?
 C5 C4 C3 128.9(4) . . ?
 C5 C4 C16 117.7(4) . . ?
 C16 C4 C3 113.4(4) . . ?
 C8 C17 H17A 109.5 . . ?
 C8 C17 H17B 109.5 . . ?
 C8 C17 H17C 109.5 . . ?
 H17A C17 H17B 109.5 . . ?
 H17A C17 H17C 109.5 . . ?
 H17B C17 H17C 109.5 . . ?
 C4 C5 H5 113.1 . . ?
 C4 C5 C6 133.7(4) . . ?
 C6 C5 H5 113.1 . . ?
 O1 C6 C7 116.6(4) . . ?
 O1 C6 C5 115.6(4) . . ?
 C5 C6 C7 127.8(4) . . ?
 C1 C14 C13 105.3(3) . . ?
 C1 C14 H14A 110.7 . . ?
 C1 C14 H14B 110.7 . . ?
 C13 C14 H14A 110.7 . . ?
 C13 C14 H14B 110.7 . . ?
 H14A C14 H14B 108.8 . . ?
 C18 C20 H20A 109.5 . . ?
 C18 C20 H20B 109.5 . . ?
 C18 C20 H20C 109.5 . . ?
 H20A C20 H20B 109.5 . . ?
 H20A C20 H20C 109.5 . . ?
 H20B C20 H20C 109.5 . . ?
 C4 C16 H16A 109.5 . . ?
 C4 C16 H16B 109.5 . . ?
 C4 C16 H16C 109.5 . . ?
 H16A C16 H16B 109.5 . . ?
 H16A C16 H16C 109.5 . . ?
 H16B C16 H16C 109.5 . . ?

loop_
  _geom_torsion_atom_site_label_1
  _geom_torsion_atom_site_label_2
  _geom_torsion_atom_site_label_3
  _geom_torsion_atom_site_label_4
  _geom_torsion
  _geom_torsion_site_symmetry_1
  _geom_torsion_site_symmetry_2
  _geom_torsion_site_symmetry_3
  _geom_torsion_site_symmetry_4
  _geom_torsion_publ_flag
 O4 C19 C18 C12 178.1(4) . . . . ?
 O4 C19 C18 C20 -1.3(5) . . . . ?
 O3 C19 C18 C12 -0.2(5) . . . . ?
 O3 C19 C18 C20 -179.7(4) . . . . ?
 O2 C13 C14 C1 -96.1(4) . . . . ?
 C19 O3 C10 C9 143.4(3) . . . . ?
 C19 O3 C10 C11 22.6(5) . . . . ?
 C9 C8 C7 C6 79.7(4) . . . . ?
 C11 C12 C18 C19 -2.3(6) . . . . ?
 C11 C12 C18 C20 177.0(4) . . . . ?
 C11 C12 C13 O2 128.0(3) . . . . ?
 C11 C12 C13 C14 7.5(4) . . . . ?
 C11 C1 C2 C3 81.2(4) . . . . ?
 C11 C1 C14 C13 -41.4(4) . . . . ?
 C8 C9 C10 O3 71.1(4) . . . . ?
 C8 C9 C10 C11 -165.3(3) . . . . ?
 C8 C7 C6 O1 90.5(6) . . . . ?
 C8 C7 C6 C5 -89.3(6) . . . . ?
 C10 O3 C19 O4 170.7(3) . . . . ?
 C10 O3 C19 C18 -10.9(5) . . . . ?
 C10 C9 C8 C7 77.1(4) . . . . ?
 C10 C9 C8 C17 -156.9(3) . . . . ?
 C10 C11 C12 C18 14.4(5) . . . . ?
 C10 C11 C12 C13 -164.7(3) . . . . ?
 C10 C11 C1 C2 -68.3(4) . . . . ?
 C10 C11 C1 C15 58.4(4) . . . . ?
 C10 C11 C1 C14 174.0(3) . . . . ?
 C12 C11 C10 O3 -22.9(5) . . . . ?
 C12 C11 C10 C9 -141.2(3) . . . . ?
 C12 C11 C1 C2 163.3(3) . . . . ?
 C12 C11 C1 C15 -70.0(4) . . . . ?
 C12 C11 C1 C14 45.6(3) . . . . ?
 C12 C13 C14 C1 21.9(4) . . . . ?
 C18 C12 C13 O2 -51.0(6) . . . . ?
 C18 C12 C13 C14 -171.6(4) . . . . ?
 C1 C11 C10 O3 -145.6(3) . . . . ?
 C1 C11 C10 C9 96.1(4) . . . . ?
 C1 C11 C12 C18 145.3(4) . . . . ?
 C1 C11 C12 C13 -33.8(4) . . . . ?
 C3 C4 C5 C6 1.6(10) . . . . ?
 C13 C12 C18 C19 176.6(4) . . . . ?
 C13 C12 C18 C20 -4.1(7) . . . . ?
 C2 C1 C14 C13 -160.7(3) . . . . ?
 C2 C3 C4 C5 125.7(6) . . . . ?
 C2 C3 C4 C16 -56.9(6) . . . . ?
 C15 C1 C2 C3 -46.4(4) . . . . ?
 C15 C1 C14 C13 76.4(4) . . . . ?
 C4 C3 C2 C1 -158.1(3) . . . . ?
 C4 C5 C6 O1 174.4(6) . . . . ?
 C4 C5 C6 C7 -5.8(10) . . . . ?
 C17 C8 C7 C6 -45.2(5) . . . . ?
 C14 C1 C2 C3 -168.6(3) . . . . ?
 C16 C4 C5 C6 -175.7(7) . . . . ?

_shelx_res_file
;
TITL ck5321_a.res in P2(1)
    ck5321.res
    created by SHELXL-2019/3 at 15:44:19 on 09-Jul-2025
REM Old TITL Ck5321 in P2(1)
REM SHELXT solution in P2(1): R1 0.136, Rweak 0.045, Alpha 0.005
REM <I/s> 0.400 for 5 systematic absences, Orientation as input
REM Flack x = 0.159 ( 0.081 ) from 1502 Parsons' quotients
REM Formula found by SHELXT: C20 O4
CELL 1.54178 9.1852 8.762 11.2872 90 103.276 90
ZERR 2 0.0004 0.0003 0.0004 0 0.002 0
LATT -1
SYMM -X,0.5+Y,-Z
SFAC C H O
UNIT 40 56 8

L.S. 4 0 0
PLAN  2
SIZE 0.09 0.07 0.06
TEMP -103(2)
CONF
BOND
list 4
MORE -1
BOND $H
fmap 2 53
acta
OMIT 7 0 0
REM <olex2.extras>
REM <HklSrc "%.\\Ck5321.hkl">
REM </olex2.extras>

WGHT    0.086300    0.779300
FVAR       1.65150
O4    3    0.801366    0.459693    0.536397    11.00000    0.02451    0.02951 =
         0.04314   -0.00360    0.00937   -0.00180
O3    3    0.587161    0.491617    0.405004    11.00000    0.02360    0.03986 =
         0.02770   -0.00230    0.00959    0.00184
O2    3    0.371281    0.469512    0.774798    11.00000    0.04314    0.05009 =
         0.02659    0.01018    0.01292    0.00439
AFIX 147
H2    2    0.301002    0.472925    0.810991    11.00000   -1.50000
AFIX   0
O1    3    0.140987    0.516937   -0.101661    11.00000    0.04081    0.12356 =
         0.02615    0.01042    0.01256    0.00676
C19   1    0.669449    0.488496    0.521011    11.00000    0.02522    0.01573 =
         0.03290   -0.00259    0.00914   -0.00484
C9    1    0.386181    0.603202    0.259326    11.00000    0.02670    0.02559 =
         0.02466   -0.00091    0.01049   -0.00455
AFIX  23
H9A   2    0.279821    0.633595    0.245778    11.00000   -1.20000
H9B   2    0.446852    0.697453    0.276217    11.00000   -1.20000
AFIX   0
C11   1    0.356407    0.570480    0.472687    11.00000    0.02799    0.01972 =
         0.02158   -0.00017    0.00947    0.00078
AFIX  13
H11   2    0.342979    0.681954    0.454431    11.00000   -1.20000
AFIX   0
C8    1    0.410738    0.533867    0.141329    11.00000    0.02157    0.03747 =
         0.02442   -0.00255    0.01184   -0.00253
AFIX  13
H8    2    0.507386    0.476546    0.162520    11.00000   -1.20000
AFIX   0
C10   1    0.424001    0.502374    0.373095    11.00000    0.02319    0.02299 =
         0.02703   -0.00277    0.01186   -0.00086
AFIX  13
H10   2    0.381039    0.398329    0.352105    11.00000   -1.20000
AFIX   0
C12   1    0.453224    0.558505    0.599092    11.00000    0.03436    0.02052 =
         0.02181   -0.00124    0.00920   -0.00375
C18   1    0.597198    0.523802    0.622846    11.00000    0.03064    0.02362 =
         0.02552   -0.00188    0.00596   -0.00393
C1    1    0.203140    0.510491    0.487987    11.00000    0.02819    0.02478 =
         0.02368   -0.00071    0.01400   -0.00100
C3    1    0.055787    0.447480    0.269481    11.00000    0.02538    0.03628 =
         0.02929    0.00526    0.00899   -0.00009
AFIX  23
H3A   2    0.156741    0.418379    0.260250    11.00000   -1.20000
H3B   2    0.003411    0.353039    0.284136    11.00000   -1.20000
AFIX   0
C13   1    0.354179    0.590490    0.687512    11.00000    0.03938    0.03183 =
         0.02540   -0.00066    0.01334    0.00242
AFIX  13
H13   2    0.381753    0.690431    0.729452    11.00000   -1.20000
AFIX   0
C7    1    0.289793    0.419984    0.079509    11.00000    0.03217    0.04038 =
         0.02605   -0.00587    0.01143   -0.00066
AFIX  23
H7A   2    0.332139    0.353622    0.024857    11.00000   -1.20000
H7B   2    0.264112    0.354061    0.142978    11.00000   -1.20000
AFIX   0
C2    1    0.071681    0.553169    0.380754    11.00000    0.02431    0.03596 =
         0.02720    0.00451    0.01201    0.00654
AFIX  23
H2A   2   -0.022472    0.550051    0.409269    11.00000   -1.20000
H2B   2    0.085937    0.659222    0.355349    11.00000   -1.20000
AFIX   0
C15   1    0.204687    0.339457    0.512691    11.00000    0.02947    0.02601 =
         0.03172    0.00531    0.01110   -0.00157
AFIX 137
H15A  2    0.220509    0.284076    0.441263    11.00000   -1.50000
H15B  2    0.108782    0.308867    0.529478    11.00000   -1.50000
H15C  2    0.285766    0.315430    0.583222    11.00000   -1.50000
AFIX   0
C4    1   -0.028522    0.519633    0.153457    11.00000    0.02125    0.05556 =
         0.02969    0.00472    0.00822    0.00422
C17   1    0.430784    0.662954    0.053892    11.00000    0.04884    0.05602 =
         0.02848    0.00292    0.01842   -0.01161
AFIX 137
H17A  2    0.338997    0.723892    0.032772    11.00000   -1.50000
H17B  2    0.451668    0.618838   -0.020257    11.00000   -1.50000
H17C  2    0.514445    0.728293    0.093508    11.00000   -1.50000
AFIX   0
C5    1    0.013035    0.536825    0.048243    11.00000    0.02704    0.06706 =
         0.03151    0.00783    0.00481    0.00647
AFIX  43
H5    2   -0.059221    0.588990   -0.011833    11.00000   -1.20000
AFIX   0
C6    1    0.146294    0.492381    0.005741    11.00000    0.02920    0.06567 =
         0.02610   -0.00099    0.00903   -0.00664
C14   1    0.194388    0.598709    0.604533    11.00000    0.03827    0.03488 =
         0.02690    0.00136    0.01674    0.00816
AFIX  23
H14A  2    0.120926    0.550703    0.644832    11.00000   -1.20000
H14B  2    0.164560    0.706054    0.585133    11.00000   -1.20000
AFIX   0
C20   1    0.700760    0.517529    0.748481    11.00000    0.03742    0.03985 =
         0.02951   -0.00352    0.00164   -0.00487
AFIX 137
H20A  2    0.746435    0.416062    0.762071    11.00000   -1.50000
H20B  2    0.643452    0.537750    0.810103    11.00000   -1.50000
H20C  2    0.779327    0.594721    0.754467    11.00000   -1.50000
AFIX   0
C16   1   -0.180792    0.572142    0.158881    11.00000    0.02800    0.14779 =
         0.04404    0.02270    0.00992    0.02064
AFIX 137
H16A  2   -0.233128    0.489912    0.190879    11.00000   -1.50000
H16B  2   -0.236889    0.599785    0.076956    11.00000   -1.50000
H16C  2   -0.172717    0.661338    0.212383    11.00000   -1.50000
AFIX   0
HKLF 4


REM  ck5321_a.res in P2(1)
REM wR2 = 0.1670, GooF = S = 1.067, Restrained GooF = 1.067 for all data
REM R1 = 0.0596 for 3417 Fo > 4sig(Fo) and 0.0620 for all 3587 data
REM 222 parameters refined using 1 restraints

END

WGHT      0.0863      0.7793

REM Highest difference peak  0.458,  deepest hole -0.300,  1-sigma level  0.067
Q1    1   0.0326  0.5415  0.6152  11.00000  0.05    0.46
Q2    1   0.8080  0.4805  0.7793  11.00000  0.05    0.45
;
_shelx_res_checksum                36014
_shelx_hkl_file
;
   1   0   0 2160.38   96.89
   1   0   0 2068.29   96.69
   2   0   0  325.27   17.00
   2   0   0  329.37   17.60
   3   0   0  221.18   13.30
   3   0   0  233.48   14.10
   4   0   0 2295.07  109.99
   4   0   0 2362.36  109.29
   5   0   0 5513.35  252.57
   5   0   0 5441.36  251.77
   6   0   0    7.80    4.30
  -6   0   0    9.70    4.00
  -6   0   0   25.10   20.50
  -6   0   0   13.50   11.30
   6   0   0    9.90    3.80
  -6   0   0    5.20    5.10
   6   0   0    9.20    3.00
   7   0   0  186.38   11.30
  -7   0   0  237.18   32.40
  -7   0   0  169.48   16.40
  -7   0   0  213.18   30.50
   7   0   0  155.98   13.50
  -7   0   0  190.58   26.50
   7   0   0  210.88   13.60
   8   0   0  351.56   21.50
   8   0   0  382.26   22.90
  -8   0   0  365.66   21.70
  -8   0   0  395.86   32.30
  -8   0   0  281.17   34.80
  -8   0   0  403.86   25.80
  -8   0   0  332.27   41.60
   8   0   0  384.46   19.80
  -9   0   0   21.40    6.70
   9   0   0   24.00    4.60
  -9   0   0   34.40   23.00
  -9   0   0   18.30   10.80
  -9   0   0   22.30   16.40
  -9   0   0   13.80    6.20
 -10   0   0  119.99   12.70
 -10   0   0  106.89   19.50
  10   0   0  104.19    6.90
 -10   0   0   77.69   22.20
 -10   0   0   75.79   18.00
  11   0   0    4.00    1.80
 -11   0   0    5.60    5.90
 -11   0   0    6.10    4.30
   0  -1   0   -0.10    1.70
   0   1   0    0.50    0.80
   0   1   0    1.00    1.60
   0   1   0   -0.10    0.90
   2  -1   0 1190.18   56.99
   2  -1   0 1234.08   57.09
   2  -1   0 1146.79   56.39
  -2   1   0 1170.48   56.29
   2   1   0 1218.48   54.69
   3  -1   0 5537.75  254.27
   4  -1   0  241.58   15.70
   4  -1   0  232.98   15.10
   4   1   0  221.88   12.50
   4   1   0  234.78   13.60
  -4   1   0  228.18   12.50
   5  -1   0  115.69   11.10
   5  -1   0  108.79    7.50
   5  -1   0  130.19   10.80
   5  -1   0  107.29   10.50
   5   1   0  109.99    8.80
   5   1   0  113.19    8.00
  -6  -1   0    5.20    3.70
  -6  -1   0    7.10    9.40
   6  -1   0   10.30    4.20
  -6  -1   0   15.30    8.50
   6  -1   0    8.90    3.50
  -6  -1   0    3.80   13.90
   6  -1   0    7.00    4.20
   6  -1   0    4.40    4.20
  -6  -1   0    6.60    4.80
   6  -1   0    9.40    5.40
  -6   1   0   14.90   10.70
   6   1   0    8.00    3.20
  -6   1   0   11.50    5.70
   6   1   0    8.80    3.10
  -6   1   0    8.90    4.30
   6   1   0    3.40    3.40
  -6   1   0    6.00    8.30
   7  -1   0   72.59    9.60
   7  -1   0   87.99    7.10
  -7  -1   0   56.19   12.40
   7  -1   0   92.79   10.00
   7  -1   0   83.09    6.80
  -7  -1   0   50.89   24.00
  -7  -1   0   98.59   22.50
  -7  -1   0   44.10   18.80
  -7  -1   0   49.10   23.10
   7   1   0   87.89    7.10
   7   1   0   84.49    7.40
  -7   1   0   86.69   25.20
   7   1   0   76.69    8.10
  -7   1   0   83.19   13.10
  -8  -1   0   15.50   15.40
  -8  -1   0    2.30   18.80
   8  -1   0    6.70    4.70
  -8  -1   0   23.10    5.80
   8  -1   0   14.40    3.60
  -8  -1   0   14.40   11.60
  -8  -1   0   15.30   13.80
  -8  -1   0   22.20    7.60
   8  -1   0   12.40    5.20
   8  -1   0   15.60    4.30
   8   1   0   18.40    5.00
  -8   1   0  -16.50   15.00
  -8   1   0    9.90   15.20
  -8   1   0    8.40    6.50
  -8   1   0   15.90   13.80
   8   1   0    9.90    4.00
  -8   1   0   21.20    7.00
  -8   1   0   14.70   11.00
   8   1   0   16.20    3.70
   9  -1   0  163.08   10.00
  -9  -1   0  175.28   12.80
  -9  -1   0  133.49   25.60
   9  -1   0  137.79   10.40
  -9  -1   0  174.98   21.90
  -9  -1   0  145.29   29.30
  -9  -1   0  165.48   15.60
  -9   1   0  142.59   15.00
  -9   1   0  160.68   30.50
  -9   1   0  183.18   13.60
   9   1   0  162.18   12.00
  -9   1   0  163.18   31.90
  -9   1   0  147.49   20.40
 -10  -1   0   45.60    9.40
 -10  -1   0   53.29    7.70
  10  -1   0   50.19    4.70
 -10  -1   0   37.00   11.80
 -10  -1   0   40.50   15.30
 -10   1   0   61.49   15.60
 -10   1   0   44.50    8.10
 -10   1   0   67.69   10.30
 -10   1   0   51.69   10.80
 -10   1   0   49.00   20.10
 -11  -1   0   35.90    7.70
 -11  -1   0   28.30    5.40
 -11  -1   0   31.30    4.40
  11  -1   0   29.20    2.60
 -11   1   0   20.20    6.70
 -11   1   0   20.60    5.60
 -11   1   0   46.30    7.70
   1  -2   0 1171.98   54.89
   1  -2   0 1171.68   55.29
   1  -2   0 1183.08   55.89
  -1  -2   0 1180.98   54.79
   1  -2   0 1108.59   58.09
  -1   2   0 1151.28   54.59
   1   2   0 1193.98   53.39
  -1   2   0 1190.18   54.99
   1   2   0 1143.49   53.89
  -1   2   0 1153.78   53.79
   2  -2   0 1171.98   55.79
   2  -2   0 1142.19   56.09
   2  -2   0 1095.89   59.39
   2   2   0 1163.28   52.69
  -2   2   0 1212.58   53.59
  -2   2   0 1106.79   54.99
   3  -2   0  419.56   23.50
   3  -2   0  409.56   23.60
   3  -2   0  401.46   28.00
  -3   2   0  416.46   20.80
   3   2   0  416.66   19.40
   4  -2   0 1962.80   90.59
   4  -2   0 1753.62   86.99
   4  -2   0 1955.80   90.49
   4  -2   0 1790.82   89.49
   4   2   0 1927.51   86.19
   4   2   0 1944.71   86.79
  -4   2   0 1849.21   87.39
   5  -2   0 2266.27  103.09
   5  -2   0 2077.79  102.09
   5  -2   0 2088.69   98.49
   5  -2   0 2134.99  102.69
   5   2   0 2159.88   98.09
   5   2   0 2110.19   98.99
  -5   2   0 2116.29   99.19
  -6  -2   0   15.00   13.50
   6  -2   0    8.40    4.90
   6  -2   0    3.10    4.80
   6  -2   0    3.60    3.10
  -6  -2   0    1.60    8.40
  -6  -2   0   41.70   22.50
   6  -2   0    5.10    2.80
  -6  -2   0   -3.50    8.50
  -6  -2   0    3.40    3.50
  -6  -2   0    5.90    4.70
   6  -2   0    1.90    3.80
   6  -2   0   10.50    2.90
  -6   2   0   -3.40    9.50
   6   2   0    3.50    2.70
  -6   2   0   -5.20    5.40
  -6   2   0   15.10   12.00
   6   2   0    4.70    2.00
  -6   2   0   14.10    5.50
  -6   2   0   10.60   10.00
  -7  -2   0  262.67   31.30
   7  -2   0  211.78   18.00
   7  -2   0  284.87   14.90
   7  -2   0  270.77   15.20
  -7  -2   0  232.88   25.80
  -7  -2   0  231.78   18.90
   7  -2   0  267.77   18.60
  -7   2   0  260.77   20.50
  -7   2   0  239.38   24.50
  -7   2   0  294.37   31.60
  -7   2   0  324.37   33.00
  -7   2   0  261.67   41.70
  -8  -2   0  114.79   10.60
   8  -2   0  129.59   12.20
  -8  -2   0  107.39   20.20
   8  -2   0  102.29    9.20
  -8  -2   0  118.09   13.20
   8  -2   0  108.89   11.80
   8  -2   0  122.09    8.40
  -8  -2   0   96.49   23.80
   8   2   0  120.79    9.30
  -8   2   0  117.09   19.00
   8   2   0  118.39    8.80
  -8   2   0  101.29   22.40
  -8   2   0  117.49   14.40
  -8   2   0  125.59   27.50
  -8   2   0  122.89   12.90
   9  -2   0   32.60    6.40
   9  -2   0   43.10    5.50
  -9  -2   0   33.60    7.70
  -9  -2   0   29.30    5.60
  -9  -2   0   37.10   11.70
  -9  -2   0   16.10   13.20
  -9   2   0   40.10   18.60
  -9   2   0   18.30    7.70
  -9   2   0   40.30    7.20
   9   2   0   36.50    4.80
  -9   2   0   44.80   12.00
 -10  -2   0   26.50    6.20
 -10  -2   0   52.99   11.40
  10  -2   0   40.60    4.00
 -10  -2   0   43.20   11.00
 -10  -2   0   42.60    7.10
  10   2   0   43.60    3.90
 -10   2   0   48.40    9.90
 -10   2   0   27.30    7.10
 -10   2   0   19.50   17.00
 -10   2   0   42.30   14.00
  11  -2   0   41.50    3.10
   0  -3   0    1.50    3.70
   0  -3   0    3.20    1.90
   0   3   0   -1.00    2.20
   0   3   0    1.30    2.50
   0   3   0    0.20    3.10
  -1  -3   0 1424.86   68.49
   1  -3   0 1456.55   67.79
   1  -3   0 1417.86   68.69
   1  -3   0 1419.06   67.39
  -1   3   0 1470.35   68.09
   1   3   0 1359.66   68.69
   1   3   0 1448.26   66.29
  -1   3   0 1480.65   67.79
  -1   3   0 1389.56   66.49
   1   3   0 1489.45   66.19
   2  -3   0 1602.34   81.89
  -2  -3   0 1610.54   74.49
   2  -3   0 1599.74   77.49
   2  -3   0 1665.93   76.29
   2  -3   0 1636.64   76.89
   2   3   0 1646.24   73.59
   2   3   0 1580.34   75.59
  -2   3   0 1537.05   77.99
   2   3   0 1609.64   73.79
  -2   3   0 1596.54   74.69
   3  -3   0  773.02   46.00
   3  -3   0  785.42   39.10
   3  -3   0  771.62   40.10
   3  -3   0  740.93   35.90
   3   3   0  739.43   35.40
  -3   3   0  752.62   36.90
  -3   3   0  778.92   40.10
   3   3   0  790.42   35.30
   4  -3   0  535.35   30.40
   4  -3   0  573.44   31.70
   4  -3   0  540.45   27.00
   4  -3   0  552.94   39.30
   4  -3   0  572.34   31.30
   4   3   0  578.44   26.10
   4   3   0  583.34   26.40
  -4   3   0  550.54   28.50
   5  -3   0  100.69    7.10
  -5  -3   0   88.99   13.70
   5  -3   0  103.49   10.90
   5  -3   0  100.99   10.80
  -5  -3   0   99.09   16.00
   5  -3   0   91.59    6.90
   5  -3   0  106.59   11.50
  -5  -3   0   98.29    8.60
   5  -3   0  109.79    8.40
  -5   3   0   88.69   18.70
  -5   3   0   90.19    8.10
  -5   3   0   89.49   15.90
   5   3   0   88.49    6.00
  -5   3   0   79.19   11.10
   6  -3   0  187.08   11.00
   6  -3   0  176.98   15.20
   6  -3   0  173.28   12.30
  -6  -3   0  208.88   22.10
  -6  -3   0  199.78   15.10
  -6  -3   0  218.48   12.60
   6  -3   0  180.18   15.50
  -6  -3   0  178.48   24.20
  -6  -3   0  199.88   27.00
   6  -3   0  186.38   11.20
   6  -3   0  188.68   15.90
  -6   3   0  185.78   23.20
  -6   3   0  168.48   24.80
  -6   3   0  170.88   16.30
  -6   3   0  200.78   14.30
  -6   3   0  177.98   24.80
  -6   3   0  192.18   17.00
  -6   3   0  185.58   12.20
   6   3   0  205.48   10.80
   7  -3   0   62.99   10.00
  -7  -3   0   62.99    8.20
   7  -3   0   66.99    7.50
  -7  -3   0   37.50   17.30
   7  -3   0   66.89    6.10
  -7  -3   0   49.70   13.50
   7  -3   0   65.49   10.00
  -7  -3   0   61.09   10.20
  -7   3   0   82.69   19.10
  -7   3   0   51.39   12.50
  -7   3   0   89.39   13.80
  -7   3   0  116.69   22.20
  -7   3   0   62.59   16.40
   8  -3   0  158.48   11.60
  -8  -3   0  203.88   16.40
   8  -3   0  157.58   15.70
  -8  -3   0  129.09   24.70
   8  -3   0  139.69   14.10
  -8  -3   0  188.28   19.70
   8  -3   0  168.28   10.10
  -8   3   0  188.08   32.30
  -8   3   0  164.88   20.20
   8   3   0  149.79   10.50
   8   3   0  156.48   10.40
  -8   3   0  160.98   18.10
  -8   3   0  159.08   22.20
   9  -3   0  236.18   12.80
  -9  -3   0  216.88   24.30
   9  -3   0  246.78   14.00
  -9  -3   0  225.38   17.80
  -9  -3   0  223.88   14.80
  -9   3   0  232.28   34.30
   9   3   0  229.98   12.60
  -9   3   0  241.08   19.10
  -9   3   0  231.78   21.10
 -10  -3   0    9.70    4.10
  10  -3   0   23.10    3.00
  10  -3   0   18.70    3.30
 -10  -3   0   24.60    8.70
 -10  -3   0    8.00    5.00
 -10   3   0    6.90    9.80
 -10   3   0   26.70    7.20
 -10   3   0   22.70   16.50
   0  -4   0 8624.04  394.56
   0   4   0 8675.83  393.56
   1  -4   0   48.80    9.00
   1  -4   0   48.20    6.30
   1  -4   0   48.80    7.30
   1  -4   0   45.00    5.20
   1   4   0   43.70    4.80
  -1   4   0   48.40    6.20
  -1   4   0   54.39    7.00
  -1   4   0   44.20    7.40
  -1   4   0   35.30    7.90
   1   4   0   51.49    5.40
   2  -4   0  392.86   29.10
   2  -4   0  408.96   24.90
   2  -4   0  397.96   23.60
  -2  -4   0  448.46   22.50
   2   4   0  384.26   26.80
  -2   4   0  491.85   22.50
  -2   4   0  475.35   26.20
  -2   4   0  498.65   25.60
   2   4   0  397.76   21.40
   3  -4   0   38.90   10.80
   3  -4   0   26.00    6.70
   3  -4   0   31.40    6.90
   3  -4   0   28.20    6.00
   3  -4   0   28.70    3.10
   3   4   0   30.10    3.20
   3   4   0   27.60    3.30
  -3   4   0   31.80    7.70
  -3   4   0   35.70    7.80
  -3   4   0   32.40    5.30
   4  -4   0  217.88   13.70
  -4  -4   0  236.98   13.50
   4  -4   0  232.78   12.30
   4  -4   0  224.58   16.70
   4  -4   0  245.08   24.70
   4  -4   0  231.28   16.10
   4  -4   0  266.07   18.20
  -4  -4   0  234.88   15.30
  -4   4   0  259.37   18.90
  -4   4   0  224.98   19.80
   4   4   0  238.88   11.80
  -4   4   0  227.38   22.90
  -4   4   0  224.78   17.50
   5  -4   0  366.66   23.60
  -5  -4   0  360.16   27.90
   5  -4   0  372.06   22.90
   5  -4   0  399.76   24.30
  -5  -4   0  356.26   21.70
   5  -4   0  375.66   20.60
  -5  -4   0  334.07   31.30
   5  -4   0  365.26   18.40
  -5  -4   0  361.86   19.60
  -5  -4   0  329.17   19.20
   5  -4   0  350.06   19.90
  -5   4   0  362.76   23.70
  -5   4   0  372.06   31.20
   5   4   0  392.26   17.80
  -5   4   0  402.66   30.10
  -5   4   0  339.97   24.40
  -5   4   0  366.36   20.70
  -5   4   0  282.17   30.30
  -6  -4   0    9.90    5.30
   6  -4   0   11.20    4.10
  -6  -4   0   19.10    4.60
   6  -4   0   10.10    5.60
   6  -4   0    9.50    5.30
   6  -4   0   13.40    3.90
  -6  -4   0    1.60   11.30
   6  -4   0   15.90    3.10
   6  -4   0   12.80    6.40
  -6   4   0    9.90   10.60
  -6   4   0   20.10   13.30
   6   4   0   17.40    2.90
  -6   4   0   12.60   10.50
  -6   4   0    8.80   10.90
  -6   4   0    9.10    7.70
  -6   4   0   14.30    4.80
   7  -4   0  324.27   16.30
   7  -4   0  318.97   22.00
  -7  -4   0  302.17   28.60
  -7  -4   0  302.07   18.10
   7  -4   0  292.87   17.90
   7  -4   0  270.17   20.90
  -7  -4   0  291.47   21.40
   7  -4   0  286.07   17.30
  -7   4   0  257.57   24.80
  -7   4   0  304.07   23.00
  -7   4   0  362.66   32.50
  -7   4   0  321.77   34.90
   8  -4   0   24.60    4.50
   8  -4   0   33.10    5.80
   8  -4   0   31.60    7.40
  -8  -4   0   32.60    5.80
  -8  -4   0   33.30   12.20
  -8  -4   0   33.40    7.70
  -8   4   0   21.90   15.20
  -8   4   0   24.00   10.80
  -8   4   0   30.60    8.60
  -8   4   0   13.20   16.10
   9  -4   0   47.50    5.10
  -9  -4   0   53.59   13.20
   9  -4   0   41.90    5.00
   9  -4   0   52.89    4.50
  -9  -4   0   56.29    7.10
  -9  -4   0   47.50    9.20
  -9   4   0   38.70   18.20
  -9   4   0   39.10   12.50
  -9   4   0   51.39   13.70
 -10  -4   0   15.50    4.70
 -10  -4   0    9.50    4.80
  10  -4   0   13.10    2.60
 -10  -4   0   18.00    7.00
 -10   4   0    6.60    9.00
 -10   4   0    9.60   13.80
   0  -5   0    1.60    2.30
   0  -5   0   -3.10    3.00
   0   5   0    2.40    3.40
   0   5   0    1.30    4.20
   0   5   0   -0.90    1.90
   0   5   0   -0.80    3.30
   1  -5   0  549.65   27.00
   1  -5   0  556.74   33.60
  -1  -5   0  585.34   31.00
   1  -5   0  567.34   34.40
  -1   5   0  536.85   30.20
   1   5   0  471.05   27.70
  -1   5   0  522.55   26.90
  -1   5   0  503.95   29.50
   1   5   0  544.25   28.00
   1   5   0  542.65   28.00
  -1   5   0  544.55   29.90
  -2  -5   0 1436.56   68.69
   2  -5   0 1435.56   77.69
   2  -5   0 1502.25   71.19
   2  -5   0 1290.67   69.49
   2  -5   0 1538.85   68.69
   2  -5   0 1457.95   69.29
  -2   5   0 1543.75   71.79
  -2   5   0 1469.35   68.39
   2   5   0 1359.96   68.09
  -2   5   0 1461.55   72.19
   2   5   0 1360.56   68.19
   3  -5   0   15.90    4.90
   3  -5   0   22.10    4.30
   3  -5   0   22.70    3.80
  -3  -5   0   19.90    4.20
   3  -5   0   21.70    6.00
  -3  -5   0   23.70    5.00
   3  -5   0   32.40    6.10
  -3  -5   0   20.50    4.10
   3  -5   0   23.90   10.10
  -3   5   0   14.80    8.10
   3   5   0   26.10    4.20
  -3   5   0   25.80    5.40
  -3   5   0   22.80    8.10
  -3   5   0   12.10    6.30
   3   5   0   20.80    4.00
  -4  -5   0  643.84   33.60
  -4  -5   0  614.14   35.00
  -4  -5   0  600.14   31.40
   4  -5   0  615.64   32.20
  -4  -5   0  637.64   31.90
   4  -5   0  648.74   32.60
   4  -5   0  670.93   31.50
   4  -5   0  604.74   35.00
   4  -5   0  599.84   35.60
   4  -5   0  685.73   31.00
   4  -5   0  649.14   34.40
   4  -5   0  644.44   47.10
  -4   5   0  639.54   36.20
  -4   5   0  630.34   33.10
   4   5   0  651.93   31.00
  -4   5   0  605.14   41.30
  -4   5   0  615.54   39.50
  -4   5   0  576.14   36.00
   5  -5   0    8.00    4.10
  -5  -5   0    9.50    9.30
  -5  -5   0    2.70    4.10
  -5  -5   0    4.30    3.30
   5  -5   0    7.80    4.60
  -5  -5   0   -4.50    8.80
  -5   5   0   -0.30   10.10
  -5   5   0    6.50   16.90
   5   5   0    3.60    2.30
  -5   5   0   18.60    8.60
   6  -5   0   98.59    8.00
   6  -5   0   92.49    6.90
   6  -5   0  104.89    8.90
   6  -5   0   87.49   12.70
   6  -5   0   93.99    8.90
  -6  -5   0  102.69   11.60
   6  -5   0  104.39   12.30
  -6  -5   0  102.59    8.90
   6  -5   0   92.99   11.00
  -6   5   0  109.39   23.50
  -6   5   0   87.39   14.10
  -6   5   0   90.39   18.80
  -6   5   0   92.39   10.00
   7  -5   0   63.39    8.90
   7  -5   0   46.20    6.70
   7  -5   0   58.09    6.80
  -7  -5   0   41.90    7.30
   7  -5   0   52.89    5.00
   7  -5   0   57.49    7.00
  -7  -5   0   53.69   12.30
   7  -5   0   45.60    9.10
  -7   5   0   88.09   18.80
  -7   5   0   69.49   19.30
  -8  -5   0  111.49   18.70
  -8  -5   0  143.19   12.90
   8  -5   0  112.59   11.30
   8  -5   0  127.59    7.70
   8  -5   0  126.99    8.60
   8  -5   0  132.79    9.30
   8  -5   0  122.49    9.00
  -8  -5   0  131.69   10.10
  -8   5   0   80.29   19.70
  -8   5   0  113.79   22.90
  -9  -5   0   42.80    7.70
  -9  -5   0   62.79   12.20
   9  -5   0   41.60    4.20
   9  -5   0   45.60    4.40
  -9  -5   0   45.20    5.80
  -9   5   0    3.70   12.90
  -9   5   0   40.20   11.40
   0  -6   0  768.62   36.30
   0  -6   0  723.83   36.50
   0  -6   0  676.53   36.80
   0  -6   0  726.03   43.40
   0  -6   0  690.43   36.10
   0  -6   0  722.23   35.90
   0   6   0  840.12   40.70
   0   6   0  756.72   40.50
   0   6   0  738.63   37.10
   0   6   0  815.72   40.70
   0   6   0  732.33   40.20
  -1  -6   0   42.40    5.50
   1  -6   0   52.49   11.80
   1  -6   0   47.40    5.00
   1  -6   0   43.40    5.30
  -1  -6   0   54.09   10.40
   1  -6   0   44.70    6.00
   1  -6   0   38.00   10.00
   1  -6   0   46.40    5.00
  -1  -6   0   38.30    5.50
  -1  -6   0   46.10    5.20
  -1  -6   0   48.00    6.20
  -1  -6   0   49.00    5.60
   1  -6   0   41.80    5.90
  -1   6   0   53.39    9.20
   1   6   0   49.40    8.50
   1   6   0   56.39    8.10
  -1   6   0   43.70    8.20
  -1   6   0   44.40    9.60
  -1   6   0   49.99    7.60
   1   6   0   37.40   11.80
  -2  -6   0  335.67   18.70
  -2  -6   0  349.57   21.10
   2  -6   0  383.56   21.10
  -2  -6   0  407.66   21.00
   2  -6   0  393.06   23.40
   2  -6   0  407.76   35.00
  -2  -6   0  407.76   20.60
   2  -6   0  354.36   20.50
   2  -6   0  414.56   20.50
  -2  -6   0  361.86   20.50
   2  -6   0  358.96   20.40
   2   6   0  373.76   23.80
   2   6   0  353.76   22.10
  -2   6   0  443.86   22.00
  -2   6   0  475.85   28.50
  -2   6   0  454.15   27.40
   3  -6   0   35.20    7.30
   3  -6   0   54.89    5.50
  -3  -6   0   49.70    6.30
  -3  -6   0   52.59    7.00
   3  -6   0   49.90    7.00
   3  -6   0   52.19    6.40
   3  -6   0   53.89    6.60
   3  -6   0   49.20    5.80
   3  -6   0   54.99   14.90
  -3  -6   0   49.20    6.70
  -3  -6   0   53.79    7.40
   3  -6   0   47.40    6.40
  -3   6   0   44.80    7.10
   3   6   0   44.20    6.70
   3   6   0   65.99    8.70
  -3   6   0   44.70   14.20
  -3   6   0   67.29   13.90
  -3   6   0   68.69   11.80
   4  -6   0   48.90   19.20
   4  -6   0   35.50    6.30
   4  -6   0   50.39    7.50
   4  -6   0   23.40    4.80
  -4  -6   0   24.20    4.90
   4  -6   0   27.60    4.80
   4  -6   0   33.30    4.90
   4  -6   0   32.50    7.60
  -4  -6   0   24.00    6.00
  -4   6   0   25.70    9.00
   4   6   0   31.30    5.20
  -4   6   0   41.70    9.30
  -4   6   0   36.60   12.10
  -5  -6   0  175.58   14.20
   5  -6   0  149.88   10.60
  -5  -6   0  183.48   12.10
   5  -6   0  181.78   12.20
   5  -6   0  169.28   12.00
   5  -6   0  164.78   15.90
   5  -6   0  175.28   10.90
   5  -6   0  150.28   13.10
  -5   6   0  170.58   25.80
  -5   6   0  174.88   17.40
  -5   6   0  166.08   13.70
   5   6   0  179.48   11.40
  -5   6   0  169.48   23.90
  -6  -6   0   37.70    7.30
   6  -6   0   50.99   10.40
   6  -6   0   48.80    6.50
   6  -6   0   44.80    8.00
  -6  -6   0   56.29   12.90
  -6   6   0   65.89   23.90
   7  -6   0  354.76   18.60
   7  -6   0  341.27   19.30
   7  -6   0  331.87   19.20
  -7  -6   0  342.87   22.20
  -7  -6   0  357.76   19.70
   7  -6   0  341.77   20.70
  -7   6   0  368.26   22.80
  -7   6   0  334.97   35.70
  -7   6   0  410.56   33.10
   8  -6   0   26.40    4.50
  -8  -6   0   26.90    5.80
  -8  -6   0   24.20    4.50
   8  -6   0   25.40    4.10
   8  -6   0   34.80    3.90
  -8   6   0   19.90   14.90
  -8   6   0   34.80   13.10
  -9  -6   0   66.69    6.80
  -9  -6   0   67.69    5.30
   9  -6   0   55.29    4.70
  -9   6   0   56.69   14.20
  -9   6   0   62.69   12.20
   0  -7   0   -2.90    3.70
   0  -7   0    1.40    4.10
   0  -7   0    1.40    2.80
   0  -7   0    0.30    3.60
   0  -7   0   -1.40    2.20
   0  -7   0   -3.80    4.40
   0  -7   0   -1.90    2.20
   0   7   0   -0.40    5.70
   0   7   0    3.50    5.50
   0   7   0    3.00    7.10
   0   7   0   -0.70    7.50
  -1  -7   0  105.19   11.60
  -1  -7   0  105.09    8.50
  -1  -7   0  106.99    9.60
   1  -7   0  112.29    8.20
  -1  -7   0  101.19    9.10
   1  -7   0  121.19   15.70
  -1  -7   0  107.59    7.20
   1  -7   0  113.59    8.60
   1  -7   0  116.99    8.00
   1  -7   0  110.29    9.30
   1  -7   0  114.19    9.50
  -1   7   0  113.59   15.60
   1   7   0  101.09   14.90
  -1   7   0  124.19   15.50
  -1   7   0   95.99   21.70
  -1   7   0   95.09    9.60
  -1   7   0   76.19   16.30
   1   7   0   98.19   15.60
   1   7   0  101.69   14.00
   1   7   0  104.29   13.60
   2  -7   0  544.85   40.60
  -2  -7   0  547.05   29.90
   2  -7   0  557.14   29.50
   2  -7   0  617.64   28.90
  -2  -7   0  504.05   28.60
   2  -7   0  535.75   28.70
   2  -7   0  519.45   28.10
  -2  -7   0  580.04   28.70
   2  -7   0  555.24   28.70
  -2   7   0  598.84   36.60
  -2   7   0  597.34   34.80
   2   7   0  518.15   32.30
   2   7   0  570.64   33.20
  -2   7   0  591.44   35.90
  -2   7   0  568.54   31.10
   3  -7   0   90.29   24.00
   3  -7   0  153.88   10.80
  -3  -7   0  151.38   12.00
  -3  -7   0  137.79   10.90
  -3  -7   0  158.68   11.20
   3  -7   0  147.59   10.70
   3  -7   0  162.38   11.70
   3  -7   0  156.08   10.60
  -3  -7   0  155.58   12.40
   3  -7   0  149.19    9.60
   3  -7   0  162.58   10.10
  -3   7   0  157.38   18.70
   3   7   0  147.99   13.40
  -3   7   0  142.39   17.10
  -3   7   0  154.88   13.10
  -3   7   0  167.78   21.00
  -4  -7   0  530.55   28.10
   4  -7   0  506.55   26.80
   4  -7   0  482.65   25.90
  -4  -7   0  505.75   26.20
   4  -7   0  470.75   30.70
   4  -7   0  553.24   44.00
   4  -7   0  486.85   25.30
   4  -7   0  501.65   25.60
   4  -7   0  526.25   26.60
  -4  -7   0  481.35   25.40
  -4   7   0  463.25   28.60
  -4   7   0  483.35   37.50
  -4   7   0  522.05   32.20
  -4   7   0  447.36   38.70
  -4   7   0  442.16   32.30
   5  -7   0   82.19    7.40
  -5  -7   0   68.29    7.50
   5  -7   0   90.29    8.10
   5  -7   0   70.79    7.90
   5  -7   0   63.49    6.20
   5  -7   0   65.99    6.30
  -5  -7   0   53.19    9.20
  -5   7   0   84.29   15.20
  -5   7   0   71.49   16.30
  -5   7   0   66.09   17.20
  -5   7   0   87.59   14.00
   6  -7   0  110.89    7.70
  -6  -7   0  105.09    8.80
   6  -7   0  111.39    8.70
   6  -7   0   85.19    8.90
  -6  -7   0  108.39   11.00
   6  -7   0  104.39    8.30
  -6   7   0  110.69   19.90
  -6   7   0  115.09   21.30
  -6   7   0   92.19   13.50
  -6   7   0  117.09   11.80
  -7  -7   0   26.70    4.90
   7  -7   0   32.80    4.10
  -7  -7   0   22.10    5.20
   7  -7   0   30.90    4.20
   7  -7   0   29.90    4.80
  -7   7   0   30.80   20.90
  -7   7   0   35.00    6.70
  -7   7   0   22.80   14.20
   8  -7   0    1.60    1.50
  -8  -7   0    0.50    2.60
  -8  -7   0    2.60    3.10
   8  -7   0    3.80    1.90
   8  -7   0    3.90    1.70
  -8   7   0    3.80   10.90
  -8   7   0   -4.60    8.70
   0  -8   0   65.39    8.20
   0  -8   0   75.19    8.10
   0  -8   0   66.09    5.90
   0  -8   0   61.09    6.90
   0  -8   0   71.49   11.20
   0   8   0   83.39   16.10
   0   8   0   76.59   12.50
   0   8   0   70.59   12.70
   1  -8   0   52.69    6.40
  -1  -8   0   62.99    8.10
   1  -8   0   49.70    5.60
   1  -8   0   54.69    7.40
   1  -8   0   57.59    7.80
   1  -8   0   58.09   11.80
  -1  -8   0   58.99    7.90
  -1   8   0   43.80    8.90
   1   8   0   51.69   11.90
  -1   8   0   47.30   11.30
   1   8   0   57.59   11.50
  -1   8   0   91.39   14.70
   2  -8   0  267.27   14.80
  -2  -8   0  221.98   14.50
  -2  -8   0  268.47   14.80
   2  -8   0  225.98   13.90
   2  -8   0  195.98   22.50
  -2  -8   0  227.18   15.70
   2  -8   0  223.68   14.20
   2  -8   0  194.28   13.50
  -2   8   0  248.58   17.40
  -2   8   0  258.27   23.80
  -2   8   0  287.57   21.70
  -2   8   0  291.67   23.70
   3  -8   0   14.90    9.20
   3  -8   0   10.70    3.00
  -3  -8   0   -1.20    3.20
  -3  -8   0   10.00    3.70
   3  -8   0    8.80    3.00
   3  -8   0    9.10    3.00
  -3  -8   0    6.00    3.80
   3  -8   0   10.00    3.70
  -3  -8   0   15.70    4.60
  -3   8   0    3.20   10.80
  -3   8   0   14.00    5.90
  -3   8   0    0.50    6.50
   3   8   0   -0.50    8.10
  -3   8   0    5.10    8.90
  -4  -8   0   96.99    8.10
   4  -8   0  111.69    9.00
   4  -8   0   96.99    7.40
   4  -8   0  107.49    8.40
  -4  -8   0  105.69    8.60
  -4   8   0   85.49   14.70
   4   8   0   82.89   16.50
  -4   8   0   90.29   15.10
  -4   8   0  104.99   12.00
  -4   8   0  103.09   18.20
   5  -8   0  100.49    8.60
  -5  -8   0  102.09    8.40
   5  -8   0  101.69    7.40
   5  -8   0  115.79    8.20
  -5  -8   0   74.29    9.70
  -5   8   0  116.29   14.30
  -5   8   0  127.19   21.30
  -5   8   0  123.69   11.70
   5   8   0  164.08   20.60
  -5   8   0  129.89   16.90
  -6  -8   0   75.99    6.90
   6  -8   0   66.39    5.40
   6  -8   0   81.49    6.70
  -6  -8   0   69.19    7.50
   6  -8   0   72.49    6.00
  -6   8   0   85.09   10.60
  -6   8   0   95.09   17.60
  -6   8   0   67.09   13.90
   7  -8   0  336.67   16.80
   7  -8   0  324.27   16.70
   7  -8   0  310.67   15.90
  -7   8   0  336.37   26.30
   0  -9   0    1.10    3.50
   0  -9   0    0.00    1.60
   0  -9   0    0.50    3.20
   0   9   0    7.30   12.80
   0   9   0    4.30    7.50
   1  -9   0   16.90    4.30
  -1  -9   0   19.50    4.50
   1  -9   0   17.80    4.50
  -1  -9   0   16.50    4.00
   1  -9   0   17.20    3.60
  -1  -9   0   16.70    4.50
  -1   9   0   12.40   16.80
   1   9   0   29.00   10.40
  -1   9   0   20.00   10.30
  -1   9   0   12.00    8.40
   1   9   0   17.80    9.60
   2  -9   0  116.59    8.00
   2  -9   0  115.09    9.50
  -2  -9   0  112.59    9.90
  -2  -9   0  126.69    9.20
  -2  -9   0  119.99    9.20
  -2   9   0  139.09   18.20
  -2   9   0  126.89   18.00
  -2   9   0  115.79   19.60
   2   9   0  132.69   17.90
  -2   9   0  131.79   16.00
  -3  -9   0  142.89    9.20
  -3  -9   0  121.89    8.80
   3  -9   0  135.79    9.60
   3  -9   0  119.29    8.30
  -3   9   0  117.59   20.10
  -3   9   0  124.59   16.10
   3   9   0  112.19   16.20
  -3   9   0  114.79   14.90
   4  -9   0  123.99    8.50
   4  -9   0  128.99   10.30
  -4  -9   0  141.89    9.50
   4  -9   0  127.79    7.90
  -4  -9   0  123.19    8.00
  -4   9   0  101.19   19.20
  -4   9   0  142.19   17.00
  -4   9   0  118.99   14.90
   4   9   0  124.39   15.60
  -5  -9   0   94.09    6.60
   5  -9   0   83.09    6.00
   5  -9   0   72.69    5.30
   5  -9   0   88.89    6.60
  -5   9   0   93.39   17.10
  -5   9   0   87.59   12.50
  -5   9   0   78.69   10.60
  -6  -9   0   30.90    3.50
   6  -9   0   33.80    3.10
   6  -9   0   34.20    3.70
  -6   9   0   35.90    6.00
  -6   9   0   24.70    9.50
   0 -10   0   22.40    3.70
   0 -10   0   14.40    3.60
   0  10   0   32.70    9.10
   0  10   0   20.00    7.30
   1 -10   0   90.79    7.50
  -1 -10   0   81.39    6.30
  -1 -10   0   83.29    6.60
   1 -10   0   77.09    6.60
  -1 -10   0   89.19    7.50
  -1  10   0   73.29   16.80
  -1  10   0   74.29   11.30
   1  10   0   80.69   16.90
   1  10   0   77.19   11.30
   2 -10   0   38.50    3.40
  -2 -10   0   50.99    4.90
   2 -10   0   48.70    5.60
  -2  10   0   46.60   11.60
  -2  10   0   74.99   13.80
  -2  10   0   70.59   11.60
  -2  10   0   66.19   10.40
   2  10   0   70.39   12.50
   2  10   0   85.89   15.20
   3 -10   0   12.60    2.40
  -3 -10   0    9.30    2.50
   3 -10   0   21.60    4.00
  -3  10   0   22.30    7.70
  -3  10   0    6.30    5.60
  -3  10   0    2.50    8.20
   3  10   0   18.20    8.40
   4 -10   0   90.59    5.60
  -4 -10   0   94.99    6.10
   4 -10   0  115.99    7.50
  -4  10   0   84.69   10.40
  -4  10   0   99.19   10.80
  -4  10   0   92.59   13.00
 -11   0   1   16.00    7.60
  11   0  -1   26.50    2.90
 -11   0   1   34.10   11.50
 -10   0   1   89.79   16.30
 -10   0   1   88.59    9.50
  10   0  -1   78.19    5.80
 -10   0   1   75.99   18.90
 -10   0   1   59.69   23.50
 -10   0   1   67.99   11.00
  -9   0   1  650.63   37.60
  -9   0   1  616.34   42.90
   9   0  -1  649.04   31.50
  -9   0   1  656.23   54.59
  -9   0   1  600.24   59.39
  -9   0   1  641.74   33.80
   8   0  -1  932.71   45.60
  -8   0   1  964.00   72.99
  -8   0   1  953.00   51.59
   8   0  -1  925.71   47.90
   8   0  -1  970.30   49.80
  -8   0   1  942.51   47.50
  -8   0   1 1009.50   57.89
  -8   0   1  976.50   72.69
  -7   0   1  987.30   48.40
   7   0  -1  986.00   46.90
   7   0  -1  982.50   49.60
  -7   0   1  990.90   57.39
  -7   0   1 1026.20   67.79
   7   0  -1 1003.10   51.09
  -7   0   1  818.32   60.69
  -7   0   1 1035.20   52.49
   6   0  -1   50.19    5.00
   6   0  -1   53.49    7.50
  -6   0   1   52.79    6.50
  -6   0   1   50.39   16.00
   6   0  -1   58.69   11.00
   5   0  -1   53.99    7.40
  -5   0   1   51.99   12.90
   4   0  -1 1638.04   75.99
   4   0  -1 1637.64   77.09
  -4   0   1 1468.15   81.19
   3   0  -1  524.85   27.20
   3   0  -1  487.95   24.90
   2   0  -1  132.09   12.40
   2   0  -1  128.69    7.50
  -2   0   1  129.79    7.40
   2   0  -1  147.49   16.70
   1   0   1 1480.25   67.99
  -1   0  -1 1435.66   68.19
   1   0   1 1532.65   68.09
  -3   0  -1    0.20    2.40
  -3   0  -1    1.80    2.20
   3   0   1    3.50    2.60
   3   0   1    0.00    2.50
   4   0   1   91.89    8.60
   4   0   1  109.39    8.00
   4   0   1  107.79    8.40
   5   0   1 3231.48  151.48
   5   0   1 3486.25  152.88
   5   0   1 3559.34  153.48
   5   0   1 2910.91  154.48
  -6   0  -1  285.77   26.30
  -6   0  -1  305.57   17.30
   6   0   1  281.27   17.40
  -6   0  -1  282.07   27.50
   6   0   1  318.27   18.40
   6   0   1  289.37   18.10
  -6   0  -1  278.47   19.40
   7   0   1 2425.26  110.79
  -7   0  -1 2161.78  121.89
  -7   0  -1 2414.96  110.29
   7   0   1 2291.77  108.39
   7   0   1 2311.17  111.79
   7   0   1 2397.06  109.09
  -7   0  -1 2269.07  113.49
  -7   0  -1 2425.46  119.19
   8   0   1  116.29    8.40
  -8   0  -1  108.09   20.60
  -8   0  -1   72.39   21.60
  -8   0  -1  121.79   11.60
   8   0   1  124.29   10.90
  -8   0  -1  132.69   25.80
   8   0   1  131.79    9.20
   8   0   1  112.29   10.40
  -8   0  -1  128.39   13.70
  -9   0  -1   80.99   12.40
   9   0   1  100.99    8.60
  -9   0  -1  129.19   11.50
   9   0   1  105.99    7.80
  -9   0  -1   96.69   18.50
  -9   0  -1   81.19   20.80
  -9   0  -1   83.29   24.00
 -10   0  -1   51.59   23.20
 -10   0  -1   41.80    7.50
 -10   0  -1   37.80    7.10
  10   0   1   53.99    5.20
 -10   0  -1   35.30   11.40
 -10   0  -1   34.60    9.70
 -11  -1   1   16.90    7.40
 -11  -1   1   76.99   15.30
  11  -1  -1   35.90    3.80
 -11  -1   1   33.00    4.80
  11  -1  -1   31.50    2.80
 -11  -1   1   44.50    9.30
 -11   1   1   16.90    5.60
 -11   1   1   64.29   10.10
 -11   1   1   36.20    9.90
 -10  -1   1   46.50    8.90
 -10  -1   1   49.00   12.00
 -10  -1   1   49.70   10.00
 -10  -1   1   52.89   15.80
  10  -1  -1   58.79    5.00
 -10   1   1   79.29   19.50
 -10   1   1   42.30   14.70
 -10   1   1   57.89    8.90
 -10   1   1   58.29   11.60
  10   1  -1   54.19    4.70
 -10   1   1   50.19   34.40
  -9  -1   1   77.89   21.10
  -9  -1   1   43.10   24.60
   9  -1  -1   73.49    6.30
  -9  -1   1   60.79   11.50
  -9  -1   1   79.39   16.80
  -9  -1   1   77.09    9.50
  -9   1   1   52.39   21.60
  -9   1   1   41.10   22.30
  -9   1   1   79.49   10.70
   9   1  -1   76.69    6.30
  -9   1   1   83.39   15.40
  -9   1   1   60.19   12.00
  -8  -1   1 1101.09   73.49
   8  -1  -1  981.90   47.00
  -8  -1   1  979.30   52.79
   8  -1  -1  964.40   50.59
   8  -1  -1  941.21   51.59
  -8  -1   1  858.61   72.19
  -8  -1   1  941.11   48.50
  -8  -1   1 1003.70   59.09
   8   1  -1  998.70   49.70
  -8   1   1 1027.40   71.79
  -8   1   1  996.30   58.19
  -8   1   1 1009.90   49.40
   8   1  -1  959.10   46.90
  -8   1   1 1000.30   53.49
   7  -1  -1  308.87   21.40
  -7  -1   1  329.97   18.70
  -7  -1   1  324.57   21.70
  -7  -1   1  295.87   26.80
  -7  -1   1  292.87   32.10
   7  -1  -1  305.97   18.10
   7  -1  -1  311.47   16.90
   7  -1  -1  334.07   21.00
  -7  -1   1  296.17   39.30
  -7  -1   1  272.37   36.50
   7   1  -1  325.97   19.90
  -7   1   1  326.37   27.60
  -7   1   1  307.67   34.20
   7   1  -1  321.47   18.00
  -7   1   1  320.77   19.20
   7   1  -1  330.97   17.10
  -7   1   1  305.27   32.20
  -7   1   1  343.97   36.20
  -7   1   1  328.27   22.80
   6  -1  -1   23.30    6.20
   6  -1  -1   14.50    6.40
  -6  -1   1   23.70    5.70
  -6  -1   1   12.90    9.40
   6  -1  -1   19.10    3.90
  -6  -1   1   20.50   16.80
   6   1  -1   29.80    4.90
  -6   1   1   21.50    7.60
  -6   1   1   21.80   12.70
  -6   1   1   10.60    9.20
  -6   1   1   18.30   12.60
  -6   1   1   22.00    6.50
   5  -1  -1 1098.69   55.99
   5  -1  -1 1146.49   59.79
   5  -1  -1 1226.68   60.39
   5  -1  -1 1210.48   59.69
   5   1  -1 1250.67   58.49
   5   1  -1 1214.38   56.79
   4  -1  -1  751.12   41.40
   4  -1  -1  834.12   42.60
   4  -1  -1  824.42   43.10
  -4   1   1  795.22   40.30
  -4   1   1  787.32   38.20
   4   1  -1  929.41   42.70
   4   1  -1  840.82   39.70
   3  -1  -1  124.99   10.90
   3  -1  -1  129.29   12.30
   3  -1  -1  124.49   12.70
   3   1  -1  120.99    7.00
  -3   1   1  135.59    9.30
  -3   1   1  139.89    7.60
   3   1  -1  133.39    9.20
   1  -1  -1  201.08   12.70
  -1   1   1  220.18   11.00
   1   1  -1  218.18   10.00
  -1   1   1  207.18   10.50
  -1   1   1  219.58   10.80
   0  -1   1  975.10   41.80
   0  -1  -1  811.62   43.30
   0  -1   1  891.81   41.90
   0  -1   1  881.51   41.70
   0  -1  -1 1018.10   42.70
   0  -1   1  848.42   45.20
  -1  -1  -1 3411.66  155.08
   2  -1   1 1542.45   70.89
   2  -1   1 1375.46   70.69
   2  -1   1 1572.44   70.89
   2   1   1 1589.24   69.49
   2   1   1 1474.75   69.49
   3  -1   1  356.96   19.30
   3  -1   1  362.26   19.50
   3  -1   1  332.87   19.40
   3   1   1  376.96   18.10
   3   1   1  368.46   17.70
  -3   1  -1  335.17   18.20
   4  -1   1  256.67   16.70
   4  -1   1  257.37   14.90
   4  -1   1  275.97   16.70
   4  -1   1  293.77   17.20
   4   1   1  289.07   15.10
  -4   1  -1  317.87   15.80
   4   1   1  296.97   15.60
   5  -1   1  153.18    9.80
   5  -1   1  172.08   12.70
   5  -1   1  155.78   11.60
   5  -1   1  153.68   12.10
   5   1   1  159.08   10.10
   5   1   1  162.48   10.60
  -6  -1  -1 1366.56   65.99
   6  -1   1 1243.48   65.79
   6  -1   1 1384.26   65.59
   6  -1   1 1341.27   62.39
  -6  -1  -1 1257.77   94.09
  -6  -1  -1 1292.47   72.39
  -6  -1  -1 1340.97   63.19
   6  -1   1 1339.87   64.99
  -6   1  -1 1278.97   72.49
  -6   1  -1 1300.97   74.09
   6   1   1 1188.58   62.39
  -6   1  -1 1319.97   63.29
   6   1   1 1340.47   63.79
  -6   1  -1 1415.56   66.69
   7  -1   1   53.39    8.10
   7  -1   1   58.39    6.20
  -7  -1  -1   20.10   25.30
  -7  -1  -1   41.50   13.10
  -7  -1  -1   53.19    7.90
   7  -1   1   41.10    7.80
  -7  -1  -1   32.00    7.40
  -7  -1  -1   27.40   24.00
   7  -1   1   42.30    7.50
  -7  -1  -1   25.00   12.00
   7   1   1   52.19    6.20
  -7   1  -1   61.99   16.10
  -7   1  -1   35.30    8.50
   7   1   1   51.49    6.50
  -7   1  -1   24.80   11.40
   7   1   1   51.89    6.70
  -7   1  -1   57.69    8.20
   8  -1   1  131.09   10.80
   8  -1   1  144.99    9.40
  -8  -1  -1  121.69   27.30
  -8  -1  -1  120.99   24.30
  -8  -1  -1  128.89   11.50
   8  -1   1  124.69   11.80
  -8  -1  -1  133.19   21.70
  -8  -1  -1   81.99   24.90
   8  -1   1  132.89    9.00
  -8  -1  -1  143.99   14.80
   8  -1   1  136.99   11.80
  -8   1  -1  126.79   14.50
  -8   1  -1  158.68   21.80
  -8   1  -1  133.99   25.00
  -8   1  -1  113.79   24.90
   8   1   1  131.09    9.70
   8   1   1  142.79   10.90
  -8   1  -1  143.89   13.20
   8   1   1  107.19    9.80
  -9  -1  -1  148.49   25.40
  -9  -1  -1  194.98   13.70
   9  -1   1  174.48   11.00
  -9  -1  -1  161.38   21.50
  -9  -1  -1  165.48   15.60
   9  -1   1  186.68   12.00
  -9   1  -1  147.09   20.50
  -9   1  -1  137.39   28.00
  -9   1  -1  198.68   16.00
  -9   1  -1  249.08   35.40
  -9   1  -1  228.58   15.00
   9   1   1  190.28   11.10
   9   1   1  176.48   12.30
  10  -1   1  164.28    9.50
 -10  -1  -1  146.69   12.90
 -10  -1  -1  162.08   18.00
 -10  -1  -1  142.19   16.80
 -10  -1  -1  162.98   11.50
  10   1   1  162.48    9.10
 -10   1  -1  157.68   13.60
 -10   1  -1  174.48   11.70
 -10   1  -1  161.88   20.90
 -10   1  -1  151.58   16.90
 -10   1  -1  154.88   28.10
 -11  -2   1   11.80    5.00
  11  -2  -1   13.70    2.30
 -11  -2   1   22.80    4.10
 -11  -2   1   26.60    7.00
 -11   2   1    3.50    6.00
 -10  -2   1   22.30   11.60
 -10  -2   1   23.00    7.70
  10  -2  -1   56.89    4.70
 -10  -2   1   54.19    7.50
 -10  -2   1   32.10   11.10
 -10   2   1   37.20   16.10
 -10   2   1   33.60    9.30
 -10   2   1   30.50   18.80
  10   2  -1   48.30    4.10
 -10   2   1   45.50    8.40
  -9  -2   1  395.46   22.90
  -9  -2   1  397.56   38.00
  -9  -2   1  417.76   33.20
   9  -2  -1  428.96   21.20
  -9  -2   1  393.66   26.50
  -9   2   1  410.96   31.40
   9   2  -1  426.36   21.00
  -9   2   1  395.86   27.30
  -9   2   1  402.06   46.60
  -9   2   1  423.16   23.80
   8  -2  -1  596.44   34.00
  -8  -2   1  622.74   51.09
  -8  -2   1  578.24   31.00
   8  -2  -1  543.85   29.70
   8  -2  -1  581.34   34.70
  -8  -2   1  641.14   35.90
   8  -2  -1  597.84   29.30
  -8  -2   1  591.94   42.10
   8   2  -1  622.74   30.60
  -8   2   1  577.34   39.20
  -8   2   1  593.34   48.00
  -8   2   1  633.04   52.79
  -8   2   1  590.24   32.20
  -8   2   1  598.24   35.80
   8   2  -1  555.74   29.00
  -7  -2   1  434.26   54.19
  -7  -2   1  454.05   34.00
   7  -2  -1  450.65   28.00
  -7  -2   1  428.66   27.10
  -7  -2   1  424.76   50.19
   7  -2  -1  404.96   23.20
  -7  -2   1  391.66   27.30
   7  -2  -1  454.65   28.50
   7  -2  -1  459.65   22.50
   7  -2  -1  452.55   27.40
  -7   2   1  463.15   25.60
  -7   2   1  439.96   34.60
  -7   2   1  467.35   34.70
  -7   2   1  476.55   41.30
  -7   2   1  459.75   38.80
   7   2  -1  435.96   23.60
  -7   2   1  350.86   36.50
  -6  -2   1  202.88   15.50
   6  -2  -1  238.58   17.10
   6  -2  -1  167.58   12.30
  -6  -2   1  210.78   21.00
   6  -2  -1  238.08   23.30
  -6  -2   1  211.68   12.80
   6  -2  -1  208.38   11.60
   6  -2  -1  209.28   16.70
  -6  -2   1  178.28   31.90
  -6  -2   1  176.18   14.40
  -6  -2   1  244.48   29.50
  -6   2   1  196.68   13.80
   6   2  -1  204.48   10.90
   6   2  -1  218.48   13.00
  -6   2   1  212.98   24.10
  -6   2   1  172.58   23.50
  -6   2   1  205.38   24.90
  -6   2   1  218.48   17.30
  -6   2   1  172.68   25.00
   5  -2  -1  452.05   27.90
   5  -2  -1  469.55   28.20
   5  -2  -1  470.85   23.00
   5   2  -1  462.85   24.20
   5   2  -1  465.75   22.50
  -5   2   1  476.65   23.60
   4  -2  -1  809.52   42.30
   4  -2  -1  741.03   37.10
   4  -2  -1  818.72   41.40
   4  -2  -1  787.42   42.20
  -4   2   1  854.91   38.00
   4   2  -1  768.32   36.50
   4   2  -1  763.72   36.50
   3  -2  -1   32.00    6.90
   3  -2  -1   42.30   13.50
   3  -2  -1   40.90    9.20
   3  -2  -1   32.20    7.60
  -3   2   1   45.40    6.70
  -3   2   1   37.00    4.20
   2  -2  -1  798.72   40.70
   2  -2  -1  851.11   40.30
   2  -2  -1  741.83   42.70
  -2   2   1  759.02   37.10
   2   2  -1  714.73   35.30
  -2   2   1  815.32   37.80
   2   2  -1  741.43   35.20
   0  -2   1 2029.40  102.69
   0  -2  -1 2133.79  100.29
   0  -2  -1 2108.49  101.89
   0  -2  -1 2277.77  102.19
   0   2  -1 2275.47   99.99
   1  -2   1 4667.33  209.98
  -1  -2  -1 4295.77  205.08
   2  -2   1 1795.62   76.69
   2  -2   1 1570.84   82.79
  -2  -2  -1 1801.12   76.79
   2  -2   1 1573.94   76.69
   2  -2   1 1512.45   76.89
   2   2   1 1681.53   74.69
   2   2   1 1542.35   74.59
  -2   2  -1 1547.65   76.39
   3  -2   1 1633.14   73.99
   3  -2   1 1463.35   80.59
   3  -2   1 1518.85   73.19
   3   2   1 1517.75   72.49
   3   2   1 1543.85   70.89
  -3   2  -1 1560.74   72.19
   4  -2   1   59.69    7.90
   4  -2   1   66.59    7.80
   4  -2   1   64.39    5.10
   4  -2   1   62.39    7.60
  -4   2  -1   62.09    6.40
   4   2   1   52.29    4.50
   4   2   1   58.09    5.10
   5  -2   1 1363.26   66.49
  -5  -2  -1 1349.86   63.99
  -5  -2  -1 1319.17   65.69
   5  -2   1 1394.56   66.79
   5  -2   1 1360.96   63.29
   5  -2   1 1308.37   66.29
  -5   2  -1 1266.07   64.39
  -5   2  -1 1351.16   64.19
  -5   2  -1 1297.77   71.59
   5   2   1 1367.86   63.59
   5   2   1 1395.26   63.09
  -5   2  -1 1415.56   72.59
  -6  -2  -1  311.17   26.20
  -6  -2  -1  271.87   27.00
   6  -2   1  337.07   20.90
  -6  -2  -1  285.47   23.30
   6  -2   1  327.47   17.20
  -6  -2  -1  294.77   33.90
   6  -2   1  335.57   17.30
   6  -2   1  328.07   20.70
   6  -2   1  317.87   21.40
  -6  -2  -1  324.27   18.20
  -6  -2  -1  321.47   20.50
  -6   2  -1  322.27   29.20
  -6   2  -1  284.87   28.00
  -6   2  -1  310.37   28.90
   6   2   1  299.67   18.20
  -6   2  -1  318.97   21.70
   6   2   1  337.07   18.60
  -6   2  -1  309.97   19.30
   6   2   1  334.57   17.80
  -7  -2  -1  953.50   56.99
  -7  -2  -1  874.01   59.19
   7  -2   1 1010.30   46.10
  -7  -2  -1  974.40   47.60
  -7  -2  -1  929.91   50.49
   7  -2   1  930.91   54.09
  -7  -2  -1  878.51   64.99
   7  -2   1  961.20   47.60
  -7   2  -1  953.20   61.29
   7   2   1  910.91   47.90
   7   2   1  988.80   46.80
  -7   2  -1  924.11   51.09
   7   2   1  909.01   45.70
  -7   2  -1 1067.09   63.99
  -7   2  -1 1059.79   48.40
  -8  -2  -1  193.08   16.60
  -8  -2  -1  203.18   29.10
  -8  -2  -1  181.98   24.20
   8  -2   1  196.18   12.20
  -8  -2  -1  131.39   30.90
  -8  -2  -1  203.88   14.30
   8  -2   1  197.78   16.00
   8  -2   1  232.18   17.20
   8  -2   1  208.18   16.60
   8   2   1  227.78   14.40
  -8   2  -1  186.18   15.80
   8   2   1  210.48   12.80
  -8   2  -1  222.98   32.40
  -8   2  -1  171.98   27.70
  -8   2  -1  189.18   23.10
  -8   2  -1  198.38   19.40
  -9  -2  -1  107.79   12.50
   9  -2   1  110.89    9.20
   9  -2   1  121.29    8.10
  -9  -2  -1  144.19   20.60
  -9  -2  -1  130.89   10.90
  -9   2  -1  120.79   11.20
  -9   2  -1  113.29   17.10
  -9   2  -1   76.19   20.70
   9   2   1  130.99    8.40
  -9   2  -1  124.99   14.00
 -10  -2  -1   24.80    5.00
 -10  -2  -1   10.70    8.00
  10  -2   1   29.90    3.30
 -10  -2  -1   21.90    5.50
 -10   2  -1   16.80    5.70
 -10   2  -1   15.70   10.20
 -10   2  -1   13.00   15.10
  10   2   1   24.90    3.10
 -10   2  -1   35.40    9.10
  10  -3  -1   19.00    3.30
 -10  -3   1   12.80    8.60
 -10  -3   1   21.70    6.30
 -10  -3   1    7.30    7.00
 -10  -3   1   24.10    4.60
 -10   3   1    8.50   16.10
 -10   3   1   17.60    7.70
 -10   3   1   12.40    9.90
 -10   3   1   16.50    6.40
  -9  -3   1   73.99    8.40
   9  -3  -1   82.99    6.30
  -9  -3   1   77.59   11.30
  -9  -3   1   55.09   11.80
  -9  -3   1   74.39   18.70
  -9   3   1   73.19   17.60
  -9   3   1   82.89   15.30
  -9   3   1   79.49   13.80
  -9   3   1   67.59   22.30
   8  -3  -1  192.48   17.30
   8  -3  -1  197.28   25.30
   8  -3  -1  222.48   12.30
   8  -3  -1  228.08   17.70
  -8  -3   1  228.58   17.80
  -8  -3   1  211.88   25.40
  -8  -3   1  202.78   28.70
  -8  -3   1  215.68   14.30
   8  -3  -1  180.68   15.80
  -8   3   1  227.28   34.30
  -8   3   1  213.78   16.30
  -8   3   1  208.08   31.10
  -8   3   1  223.58   19.90
  -8   3   1  225.78   25.10
   8   3  -1  192.38   13.20
  -7  -3   1  167.88   22.00
   7  -3  -1  193.58   18.10
  -7  -3   1  134.19   25.20
  -7  -3   1  138.59   11.00
   7  -3  -1  122.19    9.80
  -7  -3   1  138.19   14.20
   7   3  -1  127.29    8.40
  -7   3   1  160.68   28.10
  -7   3   1  191.38   27.20
  -7   3   1  145.09   19.10
   6  -3  -1  277.67   20.50
  -6  -3   1  250.47   24.10
  -6  -3   1  273.07   30.30
   6  -3  -1  277.97   20.10
   6  -3  -1  276.97   14.50
  -6  -3   1  284.67   18.70
   6  -3  -1  247.48   15.30
   6  -3  -1  277.27   20.00
  -6  -3   1  244.58   16.10
  -6  -3   1  260.07   15.60
   6   3  -1  282.57   14.10
  -6   3   1  252.17   28.90
  -6   3   1  263.87   16.90
  -6   3   1  259.57   23.00
  -6   3   1  196.38   27.60
  -6   3   1  279.57   21.20
  -6   3   1  253.07   20.00
  -6   3   1  258.17   27.90
  -6   3   1  281.97   15.20
  -5  -3   1 1391.76   66.49
   5  -3  -1 1346.97   64.29
   5  -3  -1 1410.86   68.09
  -5  -3   1 1331.57   64.09
  -5  -3   1 1349.16   71.49
   5  -3  -1 1442.06   78.59
   5  -3  -1 1478.15   69.39
  -5   3   1 1325.37   72.89
  -5   3   1 1319.37   65.09
  -5   3   1 1332.67   68.49
  -5   3   1 1185.98   87.09
  -5   3   1 1373.86   64.49
  -5   3   1 1275.77   74.79
   4  -3  -1  808.72   50.89
   4  -3  -1  845.92   45.00
   4  -3  -1  846.92   39.80
   4  -3  -1  899.21   45.90
  -4   3   1  826.22   44.30
   3  -3  -1   40.00    3.50
   3  -3  -1   43.60    9.70
   3  -3  -1   27.80    7.20
   3  -3  -1   46.90    8.30
  -3   3   1   39.10    4.70
  -3   3   1   50.79    7.50
   2  -3  -1  509.35   30.90
   2   3  -1  524.65   23.80
   2   3  -1  522.65   24.40
   2   3  -1  473.65   24.00
   1  -3  -1 3637.64  173.88
   1  -3  -1 3866.31  172.88
  -1  -3   1 3778.22  173.28
   1   3  -1 3852.21  171.08
   1   3  -1 3542.15  171.48
   0  -3  -1  138.19   10.80
   0  -3   1  128.19   11.70
   0  -3   1  134.29    8.00
   0  -3  -1  123.09   10.70
   0  -3   1  132.49    8.50
   0  -3  -1  139.09   10.70
   0   3   1  119.69    8.00
   0   3  -1  137.39    7.70
   0   3  -1  139.19    9.50
   0   3   1  127.89    8.00
   0   3  -1  129.59    9.20
   0   3   1  131.09    7.40
   1  -3   1 6316.87  294.37
  -1  -3  -1 6332.87  288.47
   2  -3   1 1338.47   62.49
   2  -3   1 1350.96   72.59
   2  -3   1 1339.47   62.19
   2   3   1 1305.47   61.59
  -2   3  -1 1232.28   61.09
   2   3   1 1281.67   60.09
   3  -3   1  110.99   10.20
   3  -3   1  102.99    6.90
   3  -3   1  119.19    9.90
   3  -3   1  112.59   10.10
   3   3   1  127.29    6.60
   3   3   1  126.29    6.60
  -3   3  -1  107.99    8.60
   4  -3   1   37.70    6.80
   4  -3   1   54.29   19.60
   4  -3   1   54.09    8.00
   4  -3   1   35.20    4.20
   4  -3   1   41.40    7.20
  -4   3  -1   53.19    6.50
   4   3   1   45.50    4.00
   4   3   1   46.10    3.60
   5  -3   1  379.96   23.30
  -5  -3  -1  363.06   24.50
   5  -3   1  392.26   19.60
   5  -3   1  385.36   19.70
  -5  -3  -1  384.66   22.30
  -5  -3  -1  357.96   27.90
   5  -3   1  386.56   23.50
  -5  -3  -1  363.46   20.30
   5  -3   1  431.46   27.40
   5  -3   1  373.06   21.00
  -5   3  -1  375.66   29.00
  -5   3  -1  373.56   23.70
  -5   3  -1  370.36   21.60
  -5   3  -1  387.56   22.00
   5   3   1  400.76   18.90
   6  -3   1  137.99   12.90
   6  -3   1  136.69   12.50
  -6  -3  -1  135.49   12.30
  -6  -3  -1  132.49   19.50
   6  -3   1  129.39    8.50
   6  -3   1  129.19    8.80
  -6  -3  -1   97.79   15.10
   6  -3   1  131.49   12.20
   6  -3   1  117.09   11.40
   6  -3   1  125.99   10.10
  -6  -3  -1  118.99    9.70
  -6  -3  -1  119.49   21.60
   6   3   1  130.29    8.50
  -6   3  -1  129.59   20.10
  -6   3  -1  129.49   12.10
  -6   3  -1  124.19   14.00
  -6   3  -1  101.39   12.70
  -6   3  -1  129.29   10.00
  -6   3  -1  128.99   21.80
   6   3   1  112.59    7.80
  -6   3  -1  143.09   21.10
   7  -3   1  238.88   18.40
  -7  -3  -1  249.28   26.30
   7  -3   1  266.27   18.80
   7  -3   1  269.87   16.30
  -7  -3  -1  215.38   28.60
   7  -3   1  306.17   19.30
   7  -3   1  236.18   14.30
  -7  -3  -1  231.88   18.70
  -7  -3  -1  234.48   16.00
   7  -3   1  262.97   14.60
  -7   3  -1  306.87   18.20
  -7   3  -1  274.37   29.30
  -7   3  -1  231.18   19.90
   7   3   1  285.47   19.90
   7   3   1  243.08   14.40
  -7   3  -1  236.38   24.20
  -7   3  -1  276.17   31.50
  -7   3  -1  218.08   29.10
   8  -3   1  195.28   13.30
  -8  -3  -1  204.68   14.00
   8  -3   1  189.98   16.20
   8  -3   1  185.68   21.70
   8  -3   1  207.98   12.00
  -8  -3  -1  262.27   25.10
  -8  -3  -1  200.78   16.70
   8  -3   1  169.18   15.60
   8   3   1  199.68   12.70
  -8   3  -1  181.98   17.20
  -8   3  -1  226.58   31.40
  -8   3  -1  191.98   20.90
  -8   3  -1  215.28   15.70
  -8   3  -1  204.58   27.90
  -9  -3  -1   60.99   10.00
   9  -3   1   79.79    5.80
   9  -3   1   64.89    6.30
  -9  -3  -1   88.49   17.30
  -9   3  -1   30.30   15.00
  -9   3  -1   58.69   18.10
  10  -3   1  114.59    7.10
 -10  -3  -1  133.59   14.20
 -10  -3  -1  123.19    8.50
 -10  -3  -1  112.99   10.70
  10  -3   1  122.29    6.70
 -10   3  -1  115.09   11.60
 -10   3  -1  112.69   22.80
 -10   3  -1   98.39   16.30
  10  -4  -1   34.70    3.30
 -10  -4   1   23.10    9.50
  10  -4  -1   31.60    4.20
 -10  -4   1   19.70    5.40
 -10  -4   1   24.40    4.90
 -10   4   1   26.70   16.00
 -10   4   1   11.50    9.10
  -9  -4   1  157.68   11.30
  -9  -4   1  200.18   14.90
   9  -4  -1  151.78   10.00
   9  -4  -1  161.48    9.40
  -9  -4   1  191.38   21.00
  -9   4   1  177.98   14.90
  -9   4   1  215.18   32.80
  -9   4   1  111.49   24.60
   8  -4  -1  197.08   22.70
  -8  -4   1  140.59   11.50
   8  -4  -1  164.28   10.70
  -8  -4   1  141.89   21.30
  -8  -4   1  176.18   15.00
   8  -4  -1  135.39   14.40
  -8  -4   1  171.78   21.40
   8  -4  -1  163.58    9.60
  -8   4   1  160.68   27.80
  -8   4   1  171.98   31.30
  -8   4   1  147.09   17.40
  -8   4   1  163.78   20.10
  -7  -4   1  181.68   13.10
   7  -4  -1  223.48   17.50
   7  -4  -1  192.98   13.00
   7  -4  -1  180.48   16.80
   7  -4  -1  163.18   16.20
  -7  -4   1  176.28   25.30
   7  -4  -1  179.08   12.30
   7  -4  -1  193.38   11.20
  -7  -4   1  190.98   16.30
  -7  -4   1  208.38   24.70
  -7   4   1  193.98   28.90
  -7   4   1  153.18   21.10
  -7   4   1  230.98   19.70
  -7   4   1  197.98   30.80
   6  -4  -1  274.67   15.90
  -6  -4   1  261.57   25.00
   6  -4  -1  228.38   18.90
   6  -4  -1  242.38   14.90
  -6  -4   1  235.68   15.10
   6  -4  -1  258.97   20.30
   6  -4  -1  251.57   19.90
  -6  -4   1  255.17   28.80
   6  -4  -1  242.98   13.60
  -6  -4   1  263.47   23.70
  -6   4   1  268.67   21.70
  -6   4   1  260.47   35.00
  -6   4   1  246.38   29.60
  -6   4   1  227.08   19.90
  -6   4   1  270.57   16.80
   5  -4  -1   12.10    7.50
   5  -4  -1   13.00    5.60
  -5  -4   1    6.60    9.10
  -5  -4   1    8.40    4.50
   5  -4  -1   31.40    6.90
  -5  -4   1   17.30    3.60
  -5  -4   1   10.90    4.30
  -5  -4   1   16.90   12.50
  -5   4   1   -0.70   10.10
  -5   4   1   12.40   10.40
  -5   4   1   29.20   11.40
  -5   4   1    1.50    7.30
   4  -4  -1   54.19    9.70
   4  -4  -1   77.89   16.30
   4  -4  -1   69.79    9.90
   4  -4  -1   60.39    4.70
   4  -4  -1   74.39   11.00
  -4   4   1   70.49   10.50
  -4   4   1   58.89   10.10
  -4   4   1   74.29   12.60
  -4   4   1   63.69   12.20
  -4   4   1   73.09    6.90
   3  -4  -1  279.27   13.40
   3  -4  -1  237.18   21.80
   3  -4  -1  278.17   18.50
   3  -4  -1  269.97   19.20
  -3   4   1  250.97   14.50
   3   4  -1  258.87   13.20
  -3   4   1  261.47   17.80
   3   4  -1  253.67   15.50
   2  -4  -1  650.83   36.30
   2  -4  -1  637.74   39.40
   2  -4  -1  662.93   34.20
  -2  -4   1  670.43   32.80
   2  -4  -1  654.93   34.90
  -2  -4   1  642.94   32.20
   2   4  -1  689.83   32.70
   2   4  -1  678.83   32.00
  -2   4   1  679.13   34.40
   2   4  -1  616.84   34.10
  -2   4   1  661.83   35.10
  -2   4   1  674.93   32.30
  -2   4   1  671.83   36.90
   1  -4  -1 1623.74   81.39
   1  -4  -1 1573.54   77.89
   1  -4  -1 1537.95   76.09
   1  -4  -1 1627.84   75.59
   1   4  -1 1666.13   75.59
  -1   4   1 1676.03   76.19
  -1   4   1 1646.34   76.49
   1   4  -1 1657.53   75.89
  -1   4   1 1423.96   76.79
  -1   4   1 1626.74   76.89
   0  -4  -1 1166.48   57.29
   0  -4  -1 1311.57   54.69
   0  -4   1 1131.89   55.69
   0  -4  -1 1181.88   60.59
   0  -4   1 1091.89   60.69
   0  -4   1 1194.28   53.99
   0  -4   1 1183.08   53.99
   0   4  -1 1189.48   57.29
   0   4   1 1109.79   56.09
   0   4  -1 1184.68   57.39
   0   4  -1 1227.48   55.49
   0   4   1 1142.99   55.99
   0   4   1 1190.58   55.39
  -1  -4  -1 1493.45   77.39
   1  -4   1 1599.14   75.59
   1  -4   1 1617.34   83.29
   1  -4   1 1699.63   77.19
   1  -4   1 1635.84   76.09
  -1   4  -1 1624.44   78.49
   1   4   1 1736.53   75.89
   1   4   1 1674.03   75.69
  -1   4  -1 1665.13   76.19
  -1   4  -1 1488.55   76.79
  -2  -4  -1  748.33   37.00
   2  -4   1  702.73   37.40
   2  -4   1  772.52   36.50
   2  -4   1  735.63   44.70
   2  -4   1  693.93   36.60
   2   4   1  730.33   34.90
   2   4   1  742.03   34.90
  -2   4  -1  728.23   37.80
  -2   4  -1  728.53   35.90
  -2   4  -1  706.23   39.20
   3  -4   1  200.18   10.60
   3  -4   1  192.58   13.50
   3  -4   1  197.48   14.30
   3  -4   1  194.48   21.00
   3  -4   1  205.68   13.90
   3   4   1  214.38   11.00
  -3   4  -1  193.28   15.60
   3   4   1  217.38   11.00
  -3   4  -1  190.78   12.70
   4  -4   1   22.80    3.30
  -4  -4  -1   12.00    5.50
   4  -4   1   29.90   11.80
   4  -4   1   15.40    3.90
   4  -4   1   11.00    4.40
   4  -4   1   13.00    3.10
  -4  -4  -1    7.30    3.90
   4   4   1   12.70    2.40
   4   4   1   12.70    2.50
  -4   4  -1   14.80    8.70
   5  -4   1  242.18   14.80
  -5  -4  -1  233.98   22.40
   5  -4   1  226.08   12.60
   5  -4   1  236.68   14.50
   5  -4   1  226.68   12.90
  -5  -4  -1  236.58   13.90
   5  -4   1  224.18   16.30
  -5  -4  -1  213.08   19.00
  -5  -4  -1  226.98   15.90
   5  -4   1  246.88   17.40
   5  -4   1  208.48   16.30
  -5   4  -1  214.88   22.40
  -5   4  -1  225.28   15.20
  -5   4  -1  194.68   24.40
  -5   4  -1  228.88   18.00
  -5   4  -1  238.18   23.90
  -5   4  -1  235.08   16.00
   5   4   1  235.08   12.50
   6  -4   1  259.27   13.90
  -6  -4  -1  257.27   15.70
  -6  -4  -1  269.47   18.20
   6  -4   1  288.27   21.30
   6  -4   1  244.58   16.30
   6  -4   1  254.27   18.40
  -6  -4  -1  253.97   24.20
   6  -4   1  238.98   17.90
   6  -4   1  257.97   16.00
  -6   4  -1  226.48   28.00
  -6   4  -1  214.98   18.60
  -6   4  -1  254.47   26.50
  -6   4  -1  243.78   16.40
  -6   4  -1  250.17   17.40
  -6   4  -1  236.28   27.70
   6   4   1  262.77   13.70
   7  -4   1  568.34   26.50
   7  -4   1  504.95   31.10
  -7  -4  -1  529.15   28.20
   7  -4   1  494.35   31.40
   7  -4   1  539.45   28.20
   7  -4   1  533.95   28.40
  -7  -4  -1  526.85   31.60
  -7  -4  -1  554.54   38.10
  -7   4  -1  595.44   41.30
   7   4   1  505.05   26.20
  -7   4  -1  518.05   32.00
  -7   4  -1  453.85   40.70
  -7   4  -1  586.04   44.70
  -7   4  -1  535.05   34.90
  -8  -4  -1  254.57   24.60
  -8  -4  -1  243.08   17.50
   8  -4   1  221.18   13.70
   8  -4   1  188.88   15.50
   8  -4   1  226.48   13.70
  -8  -4  -1  226.88   14.40
  -8   4  -1  199.48   17.20
  -8   4  -1  229.08   21.60
  -8   4  -1  213.38   26.70
   8   4   1  193.78   12.90
  -8   4  -1  222.98   31.00
   9  -4   1   66.99    5.70
   9  -4   1   61.59    5.60
  -9  -4  -1   59.29    9.30
  -9  -4  -1   62.39    7.30
  -9  -4  -1   49.10   11.20
   9  -4   1   60.99    5.90
  -9   4  -1   49.70   19.70
  -9   4  -1   45.70   12.20
 -10  -4  -1   38.10    6.20
 -10  -4  -1   48.20    4.90
  10  -4   1   48.10    3.60
 -10   4  -1   33.90    9.30
 -10   4  -1   45.70   13.00
  10  -5  -1   16.00    2.20
 -10  -5   1   11.20    3.70
 -10   5   1    4.70    6.10
 -10   5   1    2.20   11.20
  -9  -5   1   75.49    6.80
   9  -5  -1   72.59    5.70
  -9  -5   1   63.59    9.10
   9  -5  -1   72.59    4.90
  -9  -5   1   97.59   13.90
  -9   5   1   53.59   17.20
  -9   5   1  101.99   20.00
   8  -5  -1   97.09    7.80
   8  -5  -1  107.79    7.50
   8  -5  -1   88.49    6.40
  -8  -5   1   82.69   15.40
  -8  -5   1  106.09    9.10
  -8  -5   1  100.09   11.40
   8  -5  -1   90.89    8.00
  -8   5   1   82.89   19.00
  -8   5   1   76.19   21.70
  -7  -5   1   93.09   19.80
   7  -5  -1   75.29    5.80
   7  -5  -1   97.89   18.40
   7  -5  -1   41.30    9.90
   7  -5  -1   55.69    9.70
   7  -5  -1   69.69    7.00
  -7  -5   1   61.89   14.00
   7  -5  -1   66.99    7.00
  -7   5   1   78.19   23.20
  -6  -5   1  103.19   19.40
  -6  -5   1  124.39   12.30
   6  -5  -1  124.19   16.20
   6  -5  -1  106.79    7.50
   6  -5  -1  115.19    9.40
   6  -5  -1  102.59   13.50
   6  -5  -1  109.09    9.30
  -6  -5   1  122.19    9.40
  -6  -5   1   95.29    8.60
   6  -5  -1  119.89   13.00
   6  -5  -1  114.59    8.70
  -6   5   1  136.09   24.20
  -6   5   1  101.09    9.90
  -6   5   1  111.69   22.50
  -6   5   1  120.39   15.70
  -5  -5   1  761.62   40.20
   5  -5  -1  763.32   38.40
   5  -5  -1  718.43   41.20
  -5  -5   1  788.32   38.40
   5  -5  -1  839.52   39.10
  -5  -5   1  772.42   50.09
   5  -5  -1  726.73   42.80
   5  -5  -1  769.72   43.90
  -5  -5   1  748.23   37.90
   5  -5  -1  796.92   36.70
  -5  -5   1  701.83   46.30
  -5   5   1  791.52   44.30
  -5   5   1  741.33   45.50
  -5   5   1  790.22   44.40
  -5   5   1  736.23   51.29
  -4  -5   1  508.15   24.90
  -4  -5   1  436.26   33.60
   4  -5  -1  449.95   27.30
  -4  -5   1  415.56   26.40
  -4  -5   1  483.35   24.70
   4  -5  -1  502.35   25.40
   4  -5  -1  521.85   29.50
  -4  -5   1  473.85   46.70
   4  -5  -1  473.35   24.10
   4  -5  -1  449.06   24.80
  -4  -5   1  487.65   26.20
   4  -5  -1  472.75   29.80
   4  -5  -1  437.56   24.20
   4  -5  -1  469.15   37.80
   4   5  -1  499.05   24.00
  -4   5   1  420.46   35.50
  -4   5   1  489.45   33.70
  -4   5   1  565.44   30.70
  -4   5   1  465.65   30.80
  -3  -5   1  732.03   36.30
   3  -5  -1  755.52   48.00
   3  -5  -1  720.03   40.70
   3  -5  -1  764.52   38.10
  -3  -5   1  729.13   36.30
  -3  -5   1  706.83   36.40
   3  -5  -1  737.13   38.50
   3  -5  -1  756.02   36.10
  -3   5   1  816.92   45.60
  -3   5   1  705.03   36.90
   3   5  -1  778.52   36.50
   2  -5  -1  982.80   50.89
   2  -5  -1 1015.30   48.80
   2  -5  -1  925.51   57.49
   2  -5  -1  977.90   52.59
  -2  -5   1  985.70   49.10
  -2  -5   1  908.21   51.99
   2  -5  -1 1106.99   50.29
  -2   5   1 1019.90   52.09
  -2   5   1  956.60   52.69
   2   5  -1 1101.49   50.59
  -2   5   1 1154.98   53.39
  -2   5   1 1081.39   49.40
   2   5  -1 1001.30   49.70
   1  -5  -1 1674.63   78.09
   1  -5  -1 1654.23   83.89
   1  -5  -1 1658.63   86.39
  -1  -5   1 1735.53   82.79
  -1   5   1 1642.84   78.49
  -1   5   1 1543.15   81.29
  -1   5   1 1672.83   80.49
   1   5  -1 1697.63   80.29
  -1   5   1 1745.03   81.39
   1   5  -1 1728.93   80.69
   0  -5  -1    6.10    4.40
   0  -5  -1    9.80    3.70
   0  -5   1    7.40    2.40
   0  -5   1   10.10    5.50
   0   5   1   15.00    4.10
   0   5   1    6.30    5.10
   0   5  -1   14.10    5.30
   0   5  -1    8.80    4.30
   0   5  -1    7.40    2.90
   0   5   1    8.20    3.90
   0   5   1    7.40    3.70
  -1  -5  -1 1217.78   59.79
   1  -5   1 1201.78   64.19
   1  -5   1 1144.49   54.49
   1  -5   1 1147.59   59.69
  -1   5  -1 1124.09   55.79
  -1   5  -1 1210.48   59.69
  -1   5  -1 1111.89   57.39
   1   5   1 1201.28   56.39
   1   5   1 1162.48   56.09
  -2  -5  -1   11.40    3.70
   2  -5   1    5.20    3.00
   2  -5   1    1.40    5.90
   2   5   1    5.60    2.60
  -2   5  -1    9.40    4.40
   3  -5   1  186.08   11.80
   3  -5   1  197.88   11.50
   3  -5   1  175.08   13.00
  -3  -5  -1  210.68   14.10
   3  -5   1  219.58   23.40
   3  -5   1  211.38   15.70
   3  -5   1  196.88   12.70
  -3  -5  -1  210.08   15.00
  -3  -5  -1  213.88   13.80
   3  -5   1  186.98   12.40
   3  -5   1  188.18   14.50
  -3  -5  -1  194.38   11.90
  -3   5  -1  197.18   18.20
  -3   5  -1  187.18   15.30
   3   5   1  203.08   11.70
  -3   5  -1  188.68   13.30
   3   5   1  209.98   11.80
  -3   5  -1  190.98   17.10
  -3   5  -1  190.88   18.40
   4  -5   1  113.19   20.90
   4  -5   1  108.19    6.90
   4  -5   1  133.59   10.80
   4  -5   1   96.09    7.90
   4  -5   1  112.69    9.00
   4  -5   1  114.59   11.60
  -4  -5  -1  120.49    8.70
  -4  -5  -1  102.99   10.00
  -4  -5  -1   90.79    8.30
   4  -5   1  110.89    9.20
  -4  -5  -1  112.29   11.10
   4   5   1   95.79    7.40
  -4   5  -1  126.79   10.70
  -4   5  -1  102.09   14.80
  -4   5  -1  115.29   13.20
  -4   5  -1   97.19   18.00
   4   5   1  115.09    7.90
   5  -5   1   90.09   11.30
   5  -5   1   78.89   11.00
  -5  -5  -1   93.39   10.30
   5  -5   1   92.59    8.80
   5  -5   1   91.29    6.40
   5  -5   1  111.49   10.70
   5  -5   1   84.09    7.40
   5  -5   1   96.09    8.80
  -5  -5  -1   88.99    8.20
  -5   5  -1   84.39   15.40
  -5   5  -1   89.99   13.30
  -5   5  -1  103.09   10.20
  -5   5  -1   58.89   16.70
   5   5   1   94.69    7.00
  -5   5  -1  137.59   21.70
   6  -5   1   28.50    5.50
  -6  -5  -1   16.00    4.50
   6  -5   1   20.70    6.90
  -6  -5  -1    3.10    9.00
   6  -5   1   21.80    4.10
   6  -5   1   18.30    5.60
   6  -5   1   26.40    5.70
  -6  -5  -1   13.70    5.80
   6  -5   1   23.30    9.40
  -6   5  -1   24.20    7.80
   6   5   1   26.10    3.80
  -6   5  -1   20.60    5.90
  -6   5  -1   11.10   11.70
  -6   5  -1   28.10   13.70
   7  -5   1  251.87   13.40
   7  -5   1  245.48   15.40
  -7  -5  -1  246.28   18.50
   7  -5   1  248.18   15.60
   7  -5   1  264.97   14.70
   7  -5   1  230.88   16.90
  -7  -5  -1  258.57   15.90
  -7   5  -1  239.28   27.70
  -7   5  -1  278.67   31.50
  -8  -5  -1  254.07   14.50
   8  -5   1  209.78   13.60
   8  -5   1  220.68   12.00
   8  -5   1  241.88   13.10
  -8  -5  -1  236.28   16.90
   8  -5   1  239.28   13.80
  -8   5  -1  218.18   26.10
  -8   5  -1  221.28   29.80
  -9  -5  -1  225.48   12.50
  -9  -5  -1  231.08   14.60
   9  -5   1  207.48   11.30
   9  -5   1  194.88   11.20
  -9   5  -1  205.68   18.60
  -9   5  -1  207.68   26.10
  -9  -6   1   56.59    6.70
   9  -6  -1   47.70    3.90
  -9  -6   1   54.89    4.80
  -9   6   1   35.10   12.00
  -9   6   1   38.10   14.20
  -9   6   1   26.10    9.90
   8  -6  -1   18.00    3.90
   8  -6  -1   18.20    3.60
  -8  -6   1   21.20    4.10
  -8  -6   1   18.90    5.50
  -8  -6   1   16.90   15.00
   8  -6  -1   16.40    3.50
  -8   6   1   -1.90   14.20
  -8   6   1   24.90   18.70
   7  -6  -1  105.39    7.80
   7  -6  -1  115.79    8.50
  -7  -6   1  106.29   11.40
  -7  -6   1   83.29    8.70
   7  -6  -1  101.39    8.50
  -7   6   1  156.68   24.90
  -7   6   1   68.99   21.00
   6  -6  -1   45.80    5.50
   6  -6  -1   42.50    6.30
   6  -6  -1   36.20    6.10
   6  -6  -1   47.40   12.40
  -6  -6   1   43.50    6.50
  -6  -6   1    8.90   13.40
   6  -6  -1   33.40    8.00
  -6  -6   1   56.39   10.00
  -6  -6   1   28.20    6.00
  -6   6   1   25.70   15.20
  -6   6   1   36.60    8.50
  -6   6   1   29.70    9.20
  -5  -6   1   50.99    9.50
  -5  -6   1   61.79    7.10
   5  -6  -1   73.49    9.20
   5  -6  -1   61.59    7.30
  -5  -6   1   53.79    7.20
   5  -6  -1   47.30    5.90
   5  -6  -1   58.99   11.30
   5  -6  -1   77.29    7.30
  -5   6   1   54.19   15.20
  -5   6   1   65.49   17.50
  -5   6   1   81.69   14.70
  -5   6   1   54.29   14.10
  -4  -6   1  161.48   13.10
  -4  -6   1  180.28   11.60
  -4  -6   1  171.78   12.70
   4  -6  -1  157.58   10.50
   4  -6  -1  164.88   11.60
   4  -6  -1  167.98   11.60
   4  -6  -1  150.98   15.30
   4  -6  -1  174.48   23.80
   4  -6  -1  165.08   13.00
   4  -6  -1  163.08   10.50
  -4  -6   1  167.88   12.90
  -4   6   1  153.88   23.10
  -4   6   1  155.58   16.90
  -4   6   1  185.08   18.80
  -4   6   1  118.39   24.10
  -4   6   1  175.48   12.80
   3  -6  -1   57.19   14.40
  -3  -6   1   53.49    6.00
  -3  -6   1   49.60   13.00
   3  -6  -1   68.39    6.00
  -3  -6   1   45.80    7.70
   3  -6  -1   61.69    7.00
   3  -6  -1   66.39    7.90
   3  -6  -1   58.79    6.10
   3  -6  -1   70.39    6.70
  -3  -6   1   61.99    7.10
   3  -6  -1   71.19    7.40
  -3  -6   1   56.89    7.40
  -3  -6   1   63.79    6.60
   3  -6  -1   67.99   10.80
  -3   6   1   67.49   12.60
  -3   6   1   66.19   12.80
  -3   6   1   65.49   11.60
  -3   6   1   58.49    7.40
   3   6  -1   58.99    7.90
  -3   6   1   79.69   12.20
  -2  -6   1  565.34   29.90
   2  -6  -1  578.84   29.40
   2  -6  -1  595.54   33.30
   2  -6  -1  572.54   29.90
  -2  -6   1  598.74   29.60
   2  -6  -1  603.04   29.20
   2  -6  -1  609.04   29.40
  -2  -6   1  581.04   29.40
   2  -6  -1  599.84   41.70
   2  -6  -1  579.74   29.30
  -2  -6   1  543.05   30.20
  -2  -6   1  528.65   27.50
   2  -6  -1  560.04   28.90
  -2  -6   1  574.44   46.40
  -2   6   1  596.94   34.60
  -2   6   1  587.44   36.20
  -2   6   1  631.74   34.60
   2   6  -1  568.04   31.90
  -2   6   1  618.84   35.30
   2   6  -1  539.25   30.60
  -2   6   1  611.64   30.50
  -1  -6   1  392.26   20.40
   1  -6  -1  402.26   19.90
   1  -6  -1  399.46   20.00
  -1  -6   1  362.06   20.30
   1  -6  -1  372.46   19.90
  -1  -6   1  371.56   26.80
   1  -6  -1  378.06   28.40
   1  -6  -1  381.26   20.10
   1  -6  -1  375.36   20.60
  -1  -6   1  372.26   20.10
   1   6  -1  390.26   24.30
  -1   6   1  394.76   24.70
  -1   6   1  343.47   24.00
  -1   6   1  355.16   25.20
  -1   6   1  367.86   20.90
  -1   6   1  302.87   27.60
  -1   6   1  398.46   24.10
   0  -6  -1   78.19    7.30
   0  -6   1   63.59   11.60
   0  -6  -1   66.69   10.90
   0  -6   1   75.29    7.30
   0  -6   1   76.49    6.80
   0  -6  -1   82.09    7.10
   0  -6  -1   82.79    6.20
   0  -6  -1   68.09    6.90
   0  -6   1   86.79   12.00
   0  -6   1   83.09    6.50
   0  -6   1   87.29    7.60
   0   6   1   84.19    9.90
   0   6  -1   89.59   10.90
   0   6   1   83.29    9.50
   0   6   1  103.59   12.40
   0   6  -1   83.89   10.90
   0   6  -1   79.99   11.30
   0   6  -1   88.29    8.00
   0   6   1   83.49    7.60
   0   6   1   92.79   12.70
  -1  -6  -1   21.70    4.00
   1  -6   1   26.70    4.30
   1  -6   1   20.40    7.50
  -1  -6  -1   36.60   12.20
  -1  -6  -1   19.60    3.40
  -1  -6  -1   26.60    5.60
  -1  -6  -1   25.60    5.30
  -1  -6  -1   25.60    4.50
   1  -6   1   24.50    4.00
   1  -6   1   30.10    5.60
   1  -6   1   28.30    5.40
   1  -6   1   37.60   10.10
   1  -6   1   24.20    4.00
  -1   6  -1   28.60    7.80
  -1   6  -1   32.20    7.40
   1   6   1   31.60    5.80
  -1   6  -1   26.30    5.90
   1   6   1   31.30    7.60
   1   6   1   26.70    5.60
   2  -6   1  359.16   18.80
   2  -6   1  322.67   20.80
   2  -6   1  331.47   17.90
   2  -6   1  341.27   18.80
  -2  -6  -1  340.77   18.70
   2  -6   1  347.07   18.70
  -2  -6  -1  337.67   18.30
  -2  -6  -1  337.77   19.60
   2  -6   1  366.96   32.30
   2  -6   1  333.07   19.10
   2  -6   1  340.27   18.00
  -2  -6  -1  375.66   20.00
  -2  -6  -1  363.66   19.60
  -2   6  -1  358.26   23.00
  -2   6  -1  342.37   23.60
   2   6   1  356.96   20.30
  -2   6  -1  290.87   26.00
  -2   6  -1  323.27   19.90
   2   6   1  280.57   21.40
   2   6   1  359.56   20.20
  -3  -6  -1   27.30    5.90
   3  -6   1   26.60    4.70
  -3  -6  -1   28.60    4.90
   3  -6   1   25.50    5.10
   3  -6   1   22.70    4.40
  -3  -6  -1   22.70    4.30
  -3  -6  -1   27.00    6.10
   3  -6   1   22.20    4.10
   3  -6   1   20.50    5.50
   3  -6   1   24.00    3.90
  -3  -6  -1   22.30    5.40
   3  -6   1   28.90   11.70
   3  -6   1   21.00    4.60
   3   6   1   14.10    4.10
  -3   6  -1   34.70    9.00
  -3   6  -1   24.00    5.80
   3   6   1   13.80    6.50
  -3   6  -1   29.20   10.00
  -3   6  -1   22.40    9.90
   3   6   1   25.90    5.10
  -3   6  -1   25.30   10.30
   4  -6   1   24.30    4.00
   4  -6   1   38.60    6.60
  -4  -6  -1   23.70    5.50
   4  -6   1   22.40    4.50
   4  -6   1   18.00   12.70
   4  -6   1   26.60    5.00
  -4  -6  -1   13.80    6.50
   4   6   1   27.60    9.40
  -4   6  -1   19.20    7.50
  -4   6  -1   25.20   11.20
  -4   6  -1   22.20   10.50
   4   6   1   27.00    5.00
  -5  -6  -1  181.08   12.20
   5  -6   1  164.78   12.90
   5  -6   1  173.38   11.30
   5  -6   1  174.68   11.30
  -5  -6  -1  188.18   14.40
   5  -6   1  182.78   12.80
   5  -6   1  187.48   15.90
   5  -6   1  189.98   12.80
   5   6   1  163.08   11.70
  -5   6  -1  181.78   17.20
  -5   6  -1  150.28   23.30
  -5   6  -1  181.08   25.30
  -5   6  -1  183.68   14.40
  -6  -6  -1  130.59   10.20
   6  -6   1  136.49   10.60
   6  -6   1  115.79    9.70
  -6  -6  -1  137.69   13.10
   6  -6   1  131.39    9.10
   6  -6   1  132.79   16.20
   6  -6   1  121.79   11.40
  -6   6  -1  138.19   21.90
  -6   6  -1  135.69   15.60
  -6   6  -1  122.09   22.30
  -6   6  -1  123.99   12.00
   7  -6   1  191.78   17.90
   7  -6   1  152.98    9.80
   7  -6   1  165.88   10.80
  -7  -6  -1  141.99   13.50
   7  -6   1  153.38   10.90
  -7  -6  -1  135.19   11.00
  -7   6  -1  193.88   14.70
  -7   6  -1  188.88   23.20
  -7   6  -1  171.58   25.90
   8  -6   1  100.09    7.30
   8  -6   1   97.69    6.70
   8  -6   1  111.49    7.70
  -8  -6  -1  118.09    8.40
  -8  -6  -1  109.19    9.90
  -8   6  -1  101.59   18.50
  -8   6  -1  111.59   22.00
  -9  -6  -1   66.39    4.80
  -9  -6  -1   46.80    6.20
   9  -6   1   50.29    3.60
  -9   6  -1   51.79   13.20
  -8  -7   1   32.40    5.60
  -8  -7   1   34.90    5.60
   8  -7  -1   26.60    3.40
   8  -7  -1   38.40    3.60
   8  -7  -1   33.00    3.30
  -8   7   1   50.69   13.10
  -8   7   1   24.50   14.00
  -7  -7   1   30.30    5.60
   7  -7  -1   26.10    4.60
   7  -7  -1   28.60    3.90
  -7  -7   1   36.60    6.00
   7  -7  -1   29.00    4.50
  -7   7   1   42.10   17.00
  -7   7   1   43.80    7.10
  -7   7   1   46.40   14.60
   6  -7  -1   24.20    4.70
  -6  -7   1   23.00    5.90
  -6  -7   1   21.10    4.90
   6  -7  -1   23.90    4.30
   6  -7  -1   21.60    4.80
   6  -7  -1   25.30    4.50
  -6   7   1   15.80   12.40
  -6   7   1   20.20    7.90
  -6   7   1   20.40   10.20
  -6   7   1   26.40    6.30
  -6   7   1   19.60   15.50
  -5  -7   1  268.97   15.70
   5  -7  -1  283.57   27.50
   5  -7  -1  271.07   16.50
   5  -7  -1  267.47   16.10
   5  -7  -1  254.87   16.40
  -5  -7   1  275.97   16.30
   5  -7  -1  268.77   16.40
  -5   7   1  278.17   18.50
  -5   7   1  280.57   26.20
  -5   7   1  287.87   31.30
  -5   7   1  259.17   33.80
  -5   7   1  228.98   23.80
   4  -7  -1   12.80    3.40
   4  -7  -1    8.10    3.80
  -4  -7   1   -3.00    5.70
   4  -7  -1    3.10    2.80
  -4  -7   1   -1.80    3.40
   4  -7  -1    8.10    3.80
  -4  -7   1    6.10    4.30
   4  -7  -1    5.20    2.80
   4  -7  -1   21.40    8.00
   4  -7  -1    4.50   11.40
  -4  -7   1    4.60    3.20
   4   7  -1   12.50    7.10
  -4   7   1   19.00    5.70
  -4   7   1   11.90   11.80
  -4   7   1    3.50    7.10
  -4   7   1   16.30    9.20
   3  -7  -1  496.05   25.80
  -3  -7   1  520.45   27.90
  -3  -7   1  491.75   26.70
   3  -7  -1  495.05   46.90
   3  -7  -1  537.75   26.70
   3  -7  -1  537.15   26.40
   3  -7  -1  520.45   27.50
   3  -7  -1  525.15   26.90
   3  -7  -1  489.15   33.50
  -3  -7   1  540.05   27.00
  -3   7   1  460.75   33.60
  -3   7   1  517.55   33.30
  -3   7   1  485.25   37.50
  -3   7   1  483.55   28.40
   2  -7  -1  523.85   24.30
   2  -7  -1  437.26   23.90
   2  -7  -1  388.56   23.40
   2  -7  -1  433.76   24.00
   2  -7  -1  431.16   24.70
  -2  -7   1  443.56   24.40
   2  -7  -1  385.56   33.20
  -2  -7   1  427.56   24.90
  -2  -7   1  483.25   24.30
  -2  -7   1  422.26   24.10
  -2   7   1  433.76   30.90
  -2   7   1  473.05   32.70
  -2   7   1  489.65   27.80
  -2   7   1  513.75   30.90
  -2   7   1  547.05   32.00
   2   7  -1  519.65   28.20
  -1  -7   1  273.27   19.10
   1  -7  -1  272.37   15.70
  -1  -7   1  260.07   15.80
   1  -7  -1  270.57   15.10
   1  -7  -1  285.77   18.70
  -1  -7   1  279.67   15.90
  -1  -7   1  224.48   20.60
  -1  -7   1  273.67   17.00
   1  -7  -1  268.87   15.50
   1  -7  -1  277.97   24.20
   1  -7  -1  277.07   16.30
  -1  -7   1  270.07   14.20
   1   7  -1  243.28   20.20
  -1   7   1  257.17   21.30
   1   7  -1  242.68   19.40
  -1   7   1  251.07   23.10
  -1   7   1  253.77   16.80
  -1   7   1  252.17   23.90
   0  -7   1   47.30    9.80
   0  -7   1   48.20    5.90
   0  -7  -1   50.09    7.10
   0  -7   1   49.60   12.10
   0  -7  -1   45.50    7.10
   0  -7   1   47.30    7.20
   0  -7  -1   42.00    5.90
   0  -7  -1   52.19    6.90
   0  -7  -1   40.00    5.80
   0  -7  -1   50.79   10.30
   0  -7   1   45.20    6.90
   0   7   1   57.69    9.90
   0   7   1   53.59   10.00
   0   7   1   56.99   11.60
   0   7   1   49.40   11.30
   0   7  -1   46.50    8.80
   0   7   1   66.99   11.70
   0   7  -1   63.99   12.30
   1  -7   1   -3.70    2.40
   1  -7   1    2.70    6.40
  -1  -7  -1    3.60    3.30
   1  -7   1    0.70    3.00
  -1  -7  -1    3.10    3.20
  -1  -7  -1    3.30    3.90
   1  -7   1    4.00    4.20
   1  -7   1    1.10    2.10
  -1  -7  -1    5.00    5.00
   1  -7   1    1.00    2.20
   1   7   1   -6.30    8.00
   1   7   1    4.60    5.40
  -1   7  -1   -0.90    5.70
   1   7   1    6.00    7.40
  -1   7  -1    2.60    4.10
  -1   7  -1    2.50    7.30
   1   7   1   -1.10    4.50
  -2  -7  -1  187.38   13.50
  -2  -7  -1  179.88   13.50
  -2  -7  -1  217.58   13.10
  -3  -7  -1  174.28   11.60
   3  -7   1  156.58    9.80
   3  -7   1  173.78   12.40
   3  -7   1  177.38   23.20
  -3  -7  -1  185.28   13.20
   3  -7   1  173.68   10.80
   3  -7   1  161.98   11.30
  -3  -7  -1  175.88   13.20
  -3  -7  -1  202.88   12.40
   3  -7   1  175.98   11.70
   3  -7   1  191.38   12.00
  -3   7  -1  164.68   14.60
   3   7   1  141.29   18.00
  -3   7  -1  158.58   20.10
  -3   7  -1  164.38   23.70
  -3   7  -1  161.58   17.10
   3   7   1  179.28   14.30
   4  -7   1   15.20    4.40
   4  -7   1   18.80    3.70
   4  -7   1   18.40   13.80
   4  -7   1    9.90    3.60
  -4  -7  -1   11.70    3.90
   4  -7   1   10.20    3.00
  -4  -7  -1   15.40    5.10
   4  -7   1   11.50    3.60
  -4  -7  -1    2.50    4.40
   4  -7   1   12.10   10.40
  -4   7  -1   13.20    7.50
   4   7   1   13.00    5.70
  -4   7  -1   12.80    8.80
  -4   7  -1    0.50    9.70
  -4   7  -1   12.20    5.60
   4   7   1   18.10    9.50
  -4   7  -1    6.00   10.70
  -5  -7  -1   35.90    7.70
  -5  -7  -1   27.00    5.00
   5  -7   1   25.00    4.30
   5  -7   1   26.30    4.40
   5  -7   1   18.60    4.10
   5  -7   1   38.70    6.00
   5  -7   1   28.80    6.10
  -5   7  -1   21.70    6.10
   5   7   1   22.50    9.90
  -5   7  -1   16.50   11.90
  -5   7  -1   31.90    8.90
  -5   7  -1   40.50   14.00
   6  -7   1   27.20    4.80
  -6  -7  -1   27.30    4.90
   6  -7   1   23.50    3.80
   6  -7   1   23.70    4.60
   6  -7   1   20.50    5.10
  -6  -7  -1   23.80    5.70
  -6   7  -1   28.30    7.80
  -6   7  -1   25.60   14.30
  -6   7  -1   -0.30    9.50
  -6   7  -1   17.90    7.10
  -6   7  -1   18.50   12.70
  -7  -7  -1   85.29    9.00
   7  -7   1   82.99    6.90
   7  -7   1   72.39    6.10
  -7  -7  -1   74.09    7.10
   7  -7   1   76.69    5.60
  -7   7  -1   93.09    8.90
  -7   7  -1   57.69   14.90
  -7   7  -1  102.69   17.90
   8  -7   1   38.60    3.70
   8  -7   1   32.30    2.90
  -8  -7  -1   42.70    4.80
  -8  -7  -1   26.80    5.30
   8  -7   1   31.80    3.30
  -8   7  -1   34.90   11.70
  -8   7  -1   40.60    9.50
   7  -8  -1   49.00    4.30
  -7  -8   1   47.10    5.00
   7  -8  -1   46.20    3.80
   7  -8  -1   45.40    4.20
  -7   8   1   61.19   13.80
  -7   8   1   46.30    8.20
   6  -8  -1   26.70    4.40
   6  -8  -1   33.20    4.30
   6  -8  -1   31.90    3.80
  -6  -8   1   18.00    3.80
  -6   8   1   22.30    6.80
  -6   8   1   31.40   16.60
  -6   8   1   39.20    8.90
   5  -8  -1   91.29    7.60
  -5  -8   1   97.79    8.00
   5  -8  -1   87.79    7.00
  -5  -8   1   97.39    7.90
   5  -8  -1   92.39    7.90
  -5   8   1  120.19   19.60
  -5   8   1   90.89   15.10
  -5   8   1   80.49   14.00
  -5   8   1  100.29   13.60
   4  -8  -1   35.80    5.30
   4  -8  -1   38.20    5.90
  -4  -8   1   39.50    6.60
  -4  -8   1   31.40    5.70
   4  -8  -1   43.60    5.00
  -4   8   1   28.30   12.40
  -4   8   1   40.30   10.40
  -4   8   1   42.70    9.30
  -4   8   1   59.19   14.40
  -4   8   1   34.90    9.60
   3  -8  -1   72.39   16.40
  -3  -8   1   43.70    6.90
   3  -8  -1   37.60    6.60
   3  -8  -1   36.10    5.50
   3  -8  -1   42.30    5.20
  -3  -8   1   43.30    6.20
  -3  -8   1   43.00    6.80
  -3   8   1   27.20   10.40
   3   8  -1   38.10    9.00
  -3   8   1   41.60    8.90
  -3   8   1   75.29   13.00
  -3   8   1   46.70   13.20
  -2  -8   1  342.57   19.20
   2  -8  -1  327.67   19.60
   2  -8  -1  346.67   18.70
  -2  -8   1  355.46   19.20
   2  -8  -1  356.86   18.90
   2  -8  -1  316.37   18.50
   2  -8  -1  286.17   27.70
  -2  -8   1  343.07   20.40
  -2   8   1  306.47   21.00
  -2   8   1  371.36   30.60
  -2   8   1  357.56   26.30
   2   8  -1  332.77   24.30
  -2   8   1  370.06   28.50
  -1  -8   1  191.98   13.40
   1  -8  -1  213.58   20.60
   1  -8  -1  179.28   11.40
   1  -8  -1  190.48   13.20
   1  -8  -1  182.58   12.40
   1  -8  -1  182.38   12.10
  -1  -8   1  183.18   12.80
  -1  -8   1  190.18   12.40
  -1   8   1  186.18   22.20
   1   8  -1  193.28   18.90
   1   8  -1  161.98   18.30
  -1   8   1  161.08   19.30
   1   8  -1  173.48   19.00
  -1   8   1  166.88   20.00
   0  -8   1  399.26   21.70
   0  -8  -1  373.76   22.60
   0  -8  -1  359.16   21.40
   0  -8  -1  413.36   21.50
   0  -8  -1  366.56   27.20
   0  -8   1  397.26   20.40
   0  -8   1  379.36   26.80
   0  -8   1  384.36   22.20
   0  -8  -1  388.96   20.40
   0  -8   1  393.26   21.80
   0   8   1  374.36   36.40
   0   8  -1  431.66   27.30
   0   8  -1  424.36   28.30
   0   8   1  394.36   29.10
   0   8   1  412.26   28.90
   0   8  -1  413.56   28.90
   0   8   1  435.16   29.20
   1  -8   1  153.38   10.70
  -1  -8  -1  155.18   12.20
  -1  -8  -1  144.29   11.10
   1  -8   1  150.48   17.70
  -1  -8  -1  148.89   10.80
   1  -8   1  150.58    9.90
   1  -8   1  156.88   11.00
   1  -8   1  161.68   11.50
   1   8   1  130.39   18.20
  -1   8  -1  132.09   13.70
   1   8   1  121.89   17.60
   1   8   1  149.29   17.40
  -1   8  -1  142.09   18.10
  -1   8  -1  152.38   18.50
  -1   8  -1  146.19   16.50
   2  -8   1  199.48   21.50
   2  -8   1  177.78   11.90
  -2  -8  -1  190.98   12.60
   2  -8   1  169.88   12.40
   2  -8   1  155.58   11.10
  -2  -8  -1  184.58   13.80
  -2  -8  -1  175.28   12.00
   2  -8   1  161.58   11.40
   2   8   1  191.18   20.10
  -2   8  -1  195.58   22.90
  -2   8  -1  173.08   17.40
   3  -8   1    6.40    9.00
  -3  -8  -1   -3.40    3.60
   3  -8   1    6.90    2.90
  -3  -8  -1    3.70    4.30
  -3  -8  -1   10.70    3.90
   3  -8   1    9.50    3.20
  -3  -8  -1    7.80    3.70
   3  -8   1   13.20    4.30
  -3   8  -1    9.10    8.70
  -3   8  -1    9.00   10.40
  -3   8  -1   14.00    6.70
  -3   8  -1   16.30    7.70
   3   8   1    8.80    9.20
  -4  -8  -1   45.90    7.60
   4  -8   1   43.80    5.30
   4  -8   1   41.10    6.60
  -4  -8  -1   44.00    6.40
   4  -8   1   41.50    4.50
   4  -8   1   37.20    5.40
  -4   8  -1   55.39   10.20
  -4   8  -1   39.40   13.10
   4   8   1   27.90   10.80
  -4   8  -1   38.80    9.10
   5  -8   1   99.99    7.80
  -5  -8  -1  104.19    8.40
   5  -8   1  100.49    8.40
   5  -8   1  100.69    7.10
  -5  -8  -1   81.29   11.40
  -5   8  -1  145.39   14.80
  -5   8  -1  108.19   19.40
  -5   8  -1  106.09   17.50
  -5   8  -1   97.69   14.70
  -6  -8  -1   83.89    8.30
  -6  -8  -1   89.29    7.10
   6  -8   1   85.29    5.60
   6  -8   1   79.79    6.30
   6  -8   1   95.49    7.10
  -6   8  -1   80.09   10.00
  -6   8  -1   86.09   15.90
   7  -8   1   15.80    2.50
   7  -8   1   24.60    3.10
  -7  -8  -1   19.80    3.60
   7  -8   1   22.50    2.80
  -7  -8  -1   15.70    4.20
  -7   8  -1   18.40   11.30
   6  -9  -1    9.30    2.00
   6  -9  -1   17.00    2.90
  -6  -9   1   11.80    2.50
   6  -9  -1   14.70    2.30
  -6   9   1   20.30    4.80
  -6   9   1    7.80    8.30
   5  -9  -1   88.99    6.10
  -5  -9   1   83.79    6.00
   5  -9  -1   95.39    6.40
  -5  -9   1   92.49    6.70
   5  -9  -1   94.99    7.00
  -5   9   1   90.39   13.10
  -5   9   1   80.39   10.70
  -5   9   1   90.69   17.60
   4  -9  -1   76.59    6.30
   4  -9  -1   84.69    6.30
  -4  -9   1   83.69    6.90
   4  -9  -1  102.19    9.60
  -4  -9   1   81.99    6.80
  -4   9   1   60.09   13.70
   4   9  -1   89.19   14.50
  -4   9   1   64.49   14.70
  -4   9   1   91.39   12.90
  -3  -9   1   87.29    7.10
   3  -9  -1   81.89    6.70
  -3  -9   1   81.69    7.80
   3  -9  -1   84.29    7.20
   3  -9  -1   89.79    8.00
   3   9  -1   78.19   14.90
  -3   9   1   83.59   13.20
  -3   9   1   97.79   17.00
  -3   9   1   81.39   14.20
  -3   9   1  102.29   15.20
   2  -9  -1   77.39    7.00
  -2  -9   1  109.79    8.80
   2  -9  -1   90.79    8.70
   2  -9  -1   85.29    6.70
  -2  -9   1   92.69    7.90
  -2  -9   1   93.39    8.50
  -2   9   1  135.19   17.50
  -2   9   1  108.19   20.80
  -2   9   1  107.39   17.00
  -2   9   1  113.89   14.80
   1  -9  -1  135.09   10.70
   1  -9  -1  134.29    9.60
  -1  -9   1  122.59    9.80
  -1  -9   1  149.39   11.00
   1  -9  -1  124.49    8.30
  -1  -9   1  129.69    9.60
  -1   9   1  108.39   20.20
  -1   9   1  148.69   24.40
   1   9  -1  108.69   15.30
  -1   9   1  122.89   16.00
   0  -9   1   36.80    6.60
   0  -9  -1   23.40    4.50
   0  -9   1   20.10    4.60
   0  -9  -1   23.40    5.20
   0  -9   1   25.70    3.20
   0  -9  -1   26.80    3.60
   0  -9  -1   31.10    5.20
   0   9   1   36.70   10.00
   0   9  -1   30.80    8.80
   0   9  -1   49.10   11.40
   0   9   1   41.20   14.40
   1  -9   1   38.70    4.30
   1  -9   1   38.20    6.80
   1  -9   1   37.30    5.20
  -1  -9  -1   45.40    6.90
  -1  -9  -1   34.10    6.10
   1  -9   1   40.90    6.50
  -1  -9  -1   40.60    6.30
  -1   9  -1   41.10   11.20
  -1   9  -1   45.00    9.50
   1   9   1   52.89   11.50
  -1   9  -1   53.49   12.00
   1   9   1   29.20   10.10
   2  -9   1  103.39    7.70
  -2  -9  -1  116.59    9.90
  -2  -9  -1  115.39    8.60
   2  -9   1   80.69    7.00
  -2   9  -1  114.39   14.70
  -3  -9  -1   31.50    4.70
   3  -9   1   29.50    4.20
   3  -9   1   37.50    5.40
  -3  -9  -1   32.10    5.30
  -3   9  -1   46.60   11.70
  -3   9  -1   35.50    9.30
  -3   9  -1   21.80    8.90
   3   9   1   21.90   11.40
   3   9   1   42.10   10.40
   4  -9   1   23.40    4.40
   4  -9   1   19.80    3.60
  -4  -9  -1   20.70    3.70
  -4   9  -1   13.90    8.50
   4   9   1   13.10    7.80
  -4   9  -1   14.80    6.60
  -4   9  -1   24.00   11.60
   5  -9   1    8.50    2.50
   5  -9   1    7.30    2.00
  -5  -9  -1    5.20    2.60
  -5   9  -1    8.40    8.40
  -5   9  -1    4.00    6.00
  -5   9  -1   15.60    5.40
  -6  -9  -1   13.20    2.40
   6  -9   1   13.90    2.70
   6  -9   1   13.80    2.10
  -6   9  -1   13.20    7.50
  -6   9  -1   10.00    4.40
   4 -10  -1    9.60    2.90
  -4 -10   1    8.70    2.10
   4 -10  -1   10.10    2.00
  -4  10   1   12.70    6.10
  -4  10   1    7.80    4.90
  -3 -10   1  141.49    8.20
   3 -10  -1  142.69    8.90
   3 -10  -1  130.19    7.50
  -3 -10   1  133.69    7.80
  -3  10   1  116.89   12.10
  -3  10   1  158.58   14.60
   3  10  -1  110.39   13.50
  -3  10   1  103.39   21.50
  -2 -10   1  114.29    7.50
  -2 -10   1  112.69    7.60
   2 -10  -1  111.19    6.60
   2 -10  -1  115.89    7.70
   2 -10  -1  118.39    8.60
  -2  10   1  104.99   15.40
  -2  10   1  115.99   13.60
   2  10  -1  109.29   13.90
  -2  10   1  116.59   12.60
  -1 -10   1   43.00    5.50
  -1 -10   1   37.50    5.20
   1 -10  -1   44.40    5.70
   1 -10  -1   44.70    5.30
  -1 -10   1   42.30    4.60
  -1  10   1   38.60   11.30
   1  10  -1   49.70   12.60
   1  10  -1   46.70    8.90
  -1  10   1   60.59   15.80
  -1  10   1   50.09    8.90
   0 -10   1   54.89    6.00
   0 -10   1   56.09    5.70
   0 -10  -1   51.49    5.70
   0 -10   1   51.29    5.30
   0 -10  -1   53.59    6.20
   0  10  -1   55.09    8.80
   0  10   1   61.59    9.40
   0  10   1   62.19   12.00
   0  10  -1   68.29   13.20
   0  10   1   57.79   10.70
   1 -10   1  130.29    8.90
  -1 -10  -1  128.99    9.40
  -1 -10  -1  123.09    8.10
   1 -10   1  127.69    8.10
  -1  10  -1   94.79   12.10
   1  10   1  128.49   15.40
  -1  10  -1   85.59   16.40
   1  10   1   99.39   12.30
   2 -10   1  122.29    7.10
  -2 -10  -1  136.19    8.50
   2 -10   1  140.69    9.10
   2  10   1  144.19   13.70
  -2  10  -1  124.99   12.30
  -2  10  -1  114.49   13.80
  -2  10  -1  120.49   15.30
   2  10   1  127.39   14.50
   3 -10   1   19.50    2.60
  -3 -10  -1   30.50    3.70
   3 -10   1   23.10    4.20
  -3  10  -1   13.30    8.10
  -3  10  -1   17.10    7.50
  -3  10  -1   15.40    5.70
   3  10   1   19.90   10.80
   4 -10   1   31.10    2.70
   4 -10   1   37.90    3.90
  -4 -10  -1   40.70    3.60
  -4  10  -1   37.80    8.30
  -4  10  -1   28.60    8.60
  -4  10  -1   42.20    6.60
 -11   0   2   32.10    8.30
  11   0  -2   30.10    3.50
 -11   0   2   18.50    5.60
 -10   0   2   69.89    8.80
 -10   0   2   69.19   11.30
  10   0  -2   65.79    5.30
 -10   0   2   68.89   13.50
 -10   0   2   39.60   13.50
  -9   0   2  169.68   34.80
  -9   0   2  199.08   33.10
  -9   0   2  216.38   19.00
  -9   0   2  213.08   14.70
   9   0  -2  198.28   16.10
   9   0  -2  215.08   12.10
  -9   0   2  253.17   25.80
  -8   0   2  153.58   21.70
   8   0  -2  153.18    9.50
   8   0  -2  152.68   13.80
  -8   0   2  136.69   30.10
  -8   0   2  147.29   31.70
  -8   0   2  142.29   12.20
  -8   0   2  156.88   15.90
   8   0  -2  135.89   12.20
  -8   0   2  155.28   16.60
  -7   0   2  -13.90   14.40
   7   0  -2   -0.60    3.90
  -7   0   2    2.90    3.90
  -7   0   2    0.40    9.20
  -7   0   2   -3.70   14.80
   7   0  -2   -1.10    2.10
   7   0  -2    4.70    4.90
  -7   0   2    3.10    5.50
  -6   0   2    0.10    3.30
  -6   0   2  -12.00   12.20
  -6   0   2    1.60   11.60
   6   0  -2   -0.30    3.90
   6   0  -2    3.40    2.10
  -5   0   2 1106.99   63.29
   5   0  -2 1162.18   58.99
   5   0  -2 1122.39   56.99
   4   0  -2    9.50    6.40
  -4   0   2    7.80    5.20
   3   0  -2 5198.18  241.08
  -3   0   2 4895.01  229.38
   3   0  -2 5019.10  234.38
  -1   0   2   51.39    3.60
  -1   0   2   51.49    3.60
  -1   0   2   54.39    3.40
   1   0   2 1244.88   56.09
   1   0   2 1260.07   56.09
   1   0   2 1133.79   56.09
  -1   0  -2 1251.77   59.89
  -1   0  -2 1173.88   56.69
   2   0   2  520.95   25.50
   2   0   2  517.85   25.40
   2   0   2  499.35   25.70
  -2   0  -2  538.35   25.90
  -3   0  -2 1235.28   59.19
   3   0   2 1352.26   59.69
   3   0   2 1265.47   59.49
   3   0   2 1197.78   59.59
   4   0   2  458.15   24.70
   4   0   2  490.45   24.30
   4   0   2  480.55   24.40
   4   0   2  438.06   23.80
   5   0   2    8.60    3.40
  -5   0  -2   15.10    4.00
   5   0   2   10.60    3.60
  -5   0  -2    6.90    5.90
   5   0   2    9.20    5.20
  -5   0  -2   19.60    8.20
   5   0   2   10.90    3.50
   6   0   2  760.22   38.40
   6   0   2  716.33   36.30
  -6   0  -2  724.23   45.50
   6   0   2  741.33   36.80
  -6   0  -2  745.93   37.30
  -6   0  -2  775.32   39.80
  -6   0  -2  674.53   47.50
   6   0   2  732.63   37.60
  -7   0  -2  179.68   12.90
  -7   0  -2  136.59   15.00
   7   0   2  146.29   12.90
   7   0   2  179.48   17.50
  -7   0  -2  146.99   22.90
   7   0   2  153.88   14.10
   7   0   2  178.38   10.70
  -7   0  -2  235.48   29.40
  -8   0  -2   83.39   10.60
  -8   0  -2   81.59   29.80
   8   0   2   89.89    7.60
   8   0   2   81.39   10.70
   8   0   2   90.49    7.90
  -8   0  -2   43.30   15.30
  -8   0  -2   86.59   16.50
  -8   0  -2  116.89   21.80
  -9   0  -2  444.06   44.20
  -9   0  -2  382.66   35.80
  -9   0  -2  378.16   24.50
   9   0   2  388.96   20.20
   9   0   2  399.56   21.10
  -9   0  -2  415.86   30.80
  -9   0  -2  290.17   32.80
  -9   0  -2  414.96   22.50
  10   0   2    2.60    1.80
 -10   0  -2    1.20    8.20
 -10   0  -2    6.30    5.90
 -10   0  -2    1.90    6.90
 -10   0  -2    2.10    3.70
 -11  -1   2   15.70    7.10
  11  -1  -2   18.20    2.80
 -11  -1   2   23.00    7.90
  11  -1  -2   26.00    2.70
 -11  -1   2   24.60    6.10
 -11   1   2   22.90    5.90
 -11   1   2   11.30    8.10
 -11   1   2   23.60    7.00
 -10  -1   2   16.20    6.20
 -10  -1   2   31.00   12.90
 -10  -1   2   13.10    8.40
  10  -1  -2   25.40    3.80
 -10  -1   2   19.30    6.00
 -10   1   2   20.90    9.30
 -10   1   2    8.90   11.90
 -10   1   2   13.30    6.80
 -10   1   2   26.50    6.10
  10   1  -2   22.90    3.60
 -10   1   2   -3.60   19.50
   9  -1  -2   15.40    3.10
  -9  -1   2   27.90   11.70
  -9  -1   2   14.80   13.70
  -9  -1   2   39.50   24.40
  -9  -1   2    8.00    6.00
   9  -1  -2   19.70    8.30
  -9  -1   2   22.30    5.70
  -9   1   2   -4.20    9.50
  -9   1   2   16.40   17.40
  -9   1   2    2.60    5.40
  -9   1   2    2.80   11.30
   9   1  -2   17.60    3.20
  -9   1   2   14.60    5.70
  -9   1   2   -2.70   17.30
  -9   1   2   31.30    8.60
   8  -1  -2  101.09    7.50
   8  -1  -2   92.49   11.40
  -8  -1   2   89.29    9.30
  -8  -1   2   96.29   13.40
  -8  -1   2  115.79   31.20
   8  -1  -2   95.39   11.80
  -8  -1   2   75.29   22.40
  -8  -1   2  134.49   20.60
  -8   1   2   74.59   21.50
  -8   1   2   85.59   13.70
  -8   1   2  114.69   18.70
  -8   1   2  109.49   28.60
   8   1  -2  107.09   10.50
   8   1  -2   92.49    7.10
  -8   1   2   96.99   10.60
  -7  -1   2  260.07   15.90
  -7  -1   2  247.68   34.60
   7  -1  -2  260.87   14.20
  -7  -1   2  252.77   24.70
  -7  -1   2  250.07   38.80
  -7  -1   2  281.27   19.90
   7  -1  -2  286.37   19.60
  -7  -1   2  254.17   19.90
   7  -1  -2  279.07   20.50
  -7   1   2  300.17   21.30
  -7   1   2  320.47   36.40
  -7   1   2  271.47   33.60
   7   1  -2  263.77   18.10
   7   1  -2  243.18   14.00
   7   1  -2  259.07   15.90
  -7   1   2  264.27   16.70
  -7   1   2  245.38   24.00
   6  -1  -2 1750.12   83.89
  -6  -1   2 1728.13   81.49
  -6  -1   2 1509.85   81.69
  -6  -1   2 1646.74   85.59
   6  -1  -2 1631.04   76.79
   6  -1  -2 1811.02   83.89
  -6  -1   2 1635.24   77.89
  -6  -1   2 1455.75   95.69
  -6  -1   2 1797.52  106.59
   6  -1  -2 1608.14   85.79
  -6   1   2 1620.04   91.39
   6   1  -2 1754.42   79.19
  -6   1   2 1582.44   78.19
  -6   1   2 1706.03   81.89
  -6   1   2 1616.34   85.39
  -6   1   2 1621.84   94.99
   5  -1  -2  467.75   23.50
   5  -1  -2  469.45   27.60
   5  -1  -2  500.35   28.70
   5   1  -2  478.75   25.40
   5   1  -2  474.15   28.10
   5   1  -2  408.46   25.60
  -4  -1   2 2357.86  110.39
   4  -1  -2 2380.06  113.09
   4  -1  -2 2357.26  113.59
   4  -1  -2 2167.48  110.79
  -4   1   2 2316.87  109.19
  -4   1   2 2339.47  106.89
   4   1  -2 2398.06  110.49
   4   1  -2 2333.47  107.59
  -4   1   2 2393.16  109.39
  -3  -1   2 1817.42   84.29
   3  -1  -2 1832.72   88.99
   3  -1  -2 1666.13   85.49
  -3   1   2 1807.72   83.59
  -3   1   2 1859.91   82.49
   3   1  -2 1811.22   82.49
  -2  -1   2 4276.27  196.58
   2  -1  -2 4250.97  201.68
   2  -1  -2 4367.66  208.88
  -2   1   2 4285.47  195.98
   2   1  -2 4277.77  194.88
  -1  -1   2  835.92   38.20
  -1  -1   2  767.72   37.90
   1  -1  -2  891.31   43.80
   1  -1  -2  858.91   40.90
  -1   1   2  851.41   38.70
   1   1  -2  802.82   38.30
  -1   1   2  854.61   38.90
  -1   1   2  814.72   38.40
   0  -1  -2 3037.60  143.39
   0  -1   2 2909.71  147.99
   0   1  -2 3297.27  141.39
   0   1   2 3056.69  140.39
   1  -1   2  292.67   15.20
   1  -1   2  315.07   15.10
  -1  -1  -2  309.27   17.60
  -1  -1  -2  272.27   15.90
   1  -1   2  286.07   22.90
   1  -1   2  309.37   15.20
  -1   1  -2  274.87   15.10
   1   1   2  305.07   14.60
   1   1   2  302.07   14.50
  -2  -1  -2  825.22   40.80
   2  -1   2  872.61   41.80
   2  -1   2  794.12   49.99
   2  -1   2  928.31   42.00
   2  -1   2  819.22   41.70
   2   1   2  898.11   40.90
   2   1   2  889.11   41.00
  -2   1  -2  923.61   42.30
   3  -1   2  908.31   42.70
   3  -1   2  836.32   42.50
   3  -1   2  899.51   42.70
   3   1   2  776.42   43.20
   3   1   2  910.71   41.70
  -3   1  -2  906.61   42.50
   4  -1   2  514.05   27.00
   4  -1   2  480.65   26.90
   4  -1   2  509.05   27.00
   4  -1   2  489.55   25.70
  -4   1  -2  550.74   26.60
   4   1   2  530.55   26.00
   4   1   2  511.25   25.60
  -5  -1  -2  493.25   29.80
  -5  -1  -2  504.95   31.50
   5  -1   2  518.75   27.50
   5  -1   2  492.45   25.50
   5  -1   2  533.55   27.30
  -5  -1  -2  520.95   26.00
   5  -1   2  500.55   27.80
  -5  -1  -2  491.65   27.80
  -5   1  -2  502.75   26.30
  -5   1  -2  493.15   32.70
   5   1   2  476.35   26.20
  -5   1  -2  499.65   29.80
  -5   1  -2  456.25   30.70
  -5   1  -2  499.95   31.80
   5   1   2  525.55   26.30
   5   1   2  530.05   26.00
  -6  -1  -2   12.20    9.00
   6  -1   2   15.40    5.60
   6  -1   2   15.90    4.00
   6  -1   2   18.20    5.40
  -6  -1  -2   14.60    4.20
  -6  -1  -2   15.70    5.40
  -6  -1  -2   10.80   12.40
   6  -1   2   11.80    3.10
   6  -1   2   20.00    5.50
  -6  -1  -2   32.30    8.80
   6   1   2   15.00    3.80
  -6   1  -2   24.40    6.50
  -6   1  -2   15.00   10.60
  -6   1  -2   18.50    5.40
   6   1   2   14.10    3.60
  -6   1  -2   35.70   11.80
   6   1   2   17.00    4.30
   7  -1   2  316.07   20.80
   7  -1   2  246.38   18.10
  -7  -1  -2  263.97   20.10
  -7  -1  -2  324.17   30.20
   7  -1   2  309.67   16.00
   7  -1   2  327.17   17.70
  -7  -1  -2  239.18   26.30
  -7  -1  -2  234.98   34.20
  -7  -1  -2  285.37   17.80
  -7   1  -2  307.77   32.20
  -7   1  -2  321.47   18.40
   7   1   2  263.67   17.40
  -7   1  -2  288.47   29.30
   7   1   2  300.67   16.60
   7   1   2  241.98   17.10
  -7   1  -2  268.47   20.20
   8  -1   2   -0.20    4.10
   8  -1   2    1.50    2.90
  -8  -1  -2   -2.00   12.60
   8  -1   2    2.30    2.80
  -8  -1  -2    3.30   15.00
   8  -1   2    5.70    5.30
  -8  -1  -2    4.50    7.10
   8  -1   2    5.20    4.70
  -8  -1  -2   -7.40   15.20
   8   1   2    2.40    5.30
   8   1   2    6.30    3.60
   8   1   2    2.60    4.40
  -8   1  -2    5.30    6.00
   8   1   2    1.20    4.60
  -8   1  -2  -12.40   20.60
  -9  -1  -2   18.10    6.20
  -9  -1  -2   10.90   12.40
  -9  -1  -2   11.60   20.90
  -9  -1  -2   36.20   11.30
   9  -1   2   29.30    4.60
  -9  -1  -2   19.90    5.20
  -9  -1  -2    1.50    8.60
   9  -1   2   26.90    5.60
  -9   1  -2   19.80    6.30
  -9   1  -2   26.70   14.10
   9   1   2   44.10   10.00
  -9   1  -2   17.80    5.80
   9   1   2   29.90    4.60
  -9   1  -2   20.10   15.00
  -9   1  -2   16.20    9.70
  -9   1  -2    1.70   15.20
 -10  -1  -2   97.69   14.20
 -10  -1  -2   84.49    8.00
  10  -1   2   90.99    5.70
 -10  -1  -2   70.39    8.50
 -10   1  -2   64.39   16.80
 -10   1  -2   84.29    8.20
 -10   1  -2   70.09    8.70
  10   1   2   92.69    5.60
 -10   1  -2   63.19   12.10
 -10   1  -2  113.69   14.00
 -11  -2   2    8.80    8.30
 -11  -2   2    2.30    5.70
 -11  -2   2   11.60    5.90
  11  -2  -2    5.50    1.60
  11  -2  -2   12.40    2.40
 -11   2   2   15.20    5.40
 -11   2   2   -0.40    7.60
  10  -2  -2   34.30    4.10
 -10  -2   2   21.20    4.80
 -10  -2   2   35.00   11.00
  10  -2  -2   34.50    4.00
 -10  -2   2   19.60   11.10
 -10  -2   2   13.10    5.40
 -10   2   2   26.30    9.20
 -10   2   2   15.70    8.00
  10   2  -2   31.00    3.40
 -10   2   2   75.59   34.30
 -10   2   2   12.80   12.70
 -10   2   2    1.30   15.50
  -9  -2   2  108.69   23.50
  -9  -2   2  113.59   13.60
  -9  -2   2  116.89   10.40
   9  -2  -2  122.79    8.10
  -9  -2   2  129.89   20.80
  -9   2   2   99.29   18.30
  -9   2   2  116.99   11.60
  -9   2   2  113.29   15.90
  -9   2   2  113.09   21.90
  -9   2   2  113.39   28.20
   9   2  -2  117.19    7.60
  -9   2   2  131.09   30.80
  -8  -2   2   23.60    7.40
  -8  -2   2   39.10   14.10
   8  -2  -2   38.30    8.60
  -8  -2   2   18.30   16.50
  -8  -2   2   39.00    7.10
   8  -2  -2   27.20    4.60
   8  -2  -2   15.00    6.90
  -8   2   2   22.40    6.40
  -8   2   2   32.80   11.80
   8   2  -2   27.40    4.50
  -8   2   2   15.80   18.20
   8   2  -2   32.80    6.00
  -8   2   2   16.90   16.30
  -8   2   2   20.60    8.60
  -7  -2   2   47.10    9.60
   7  -2  -2   49.80    5.20
   7  -2  -2   63.79   10.60
  -7  -2   2   52.19   12.30
  -7  -2   2   32.90   29.30
  -7  -2   2   49.30   25.80
   7  -2  -2   56.09   10.60
  -7  -2   2   64.79    7.30
  -7  -2   2   55.89   16.40
   7  -2  -2   58.89   13.00
  -7   2   2   61.49   20.10
  -7   2   2   64.59   12.30
  -7   2   2   47.30   12.40
   7   2  -2   52.29    7.00
  -7   2   2   63.39   18.50
  -7   2   2   66.89   14.10
  -6  -2   2   19.60    5.50
   6  -2  -2   18.30    7.10
  -6  -2   2   24.10    9.90
   6  -2  -2   16.50    3.70
  -6  -2   2   15.00   20.10
   6  -2  -2   27.20    7.90
  -6  -2   2   12.10    5.30
  -6  -2   2   25.40   11.20
  -6  -2   2   19.10   15.20
  -6   2   2   15.30   13.80
  -6   2   2   19.10    6.70
  -6   2   2    8.40    9.20
  -6   2   2   27.20    5.60
  -6   2   2   24.20   12.80
   6   2  -2   17.40    3.20
   5  -2  -2  474.75   29.80
   5  -2  -2  484.05   29.50
   5  -2  -2  435.66   22.40
   5  -2  -2  464.85   27.60
   5   2  -2  448.26   22.60
   5   2  -2  429.06   22.80
  -5   2   2  514.95   23.90
   4  -2  -2  316.27   16.60
   4  -2  -2  356.86   21.70
   4  -2  -2  379.76   24.60
   4  -2  -2  360.46   24.40
   4   2  -2  322.17   15.90
  -4   2   2  317.97   19.70
  -4   2   2  375.26   17.40
   4   2  -2  326.87   17.60
   3  -2  -2 1788.52   87.29
   3  -2  -2 1848.72   87.29
   3  -2  -2 1767.32   88.59
   3  -2  -2 1695.43   83.99
  -3   2   2 1741.53   80.89
   3   2  -2 1708.33   79.99
  -3   2   2 1769.52   82.29
  -2  -2   2 2714.13  128.69
   2  -2  -2 2860.81  129.99
  -2  -2   2 2827.42  127.89
   2  -2  -2 2744.33  132.69
   2  -2  -2 3021.30  134.39
   2  -2  -2 2638.14  132.79
  -2   2   2 2890.91  129.19
  -2   2   2 2857.41  128.59
   2   2  -2 2546.75  126.49
   1  -2  -2  112.99   14.20
   1  -2  -2  138.19   17.40
   1  -2  -2  132.49   23.60
   1  -2  -2  136.89   11.10
  -1  -2   2  123.39   11.10
  -1  -2   2  128.59    6.60
   1  -2  -2  131.29   10.70
  -1   2   2  134.09    7.80
  -1   2   2  131.19    8.00
   1   2  -2  125.19    7.10
  -1   2   2  126.09    7.20
   0  -2  -2  481.15   27.60
   0  -2  -2  557.34   39.80
   0  -2  -2  531.15   32.00
   0  -2   2  459.75   29.90
   0  -2   2  509.15   24.50
   0  -2   2  535.75   24.10
   0  -2   2  505.95   24.20
   0  -2  -2  467.65   28.30
   0   2   2  523.65   24.40
   0   2   2  532.55   24.30
   0   2   2  514.65   24.40
   0   2  -2  496.85   24.50
   1  -2   2 2179.98  106.19
   1  -2   2 2360.66  106.49
   1  -2   2 2440.16  114.59
  -1  -2  -2 2343.17  108.49
  -1  -2  -2 2148.89  110.59
   1  -2   2 2378.56  106.19
  -1  -2  -2 2374.76  118.29
  -1  -2  -2 2226.38  105.59
  -1   2  -2 2291.77  106.09
   2  -2   2 2638.84  121.69
   2  -2   2 2774.22  121.89
  -2  -2  -2 2559.34  129.39
  -2  -2  -2 2478.35  124.19
   2  -2   2 2697.13  130.89
   3  -2   2  404.06   30.70
   3  -2   2  422.16   21.90
   3  -2   2  381.46   21.60
   3  -2   2  416.66   21.90
   3   2   2  401.46   19.80
   3   2   2  403.56   19.80
  -3   2  -2  380.66   21.00
   4  -2   2  357.66   20.90
   4  -2   2  362.26   20.90
   4  -2   2  362.16   18.90
   4  -2   2  357.96   21.00
   4   2   2  354.86   18.50
   4   2   2  376.36   19.00
  -4   2  -2  388.56   20.70
  -5  -2  -2   45.50    5.90
   5  -2   2   49.30    7.40
  -5  -2  -2   26.70    8.70
   5  -2   2   44.10    5.70
  -5  -2  -2   59.39   12.70
   5  -2   2   62.59    8.10
   5  -2   2   50.79    5.30
  -5  -2  -2   33.40    6.30
  -5   2  -2   44.90    7.40
   5   2   2   48.40    5.00
   5   2   2   37.40    7.40
  -5   2  -2   39.90   10.00
  -5   2  -2   46.00    7.10
   5   2   2   41.60    4.80
   6  -2   2  570.14   27.10
   6  -2   2  560.64   30.10
   6  -2   2  542.35   30.40
   6  -2   2  527.95   26.80
  -6  -2  -2  547.35   30.40
  -6  -2  -2  490.05   33.10
  -6  -2  -2  534.45   27.80
   6  -2   2  487.65   29.80
  -6  -2  -2  500.35   36.60
   6   2   2  540.55   27.50
  -6   2  -2  498.55   30.70
  -6   2  -2  505.55   37.30
   6   2   2  491.75   27.90
  -6   2  -2  551.74   29.00
  -6   2  -2  529.25   37.50
  -6   2  -2  544.75   39.20
   6   2   2  553.94   27.10
   7  -2   2   89.09    7.70
   7  -2   2   85.79    9.70
   7  -2   2   99.59   10.40
   7  -2   2  110.49   11.10
  -7  -2  -2   84.99    9.30
   7  -2   2  124.09   11.90
   7  -2   2   89.49    7.70
  -7  -2  -2   85.29   18.60
  -7  -2  -2   67.99   11.40
  -7  -2  -2   78.19   16.60
  -7   2  -2   92.39   20.60
  -7   2  -2   75.39   11.70
   7   2   2  116.89    9.60
  -7   2  -2   84.89   18.60
  -7   2  -2  115.99   11.60
   7   2   2  109.69    9.20
   7   2   2   86.39    8.30
  -8  -2  -2   55.79   16.30
   8  -2   2   35.10    8.50
   8  -2   2   43.60    7.20
   8  -2   2   44.80    5.30
  -8  -2  -2   40.30    8.00
   8  -2   2   37.50    7.40
  -8  -2  -2   46.40    7.70
  -8  -2  -2   74.69   15.30
   8  -2   2   39.80    7.50
   8  -2   2   42.60    5.50
  -8   2  -2   30.40    8.10
  -8   2  -2   32.80    7.40
   8   2   2   42.80    6.50
  -8   2  -2   49.00   12.50
  -8   2  -2   69.39   18.70
  -8   2  -2   30.10   17.10
   8   2   2   32.70    6.00
  -9  -2  -2  119.99   18.10
   9  -2   2  103.69    7.10
  -9  -2  -2   96.89    9.60
  -9  -2  -2   80.49   10.70
   9  -2   2  105.89    9.70
  -9   2  -2   60.19   17.90
  -9   2  -2   89.89   16.30
  -9   2  -2   90.49   11.80
  -9   2  -2   92.79   10.20
   9   2   2   93.79    7.30
 -10  -2  -2  119.29    8.70
  10  -2   2  124.19    6.90
 -10  -2  -2  117.49   10.30
 -10  -2  -2  136.29   14.60
 -10   2  -2  170.28   17.80
 -10   2  -2  108.79   14.30
 -10   2  -2  103.89   21.90
  10   2   2  125.29    7.50
  11  -3  -2    6.40    1.90
 -11  -3   2   18.70    5.90
 -11   3   2    3.40    5.20
 -10  -3   2   29.40    6.20
 -10  -3   2   27.90    9.50
 -10  -3   2   33.20   10.30
 -10  -3   2   23.80    4.60
  10  -3  -2   33.80    3.80
  10  -3  -2   32.50    3.50
 -10   3   2   31.10    8.70
 -10   3   2   34.40   20.20
 -10   3   2   19.80   11.60
 -10   3   2    9.30   10.20
 -10   3   2   15.20    6.40
  -9  -3   2   74.19   19.10
  -9  -3   2   71.99    7.70
   9  -3  -2   71.19    6.00
  -9  -3   2   67.29   13.70
   9  -3  -2   67.49    6.30
  -9  -3   2   81.69   11.60
  -9   3   2   65.99   11.50
  -9   3   2   47.80   16.80
  -9   3   2   49.40   19.70
  -9   3   2   79.39   13.30
  -8  -3   2   29.10   12.70
   8  -3  -2   31.80    8.70
   8  -3  -2   18.40    7.30
  -8  -3   2   26.30   14.60
   8  -3  -2   29.00    4.30
  -8  -3   2   30.50    8.10
  -8  -3   2   37.30    6.20
   8  -3  -2   22.40    7.30
  -8   3   2   49.90   20.90
  -8   3   2   48.10   12.40
  -8   3   2   30.90    9.70
  -8   3   2   41.10   19.10
  -8   3   2   29.10    6.60
  -7  -3   2  151.08   12.50
   7  -3  -2  153.78   10.40
   7  -3  -2  132.49   15.00
  -7  -3   2  148.69   11.30
   7  -3  -2  197.78   18.90
  -7  -3   2  185.18   23.20
  -7  -3   2  164.48   27.40
  -7  -3   2  156.38   14.80
  -7   3   2  175.88   31.50
  -7   3   2  129.89   18.80
  -7   3   2  177.38   18.60
  -7   3   2  155.18   27.30
  -7   3   2  155.28   13.50
   6  -3  -2  709.43   40.80
  -6  -3   2  735.93   37.40
  -6  -3   2  779.52   53.59
  -6  -3   2  654.53   44.60
   6  -3  -2  743.63   42.30
  -6  -3   2  726.53   35.80
   6  -3  -2  750.92   42.30
  -6  -3   2  786.32   39.60
   6  -3  -2  701.33   34.60
  -6   3   2  771.82   41.90
  -6   3   2  689.13   39.60
  -6   3   2  723.33   35.00
  -6   3   2  601.64   45.20
  -6   3   2  683.83   47.90
  -6   3   2  720.53   37.10
  -6   3   2  749.53   53.09
   5  -3  -2  495.55   26.70
  -5  -3   2  467.85   39.40
  -5  -3   2  496.05   27.60
  -5   3   2  516.15   25.50
  -5   3   2  456.35   30.00
  -5   3   2  564.04   39.20
  -5   3   2  463.45   35.10
  -5   3   2  503.75   26.40
   4  -3  -2  153.78   13.50
   4  -3  -2  123.89   15.00
   4  -3  -2  140.39   17.40
   4  -3  -2  126.19    7.70
   4  -3  -2  149.69   15.20
  -4   3   2  151.08    9.00
  -4   3   2  128.29   11.90
   3  -3  -2  646.74   36.40
   3  -3  -2  661.33   32.40
   3  -3  -2  710.63   39.30
   3  -3  -2  707.43   40.10
   3  -3  -2  703.83   41.80
  -3   3   2  692.33   33.30
  -3   3   2  701.03   35.20
   3   3  -2  707.13   33.20
  -3   3   2  734.93   36.40
  -2   3   2  450.55   21.70
   2   3  -2  378.46   19.80
   1  -3  -2 2169.68  102.99
  -1  -3   2 2306.47  105.49
  -1  -3   2 2142.39  100.39
   1  -3  -2 2291.57  107.09
   1  -3  -2 2132.09  106.79
  -1   3   2 2151.68  101.19
  -1   3   2 2224.68  102.09
   0  -3   2 1114.89   54.59
   0  -3   2 1194.08   53.69
   0  -3  -2 1310.97   55.39
   0  -3  -2 1186.18   59.59
   0  -3   2 1100.69   60.49
   0  -3  -2 1111.19   58.59
   0   3  -2 1170.68   56.39
   0   3   2 1160.48   54.79
   0   3   2 1140.79   54.59
   0   3   2 1141.69   54.19
  -1  -3  -2   51.89    8.00
   1  -3   2   32.60    4.80
  -1  -3  -2   39.60    7.10
   1  -3   2   33.60    4.30
   1  -3   2   55.99   11.60
   1  -3   2   38.00    5.00
   1   3   2   42.40    4.20
   1   3   2   41.80    4.00
  -1   3  -2   29.20    4.70
   2  -3   2 1415.06   67.59
   2  -3   2 1340.47   67.79
   2  -3   2 1540.55   67.39
   2  -3   2 1399.06   76.79
   2   3   2 1393.76   65.89
   2   3   2 1459.85   65.99
  -2   3  -2 1392.36   67.09
  -2   3  -2 1413.46   67.79
   3  -3   2    6.50    2.10
   3  -3   2   11.30    4.30
   3  -3   2   11.80    3.70
   3  -3   2   11.00    8.40
   3  -3   2    5.10    3.40
   3   3   2   13.20    2.40
  -3   3  -2    4.40    3.10
  -3   3  -2    3.60    4.90
   3   3   2    7.50    2.20
  -4  -3  -2  640.44   31.80
  -4  -3  -2  772.72   43.30
  -4  -3  -2  644.04   33.00
   4  -3   2  642.44   33.70
   4  -3   2  645.94   33.60
   4  -3   2  627.44   30.80
   4  -3   2  488.85   50.69
   4  -3   2  659.13   34.20
   4  -3   2  608.14   32.40
   4  -3   2  641.84   31.20
  -4   3  -2  635.64   37.00
  -4   3  -2  614.34   33.00
  -4   3  -2  585.34   33.80
   4   3   2  670.33   31.10
   4   3   2  670.83   30.90
  -5  -3  -2  444.46   31.70
   5  -3   2  466.05   23.50
   5  -3   2  453.75   26.60
  -5  -3  -2  475.25   24.30
   5  -3   2  466.45   25.00
   5  -3   2  455.65   23.20
   5  -3   2  469.95   27.00
  -5  -3  -2  492.15   26.10
   5  -3   2  456.35   25.40
   5  -3   2  435.56   26.10
  -5  -3  -2  465.05   28.10
  -5  -3  -2  406.36   31.70
   5  -3   2  433.86   24.00
  -5   3  -2  479.25   26.00
  -5   3  -2  474.45   25.90
  -5   3  -2  439.76   26.60
   5   3   2  478.85   23.00
  -5   3  -2  449.06   31.10
   5   3   2  486.95   23.60
  -5   3  -2  498.35   33.40
  -5   3  -2  475.25   31.70
   5   3   2  409.76   26.10
   6  -3   2  137.99    9.20
  -6  -3  -2  137.29   10.50
  -6  -3  -2  146.79   12.80
   6  -3   2  155.78   17.80
  -6  -3  -2  136.09   18.30
   6  -3   2  126.89   11.40
   6  -3   2  144.59    9.40
   6  -3   2  155.08   13.10
  -6  -3  -2  158.18   29.80
   6  -3   2  129.49   11.00
  -6  -3  -2  106.99   20.20
   6  -3   2  132.99   12.50
  -6   3  -2  126.69   20.60
  -6   3  -2  128.29   21.70
   6   3   2  115.49   11.60
  -6   3  -2  133.89   20.80
   6   3   2  133.69    8.60
   6   3   2  153.68    9.60
  -6   3  -2  121.89   13.30
  -6   3  -2  110.99   14.10
  -6   3  -2  141.59   12.80
   7  -3   2  295.37   19.50
   7  -3   2  254.57   18.90
   7  -3   2  289.87   15.70
  -7  -3  -2  274.67   19.90
   7  -3   2  263.87   15.40
  -7  -3  -2  286.97   29.90
  -7  -3  -2  306.67   27.70
   7  -3   2  260.07   19.10
  -7  -3  -2  287.87   17.40
   7  -3   2  287.77   17.60
  -7   3  -2  305.67   31.60
   7   3   2  279.57   16.10
  -7   3  -2  246.88   28.90
  -7   3  -2  255.87   20.30
  -7   3  -2  297.87   18.70
   7   3   2  269.67   17.00
   8  -3   2  135.99   13.50
   8  -3   2  161.48   11.70
  -8  -3  -2  201.48   22.70
  -8  -3  -2  152.28   14.30
  -8  -3  -2  159.38   12.30
   8  -3   2  171.08   10.10
  -8   3  -2  167.08   14.00
  -8   3  -2  141.29   14.90
   8   3   2  175.58   11.30
  -8   3  -2  186.28   19.70
  -8   3  -2  122.89   23.80
  -8   3  -2  157.88   27.70
  -9  -3  -2   74.39    8.00
  -9  -3  -2   73.59   10.60
   9  -3   2   69.59    5.30
   9  -3   2   71.39    6.50
  -9  -3  -2   79.79   16.00
  -9   3  -2   71.09   12.80
   9   3   2   70.59    6.00
 -10  -3  -2    8.30    6.20
 -10  -3  -2    9.00    3.70
  10  -3   2    2.10    2.00
 -10  -3  -2    4.90    3.70
 -10   3  -2   -1.40    5.10
 -10   3  -2    8.90   11.80
 -10  -4   2   11.60    4.70
  10  -4  -2   13.80    2.70
 -10  -4   2    8.70    2.80
  10  -4  -2   17.40    2.60
 -10  -4   2    7.20    7.30
 -10  -4   2   21.90    8.40
 -10   4   2    5.40    8.40
 -10   4   2   17.10   15.20
 -10   4   2    9.70    8.40
  -9  -4   2   45.10    6.80
  -9  -4   2   27.00   11.50
   9  -4  -2   36.20    4.50
  -9  -4   2   26.40   10.70
   9  -4  -2   44.30    4.80
  -9  -4   2   55.59    9.50
  -9   4   2   17.20   17.80
  -9   4   2   54.89   16.00
  -9   4   2   44.40    9.00
   8  -4  -2   17.60    3.30
  -8  -4   2   -1.70   10.10
   8  -4  -2   13.60    7.70
   8  -4  -2   15.50    3.80
  -8  -4   2    8.40    6.10
   8  -4  -2   13.80    3.90
   8  -4  -2    9.30    6.30
  -8  -4   2    6.80    9.40
  -8  -4   2   16.50    4.70
  -8   4   2   18.50   15.00
  -8   4   2   14.70   19.00
  -8   4   2   25.60    9.10
   7  -4  -2  117.09   13.60
  -7  -4   2  109.49    9.90
  -7  -4   2  103.99    9.10
   7  -4  -2   90.09    8.50
   7  -4  -2   90.69    8.00
   7  -4  -2  109.69   14.00
   7  -4  -2   97.59   14.00
  -7  -4   2   98.89   21.90
   7  -4  -2  101.29    7.30
  -7  -4   2  119.79   12.80
  -7  -4   2  133.79   20.30
  -7   4   2   68.59   18.50
  -7   4   2   99.39   16.50
  -7   4   2  108.79   24.30
   6  -4  -2   23.90    4.40
  -6  -4   2   38.30   13.60
  -6  -4   2   32.60    7.60
   6  -4  -2   25.00    8.00
  -6  -4   2   35.20    5.40
   6  -4  -2   30.50    8.80
  -6  -4   2   25.00    5.30
  -6  -4   2   48.00   15.90
   6  -4  -2   29.50    5.20
   6  -4  -2   25.20    3.90
   6  -4  -2   22.30    7.20
  -6   4   2   18.30   10.70
  -6   4   2   31.20   12.40
  -6   4   2   28.00    8.40
  -6   4   2   19.40   13.90
   5  -4  -2  136.49   14.50
   5  -4  -2  137.89    9.70
  -5  -4   2  134.79    9.40
   5  -4  -2  150.48   16.00
  -5  -4   2  137.09   10.60
  -5  -4   2  141.99   18.50
   5  -4  -2  153.98   15.10
   5  -4  -2  144.89   11.50
   5  -4  -2  148.09    8.40
  -5  -4   2  148.69   12.10
  -5  -4   2  146.39   22.30
  -5   4   2  154.98   15.40
  -5   4   2  117.49   20.60
  -5   4   2  119.79   17.20
  -5   4   2  146.79   23.80
  -5   4   2  142.69   10.40
  -5   4   2  145.59   20.20
  -5   4   2  153.08   16.80
   4  -4  -2  199.58   11.30
   4  -4  -2  195.58   10.40
   4  -4  -2  193.08   16.70
   4  -4  -2  196.78   20.90
   4  -4  -2  205.08   18.20
  -4  -4   2  180.98   12.40
  -4   4   2  171.28   16.10
  -4   4   2  192.08   20.60
  -4   4   2  191.58   19.70
  -4   4   2  196.38   11.90
  -4   4   2  189.48   15.60
  -4   4   2  193.08   16.90
   3  -4  -2  113.39   14.70
   3  -4  -2  126.19   13.10
   3  -4  -2  112.39   14.20
   3  -4  -2  106.29    6.50
   3   4  -2  112.69    7.80
  -3   4   2  124.59   10.70
  -3   4   2  122.19   11.60
  -3   4   2  105.69   13.60
   2  -4  -2  484.35   28.10
   2  -4  -2  414.76   25.50
   2  -4  -2  393.76   28.50
  -2  -4   2  402.16   22.50
  -2   4   2  430.66   23.60
  -2   4   2  421.66   26.00
  -2   4   2  427.16   24.30
  -2   4   2  462.05   21.90
   1  -4  -2  506.05   28.20
   1  -4  -2  505.35   30.60
   1  -4  -2  519.65   32.00
  -1  -4   2  552.94   31.50
  -1   4   2  562.94   27.10
  -1   4   2  544.65   27.40
  -1   4   2  460.05   28.70
  -1   4   2  506.35   25.60
   0  -4   2  582.24   29.60
   0  -4  -2  588.74   34.80
   0  -4  -2  604.34   33.20
   0  -4   2  642.44   28.20
   0  -4   2  582.84   35.90
   0  -4   2  584.14   28.10
   0   4  -2  622.74   30.00
   0   4   2  611.54   29.50
   0   4   2  597.24   30.40
   0   4   2  624.14   30.20
   0   4   2  608.54   35.20
  -1  -4  -2 1212.48   60.89
   1  -4   2 1248.38   59.49
   1  -4   2 1263.17   60.69
  -1  -4  -2 1275.77   63.89
   1  -4   2 1244.38   59.89
   1  -4   2 1289.57   68.59
   1   4   2 1387.26   60.19
  -1   4  -2 1357.76   65.09
  -1   4  -2 1168.18   59.99
   1   4   2 1278.87   59.69
  -2  -4  -2  464.45   25.40
   2  -4   2  391.16   23.00
   2  -4   2  467.15   23.40
   2  -4   2  430.66   32.00
   2  -4   2  418.16   23.90
  -2   4  -2  440.06   24.40
  -2   4  -2  422.16   23.20
   2   4   2  453.55   22.10
   2   4   2  445.96   22.00
   3  -4   2  152.18    9.50
   3  -4   2  147.49   11.40
   3  -4   2  163.58   12.20
  -3  -4  -2  146.89    9.90
   3  -4   2  153.88    8.70
   3  -4   2  149.29   10.50
   3  -4   2  150.68   11.50
   3  -4   2  184.58   21.70
   3   4   2  162.88    9.30
  -3   4  -2  158.08   11.60
  -3   4  -2  155.48   12.10
   3   4   2  163.68    9.40
  -3   4  -2  159.08   14.00
  -4  -4  -2  174.38   13.90
  -4  -4  -2  169.98   11.00
  -4  -4  -2  154.68   12.30
   4  -4   2  184.98   23.70
   4  -4   2  177.48   12.00
   4  -4   2  163.98   13.00
   4  -4   2  161.08   10.80
   4  -4   2  174.38    9.80
  -4  -4  -2  164.28   13.60
   4  -4   2  169.58   10.20
   4  -4   2  185.78   13.90
   4  -4   2  159.08   11.40
  -4   4  -2  203.88   15.90
   4   4   2  164.98    9.80
  -4   4  -2  129.99   19.10
  -4   4  -2  168.98   14.00
  -4   4  -2  166.28   17.50
  -4   4  -2  179.38   17.30
   4   4   2  172.68   10.20
  -5  -4  -2   98.39   12.60
   5  -4   2   71.49    8.00
   5  -4   2  101.39    9.10
   5  -4   2   65.09    7.10
   5  -4   2   90.19    6.80
  -5  -4  -2   73.59    9.10
  -5  -4  -2   86.29    7.80
  -5   4  -2   87.99   11.90
   5   4   2   67.89    5.90
  -5   4  -2  104.09   10.80
  -5   4  -2   92.29   10.50
  -5   4  -2  111.09   18.90
  -5   4  -2   89.19   15.80
   5   4   2   70.49    6.40
   6  -4   2  133.89   12.90
   6  -4   2  143.09    9.10
   6  -4   2  140.79   11.20
   6  -4   2  136.19   11.30
  -6  -4  -2  158.58   11.20
   6  -4   2  153.78    9.70
   6  -4   2  121.29   12.50
  -6  -4  -2  136.79   12.60
  -6  -4  -2  144.39   17.50
  -6  -4  -2  150.48   21.80
   6  -4   2  123.69   13.20
  -6   4  -2  126.79   22.40
   6   4   2  144.99    9.50
   6   4   2  127.69   14.00
  -6   4  -2  139.39   14.50
  -6   4  -2  137.99   12.10
  -6   4  -2  108.99   22.40
  -6   4  -2  172.58   21.50
   7  -4   2  183.98   10.80
   7  -4   2  172.88   15.70
   7  -4   2  186.38   15.80
  -7  -4  -2  186.28   18.00
  -7  -4  -2  202.78   30.30
  -7  -4  -2  167.58   19.40
   7  -4   2  182.98   12.70
   7  -4   2  149.49   17.20
  -7   4  -2  159.88   20.10
   7   4   2  169.48   11.80
   7   4   2  186.78   13.50
  -7   4  -2  176.68   26.40
  -7   4  -2  168.08   31.20
  -8  -4  -2   92.39    9.00
   8  -4   2   94.69    6.40
  -8  -4  -2   81.39   10.70
   8  -4   2   83.99   10.30
   8  -4   2   96.09    8.30
  -8  -4  -2   98.19   18.10
   8   4   2   89.09    7.90
  -8   4  -2  118.49   24.10
  -8   4  -2   99.49   15.00
   9  -4   2   35.90    4.40
  -9  -4  -2   31.90    5.50
   9  -4   2   29.10    3.90
   9  -4   2   33.90    3.10
  -9  -4  -2   13.50    5.30
  -9  -4  -2   20.70    8.40
  -9   4  -2   16.40    7.40
   9   4   2   26.70    3.90
  10  -5  -2    9.20    1.90
 -10  -5   2    2.70    3.90
 -10   5   2    3.60    7.00
 -10   5   2    4.50   11.70
  -9  -5   2   51.79    6.00
   9  -5  -2   44.50    4.50
   9  -5  -2   54.49    4.00
  -9  -5   2   67.79   12.20
  -9  -5   2   43.30    7.90
  -9   5   2   31.80   13.20
  -9   5   2   37.00   17.30
  -8  -5   2   85.29   16.60
   8  -5  -2   72.19    5.60
   8  -5  -2   71.09   11.20
   8  -5  -2   67.99    7.60
  -8  -5   2   79.29   11.10
  -8  -5   2   78.89    7.90
   8  -5  -2   83.19    6.70
   8  -5  -2   93.49    8.00
  -8  -5   2   81.99   15.10
  -8   5   2   94.99   21.10
  -8   5   2   80.79   25.80
  -7  -5   2   47.00    8.90
  -7  -5   2   28.80    8.60
   7  -5  -2   53.39   13.80
   7  -5  -2   29.90    6.20
  -7  -5   2   28.90   15.20
   7  -5  -2   55.09   12.40
   7  -5  -2   28.80    5.10
   7  -5  -2   36.60    4.60
   7  -5  -2   27.40    9.30
  -7   5   2   42.00   16.80
  -7   5   2   29.10   26.90
  -6  -5   2  517.05   29.30
   6  -5  -2  507.45   24.20
   6  -5  -2  509.25   25.30
   6  -5  -2  527.85   26.50
   6  -5  -2  494.25   32.60
  -6  -5   2  509.95   38.90
   6  -5  -2  545.75   36.80
  -6  -5   2  482.95   25.90
   6  -5  -2  476.35   25.60
  -6  -5   2  453.35   36.00
   6  -5  -2  449.26   29.30
  -6  -5   2  469.45   25.60
  -6   5   2  467.45   30.70
  -6   5   2  457.85   26.20
  -6   5   2  471.85   34.20
  -6   5   2  469.55   39.40
  -6   5   2  479.65   44.40
  -5  -5   2  335.47   27.10
   5  -5  -2  335.67   17.60
  -5  -5   2  287.87   19.30
   5  -5  -2  239.48   29.70
   5  -5  -2  313.57   17.00
   5  -5  -2  255.97   21.80
  -5  -5   2  288.77   17.30
  -5  -5   2  267.37   16.60
   5  -5  -2  301.47   23.20
  -5  -5   2  271.67   28.10
  -5   5   2  388.06   35.00
  -5   5   2  261.37   24.90
   4  -5  -2  113.39    8.70
  -4  -5   2   98.89   18.10
   4  -5  -2  110.99   12.40
  -4  -5   2  111.49    9.30
  -4  -5   2   99.49   18.50
  -4  -5   2  108.39   14.10
   4  -5  -2  117.49    7.00
   4  -5  -2  119.29   14.70
   4  -5  -2  109.29    8.60
   4  -5  -2  124.59   18.70
   4  -5  -2  111.19    8.00
  -4  -5   2  106.29    8.40
   4  -5  -2  109.59   12.70
  -4   5   2  104.39   14.10
  -4   5   2  146.09   15.20
  -4   5   2  132.29   19.70
  -4   5   2  133.09   14.50
   3  -5  -2  178.58   14.00
  -3  -5   2  180.58   10.80
   3  -5  -2  200.28   20.80
  -3  -5   2  189.28   20.80
   3  -5  -2  158.98    9.20
   3  -5  -2  164.48   12.80
  -3  -5   2  192.48   10.70
   3  -5  -2  186.28   10.50
   3  -5  -2  174.18   16.50
   3  -5  -2  160.98   11.90
  -3   5   2  138.39   14.90
  -3   5   2  167.38   11.40
  -3   5   2  171.08   14.70
   2  -5  -2  139.69    9.20
   2  -5  -2  135.29   14.20
   2  -5  -2  140.79   16.10
  -2  -5   2  148.39    9.60
   2  -5  -2  139.59   11.50
  -2  -5   2  136.29    9.60
   2  -5  -2  133.89    9.00
   2  -5  -2  139.19    9.80
   2  -5  -2  145.99    8.90
  -2   5   2  129.99   11.60
  -2   5   2  136.99   10.90
  -2   5   2  133.69   12.60
  -2   5   2  121.29   13.60
  -2   5   2  130.49   14.00
   1  -5  -2 2277.97  111.29
   1  -5  -2 2210.08  106.89
  -1  -5   2 2269.37  107.69
   1  -5  -2 2243.38  102.79
  -1   5   2 2295.47  104.69
   1   5  -2 1941.91  102.59
  -1   5   2 2174.38  102.79
  -1   5   2 2307.97  105.29
   0  -5  -2  657.33   38.70
   0  -5  -2  654.33   35.10
   0  -5   2  628.24   39.60
   0   5   2  684.53   36.40
   0   5   2  668.83   34.20
   0   5   2  679.43   32.80
   0   5  -2  641.04   33.30
   0   5  -2  674.63   33.70
   0   5   2  648.84   33.70
  -1  -5  -2  560.44   28.30
   1  -5   2  510.15   26.10
   1  -5   2  566.74   27.90
   1  -5   2  545.45   27.60
   1  -5   2  552.04   28.20
   1  -5   2  567.54   36.70
  -1  -5  -2  561.14   32.00
  -1   5  -2  540.85   29.50
  -1   5  -2  510.65   27.90
   1   5   2  590.94   28.40
   1   5   2  562.84   28.00
   1   5   2  467.55   29.80
   2  -5   2  686.63   34.90
  -2  -5  -2  724.93   38.00
   2  -5   2  702.23   36.60
   2  -5   2  728.73   35.10
  -2  -5  -2  699.33   35.40
   2  -5   2  692.63   34.50
   2  -5   2  741.83   46.90
   2  -5   2  750.72   41.60
  -2   5  -2  678.33   40.20
   2   5   2  710.33   35.00
  -2   5  -2  692.63   37.10
  -2   5  -2  673.73   36.00
   3  -5   2  106.29    8.80
   3  -5   2   94.79   10.30
  -3  -5  -2   89.19    8.60
   3  -5   2   97.49    7.80
   3  -5   2   95.99    8.70
  -3  -5  -2  109.89    9.70
   3  -5   2   96.69    7.60
   3  -5   2   85.19    7.80
   3  -5   2  114.09   18.20
  -3  -5  -2   91.39    7.60
   3   5   2  106.89    7.80
   3   5   2   83.49   13.20
  -3   5  -2   86.19    9.50
   3   5   2  101.59    7.60
  -3   5  -2   93.49   13.30
  -3   5  -2   99.79   13.80
  -3   5  -2   90.99   10.80
   4  -5   2    6.60    3.50
  -4  -5  -2    3.20    5.70
   4  -5   2   10.10    5.40
   4  -5   2    2.60    6.70
   4  -5   2    2.40    3.00
  -4  -5  -2    8.00    4.40
  -4  -5  -2    0.30    4.60
   4  -5   2    3.80    3.30
  -4  -5  -2    4.20    3.30
   4  -5   2    5.50   13.70
  -4   5  -2   17.20    9.20
  -4   5  -2    8.30    6.00
  -4   5  -2    0.40    7.40
   4   5   2    9.60    3.00
   4   5   2    9.10    7.90
   4   5   2    9.00    3.10
  -4   5  -2   15.40    7.90
   5  -5   2   85.29    9.00
   5  -5   2  108.29   10.10
  -5  -5  -2   94.59    8.60
   5  -5   2   84.59    7.80
  -5  -5  -2  106.29   10.70
   5  -5   2  149.79   17.60
   5  -5   2  105.29    9.30
  -5   5  -2  150.78   21.50
  -5   5  -2  102.39   21.00
  -5   5  -2  113.59   11.80
  -5   5  -2  105.09   13.80
  -5   5  -2   93.49   17.70
   6  -5   2  226.28   12.30
   6  -5   2  225.38   16.50
  -6  -5  -2  242.08   17.10
   6  -5   2  234.28   14.90
  -6  -5  -2  246.48   15.10
   6  -5   2  210.38   17.50
   6  -5   2  243.78   15.20
   6   5   2  213.78   17.40
  -6   5  -2  160.28   26.10
  -6   5  -2  252.87   26.20
  -6   5  -2  219.98   18.50
  -6   5  -2  264.27   27.40
  -6   5  -2  222.08   16.30
   6   5   2  235.68   13.60
  -7  -5  -2  265.17   18.70
   7  -5   2  251.87   15.80
  -7  -5  -2  260.27   15.70
   7  -5   2  273.87   16.10
   7  -5   2  246.48   17.00
   7   5   2  251.97   16.20
  -7   5  -2  235.88   29.10
  -7   5  -2  224.28   21.10
  -7   5  -2  259.97   27.00
  -8  -5  -2  106.89   10.70
   8  -5   2  110.09    7.90
   8  -5   2  128.19    9.70
   8  -5   2   93.89    8.80
  -8  -5  -2  112.69    8.90
  -8   5  -2  100.79   21.70
  -8   5  -2  123.39   18.70
   8   5   2   88.49    8.10
   9  -5   2   12.80    2.60
  -9  -5  -2   25.90    4.30
   9  -5   2   17.40    3.10
  -9  -5  -2    8.40    3.80
  -9   5  -2    1.70    9.80
  -9  -6   2   10.20    3.40
  -9  -6   2   11.30    4.00
   9  -6  -2   10.60    2.20
  -9   6   2    5.30   13.70
  -9   6   2    6.70    8.90
  -9   6   2    3.70    9.40
  -8  -6   2   69.39    6.70
  -8  -6   2   62.19    8.10
   8  -6  -2   62.19    5.30
   8  -6  -2   54.69    5.60
   8  -6  -2   64.29    5.40
  -8   6   2   37.60   19.70
  -8   6   2   49.40   14.70
   7  -6  -2  140.19    9.30
   7  -6  -2  153.98   12.80
  -7  -6   2  148.39   10.40
   7  -6  -2  136.79    9.70
  -7  -6   2  111.79    8.90
  -7  -6   2  140.79   12.30
   7  -6  -2  135.89    9.90
  -7   6   2  165.08   26.90
  -7   6   2  143.69   13.90
  -7   6   2  170.18   32.20
  -6  -6   2   36.20    6.20
   6  -6  -2   39.20    5.70
   6  -6  -2   35.80    6.50
  -6  -6   2   26.80   12.70
   6  -6  -2   45.20   11.70
   6  -6  -2   34.20    5.00
  -6  -6   2   31.30    9.20
  -6  -6   2   33.80    6.80
   6  -6  -2   33.70    8.60
  -6   6   2   49.99   16.80
  -6   6   2   45.60   10.10
  -6   6   2   25.30   12.10
  -6   6   2   28.50    6.90
  -5  -6   2  170.68   22.50
   5  -6  -2  206.28   16.20
   5  -6  -2  206.58   13.20
   5  -6  -2  222.38   13.60
  -5  -6   2  200.18   13.00
  -5  -6   2  194.28   13.70
   5  -6  -2  203.68   19.40
   5  -6  -2  202.18   12.50
  -5   6   2  235.88   23.20
  -5   6   2  245.98   33.80
  -5   6   2  195.48   14.40
  -5   6   2  168.98   26.90
  -5   6   2  238.38   21.00
   4  -6  -2  214.58   19.10
   4  -6  -2  201.58   12.30
   4  -6  -2  215.08   13.20
  -4  -6   2  205.38   28.80
   4  -6  -2  226.18   26.40
  -4  -6   2  206.68   13.80
  -4  -6   2  220.38   13.40
   4  -6  -2  201.98   15.70
   4  -6  -2  199.98   13.30
  -4   6   2  162.48   31.20
  -4   6   2  195.48   14.10
  -4   6   2  193.78   24.90
  -4   6   2  202.78   19.50
  -4   6   2  184.48   19.90
  -4   6   2  207.38   20.20
  -3  -6   2  159.38   11.80
   3  -6  -2  175.38   20.70
  -3  -6   2  155.38   21.10
  -3  -6   2  172.08   11.00
   3  -6  -2  171.58   10.50
   3  -6  -2  152.68   11.30
   3  -6  -2  160.18   10.50
   3  -6  -2  177.88   11.20
   3  -6  -2  165.18   13.10
  -3  -6   2  150.68   11.60
   3  -6  -2  166.08   16.10
  -3  -6   2  160.18   10.90
  -3   6   2  215.18   22.80
  -3   6   2  155.58   18.40
  -3   6   2  167.58   11.90
  -3   6   2  169.88   17.70
  -3   6   2  169.38   16.50
   2  -6  -2  125.19   13.20
  -2  -6   2   82.69    5.60
   2  -6  -2  123.19   24.10
   2  -6  -2  108.59    7.50
   2  -6  -2   67.39    6.60
  -2  -6   2   67.69    7.40
   2  -6  -2  100.09    7.30
   2  -6  -2  100.59    8.10
  -2   6   2   86.79   11.90
  -1  -6   2   92.89    6.90
  -1  -6   2   91.09    7.60
   1  -6  -2  106.39    7.40
  -1  -6   2   89.19    7.90
   1  -6  -2  107.09    7.50
   1  -6  -2   90.09    7.90
  -1  -6   2   96.79   15.20
   1  -6  -2  102.19   18.70
   1  -6  -2   91.39    7.80
  -1  -6   2   97.89   11.10
  -1  -6   2   94.69    8.50
   1  -6  -2  102.29    7.80
   1   6  -2   98.59    9.80
  -1   6   2  101.29    8.60
  -1   6   2   99.49   10.60
  -1   6   2   86.79   15.50
  -1   6   2   79.29   13.30
  -1   6   2   98.09   11.70
   0  -6   2  468.25   25.20
   0  -6   2  483.35   24.90
   0  -6  -2  461.85   32.90
   0  -6   2  537.35   32.60
   0  -6   2  449.66   25.40
   0  -6   2  512.65   25.10
   0  -6  -2  503.85   24.80
   0  -6  -2  464.85   25.70
   0  -6  -2  468.75   24.50
   0  -6  -2  477.45   25.20
   0  -6   2  466.25   33.20
   0   6   2  498.45   26.00
   0   6   2  540.45   31.60
   0   6   2  481.35   27.40
   0   6  -2  473.95   26.40
   0   6   2  481.65   28.00
   0   6  -2  531.25   28.10
  -1  -6  -2  167.88   11.90
   1  -6   2  170.08   11.00
  -1  -6  -2  166.58   11.00
   1  -6   2  169.38   10.90
   1  -6   2  176.38   10.90
   1  -6   2  169.08   17.80
  -1  -6  -2  156.38   10.40
  -1  -6  -2  173.68   15.00
   1  -6   2  156.08   11.10
   1  -6   2  154.98   18.30
  -1  -6  -2  169.88    9.80
  -1   6  -2  164.88   14.80
   1   6   2  156.48   12.50
  -1   6  -2  155.88   12.30
  -1   6  -2  155.58   14.10
   1   6   2  167.28   12.70
  -1   6  -2  137.39   17.90
   1   6   2  149.29   19.50
  -2  -6  -2  244.58   14.70
   2  -6   2  241.78   13.50
   2  -6   2  246.88   13.70
   2  -6   2  246.18   14.70
   2  -6   2  258.27   14.80
   2  -6   2  288.57   26.40
   2  -6   2  252.17   15.20
   2  -6   2  284.17   22.50
  -2  -6  -2  247.58   16.10
  -2  -6  -2  241.08   14.20
  -2  -6  -2  255.27   15.90
   2  -6   2  258.27   15.20
  -2  -6  -2  244.48   16.90
   2  -6   2  266.37   17.90
  -2  -6  -2  251.77   13.30
  -2   6  -2  276.87   19.10
   2   6   2  257.07   16.20
  -2   6  -2  239.18   20.60
   2   6   2  238.98   15.90
  -2   6  -2  245.18   19.70
   2   6   2  236.48   20.10
  -2   6  -2  241.58   16.60
   3  -6   2  307.37   17.80
  -3  -6  -2  314.37   19.60
  -3  -6  -2  322.97   20.00
  -3  -6  -2  344.47   21.70
   3  -6   2  283.57   17.10
   3  -6   2  288.97   16.00
   3  -6   2  287.67   17.50
  -3  -6  -2  299.17   17.10
   3  -6   2  279.27   19.20
   3  -6   2  318.27   30.60
   3   6   2  288.57   17.60
  -3   6  -2  268.97   22.80
  -3   6  -2  280.87   24.10
  -3   6  -2  306.57   21.50
   3   6   2  304.47   18.10
  -3   6  -2  309.27   25.30
   3   6   2  251.07   22.50
   4  -6   2   42.90    9.50
  -4  -6  -2   45.80    6.40
   4  -6   2   40.40    6.60
  -4  -6  -2   32.70    7.60
   4  -6   2   32.90    5.00
   4  -6   2   43.00    6.40
   4  -6   2   31.50    5.40
   4  -6   2   54.39   18.50
  -4  -6  -2   38.20    6.80
   4   6   2   28.90   10.80
  -4   6  -2   46.70   12.30
  -4   6  -2   25.90    8.20
  -4   6  -2   39.20   11.10
  -4   6  -2   49.20    9.20
   4   6   2   32.40    6.10
   5  -6   2  133.69   13.30
   5  -6   2  121.89   10.60
   5  -6   2  117.09    8.70
   5  -6   2  123.09    8.70
  -5  -6  -2  114.69    9.70
   5  -6   2  131.19   10.10
   5  -6   2  115.99   10.30
  -5  -6  -2  117.89   11.70
  -5   6  -2  122.59   12.50
  -5   6  -2  125.89   14.70
  -5   6  -2  122.39   20.90
  -5   6  -2  124.89   19.30
   5   6   2  113.69   16.40
   5   6   2  124.39    9.90
   6  -6   2    0.20    3.60
   6  -6   2    4.20    3.20
   6  -6   2    4.40    3.00
  -6  -6  -2    1.50    3.40
  -6  -6  -2    1.70    4.10
   6  -6   2    3.10    4.10
  -6   6  -2    1.30    5.70
  -6   6  -2   -1.00    9.60
   6   6   2    2.50    6.20
  -6   6  -2   -5.40    9.30
  -6   6  -2   -0.10    4.40
   7  -6   2   59.59    5.30
   7  -6   2   63.39    6.80
   7  -6   2   68.59   11.80
  -7  -6  -2   54.59    7.10
  -7  -6  -2   60.89    9.30
   7  -6   2   68.29    7.00
  -7   6  -2   56.39   14.40
  -7   6  -2   48.60   13.00
  -8  -6  -2   54.99    7.10
   8  -6   2   49.80    4.60
  -8  -6  -2   57.29    5.80
   8  -6   2   61.99    5.30
   8  -6   2   60.69    4.50
  -8   6  -2   77.29   15.80
  -8   6  -2   49.00   13.20
   8  -7  -2   12.80    2.70
  -8  -7   2    8.80    2.60
   8  -7  -2    8.10    2.10
  -8   7   2    7.80    9.60
  -8   7   2   13.80   10.60
  -7  -7   2  257.87   14.70
   7  -7  -2  273.47   15.00
   7  -7  -2  260.67   14.40
   7  -7  -2  256.67   14.30
  -7   7   2  284.67   30.10
  -7   7   2  251.57   34.70
  -7   7   2  272.27   17.80
   6  -7  -2  273.87   15.10
   6  -7  -2  278.47   15.80
  -6  -7   2  290.97   15.90
   6  -7  -2  284.77   16.00
   6  -7  -2  246.48   16.60
  -6  -7   2  253.77   15.30
  -6   7   2  285.97   30.80
  -6   7   2  269.67   23.90
  -6   7   2  280.77   40.70
  -6   7   2  256.97   20.80
  -6   7   2  260.27   17.30
   5  -7  -2  135.69   10.40
  -5  -7   2  135.99   10.60
   5  -7  -2  168.28   12.30
   5  -7  -2  160.68   22.50
   5  -7  -2  181.58   11.40
  -5  -7   2  165.58   11.80
   5  -7  -2  148.19   11.00
  -5   7   2  174.58   18.90
  -5   7   2  141.19   26.10
  -5   7   2  193.08   14.20
  -5   7   2  126.39   20.40
   4  -7  -2  116.59    8.90
   4  -7  -2  101.19   20.70
   4  -7  -2  121.49   10.30
   4  -7  -2  115.89   16.60
   4  -7  -2  133.19   10.10
   4  -7  -2  122.99    9.40
  -4  -7   2  150.58   10.90
  -4  -7   2  115.59    9.20
  -4   7   2  131.89   23.70
  -4   7   2  119.49   21.00
  -4   7   2  147.39   11.90
  -3  -7   2  105.49    9.60
  -3  -7   2  111.59    9.50
  -3  -7   2   87.99   16.90
   3  -7  -2   93.19    8.10
   3  -7  -2  106.29    9.20
  -3  -7   2  105.89    8.60
   3  -7  -2  107.49    8.30
   3  -7  -2  119.09   26.00
  -3  -7   2  127.69    9.10
   3  -7  -2  104.79    8.30
  -3   7   2   87.89    9.80
  -3   7   2  106.59   16.20
  -3   7   2  100.89   17.60
  -3   7   2  104.49   18.10
  -3   7   2   94.69   15.60
  -2  -7   2  909.41   43.40
  -2  -7   2  866.81   43.40
   2  -7  -2  900.01   43.10
   2  -7  -2  850.71   55.29
   2  -7  -2  877.61   44.00
  -2  -7   2  913.01   43.60
  -2  -7   2  853.11   50.79
  -2  -7   2  892.61   44.10
   2  -7  -2  923.31   43.30
   2  -7  -2  884.91   43.20
  -2   7   2  837.42   52.39
  -2   7   2  849.22   44.60
  -2   7   2  887.81   61.89
  -2   7   2  851.51   49.70
   2   7  -2  865.91   46.10
  -1  -7   2  974.60   47.20
  -1  -7   2  889.21   54.69
   1  -7  -2 1073.49   47.60
  -1  -7   2 1000.50   51.59
   1  -7  -2  947.01   46.70
  -1  -7   2  983.90   47.70
   1  -7  -2 1003.90   48.10
  -1  -7   2 1036.30   47.80
   1  -7  -2  975.90   58.09
  -1  -7   2  875.41   47.70
   1  -7  -2 1006.10   46.80
  -1   7   2  922.01   53.39
   1   7  -2  959.30   51.19
  -1   7   2  920.61   55.69
  -1   7   2  957.70   53.39
  -1   7   2  969.90   52.59
  -1   7   2 1014.70   53.99
   1   7  -2  943.81   50.59
  -1   7   2  881.51   48.00
   0  -7   2  194.08   18.80
   0  -7  -2  184.58   13.40
   0  -7   2  185.58   12.70
   0  -7   2  200.48   19.50
   0  -7   2  186.98   11.50
   0  -7  -2  192.88   12.30
   0  -7   2  195.58   12.50
   0  -7   2  177.58   12.30
   0  -7  -2  181.58   19.00
   0  -7  -2  178.08   12.40
   0  -7  -2  180.18   11.40
   0   7   2  210.78   16.50
   0   7  -2  221.68   18.20
   0   7   2  233.18   22.20
   0   7   2  193.98   17.00
   0   7   2  180.18   13.50
   0   7  -2  177.08   22.10
   0   7   2  198.08   20.00
  -1  -7  -2  247.58   16.10
  -1  -7  -2  242.78   14.50
  -1  -7  -2  262.57   19.60
  -1  -7  -2  249.18   13.50
   1  -7   2  246.78   14.60
   1  -7   2  244.88   21.70
   1  -7   2  242.48   15.60
   1  -7   2  255.17   23.70
   1  -7   2  245.28   14.90
   1  -7   2  239.38   14.90
  -1  -7  -2  259.97   15.40
   1   7   2  255.37   26.60
   1   7   2  253.27   19.00
  -1   7  -2  202.38   17.30
   1   7   2  225.48   21.20
  -1   7  -2  232.68   19.10
   1   7   2  252.87   18.40
  -1   7  -2  239.88   21.30
  -2  -7  -2  296.07   18.90
  -2  -7  -2  321.37   17.10
  -2  -7  -2  302.47   19.40
   2  -7   2  305.87   17.60
  -2  -7  -2  301.37   17.80
   2  -7   2  286.57   17.80
   2  -7   2  287.47   38.00
   2  -7   2  330.37   18.90
   2  -7   2  302.07   17.70
   2   7   2  274.27   20.30
   2   7   2  332.67   25.60
  -2   7  -2  356.86   25.40
  -2   7  -2  339.17   26.70
  -2   7  -2  353.76   23.50
   2   7   2  322.07   27.30
  -2   7  -2  358.46   21.40
  -2   7  -2  227.68   25.70
  -3  -7  -2  223.78   13.90
   3  -7   2  223.58   13.60
  -3  -7  -2  229.68   15.90
  -3  -7  -2  231.98   15.90
   3  -7   2  237.88   13.90
   3  -7   2  236.88   14.40
   3  -7   2  216.68   14.50
   3  -7   2  207.88   25.70
  -3  -7  -2  218.68   16.30
   3   7   2  222.18   16.20
  -3   7  -2  177.98   20.70
   3   7   2  213.58   21.30
   3   7   2  179.18   16.10
  -3   7  -2  213.68   17.10
  -3   7  -2  228.68   22.70
  -3   7  -2  199.98   23.00
  -3   7  -2  217.18   19.80
   4  -7   2   24.00   19.30
  -4  -7  -2   44.60    8.60
   4  -7   2   55.29    6.60
   4  -7   2   45.30    7.40
   4  -7   2   43.40    6.60
  -4  -7  -2   45.40    6.60
  -4  -7  -2   40.40   12.50
  -4   7  -2   45.50    9.80
  -4   7  -2   45.50   13.50
   4   7   2   40.50   11.60
  -4   7  -2   53.09   11.10
  -4   7  -2   66.29   11.60
  -4   7  -2   34.50   16.70
   5  -7   2   24.30    5.10
  -5  -7  -2   10.80    3.50
   5  -7   2   19.60    3.80
  -5  -7  -2   10.80    4.70
   5  -7   2   21.00    3.70
   5  -7   2   19.90    4.70
  -5   7  -2   15.20   11.30
   5   7   2   21.00    8.50
  -5   7  -2    8.20    6.50
  -5   7  -2    5.80    9.80
  -6  -7  -2   20.00    5.40
  -6  -7  -2   15.70    3.80
   6  -7   2   30.30    5.10
   6  -7   2   18.50    3.80
   6  -7   2   18.40    3.80
  -6   7  -2   31.00   18.10
   6   7   2   10.90    5.90
  -6   7  -2   13.40    6.50
  -6   7  -2    9.40   10.60
   7  -7   2  172.78   10.70
   7  -7   2  196.78   11.10
   7  -7   2  186.88    9.80
  -7  -7  -2  172.58   12.90
  -7  -7  -2  179.98   11.10
  -7   7  -2  165.28   21.50
  -7   7  -2  193.88   20.20
  -8  -7  -2   20.90    4.30
   8  -7   2   30.50    3.60
  -8  -7  -2   22.30    3.70
   7  -8  -2   16.00    2.60
  -7  -8   2   12.90    2.60
   7  -8  -2   15.20    3.00
   7  -8  -2   12.30    2.70
  -7   8   2   12.70    5.70
  -7   8   2    9.40   10.30
   6  -8  -2  150.98    9.60
  -6  -8   2  148.99    9.40
   6  -8  -2  160.28    9.30
  -6  -8   2  147.19    9.20
   6  -8  -2  139.09    9.40
  -6   8   2  158.68   17.00
  -6   8   2  140.89   13.80
  -6   8   2  154.48   23.60
  -5  -8   2   21.70    4.00
  -5  -8   2   21.90    4.30
   5  -8  -2   18.90    4.00
   5  -8  -2   32.60    4.70
   5  -8  -2   26.30    4.90
  -5   8   2   41.60    9.70
  -5   8   2    8.20   11.50
  -5   8   2   27.80    8.10
  -5   8   2   28.20   10.80
   4  -8  -2   20.50    4.10
  -4  -8   2    9.90    3.50
   4  -8  -2   25.50    5.10
   4  -8  -2   22.00    4.30
  -4  -8   2   19.30    4.50
  -4   8   2    1.10    7.40
  -4   8   2   28.50   12.70
  -4   8   2   19.70    8.50
  -4   8   2   46.60   14.40
   4   8  -2   14.60    7.00
  -4   8   2   26.10    6.70
   3  -8  -2   61.89    6.30
  -3  -8   2   56.89    7.90
   3  -8  -2   64.79    7.40
   3  -8  -2   65.79    6.30
  -3  -8   2   65.89    6.60
   3  -8  -2   75.99   16.30
  -3   8   2   71.69   13.60
  -3   8   2   57.19    9.10
  -3   8   2   53.49   11.60
  -3   8   2   64.59   17.10
   3   8  -2   58.69   10.40
  -2  -8   2  142.59   10.50
  -2  -8   2  161.88   11.30
   2  -8  -2  144.59   10.00
  -2  -8   2  152.08   10.60
   2  -8  -2  143.39   11.20
  -2  -8   2  134.69   12.50
   2  -8  -2  127.89   18.40
   2  -8  -2  138.39   10.30
  -2   8   2  118.29   18.30
  -2   8   2  150.98   17.80
  -2   8   2  141.39   17.40
  -2   8   2  169.28   20.00
   2   8  -2  170.88   16.50
   1  -8  -2   56.89    5.90
   1  -8  -2   59.09   12.80
   1  -8  -2   58.49    6.60
   1  -8  -2   58.69    7.90
  -1  -8   2   54.59    7.40
   1  -8  -2   61.09    7.30
  -1  -8   2   51.39    6.60
  -1  -8   2   49.60    7.80
  -1  -8   2   47.00   13.00
  -1   8   2   57.29   11.30
   1   8  -2   37.20    9.50
  -1   8   2   53.09   10.80
  -1   8   2   43.70   12.40
  -1   8   2   69.49   15.70
  -1   8   2   59.39    8.60
   1   8  -2   45.70   10.10
   0  -8   2    3.30    4.40
   0  -8   2    0.50    2.40
   0  -8   2    2.30    3.10
   0  -8  -2    0.20    3.60
   0  -8   2    9.60    7.70
   0  -8  -2    2.30    2.40
   0  -8  -2    5.80    3.80
   0  -8  -2    2.50    2.90
   0  -8   2    3.90    2.30
   0  -8   2    3.50    5.20
   0  -8  -2   11.50    7.20
   0   8  -2    1.50    8.50
   0   8  -2    6.90    8.10
   0   8  -2   -2.50    5.90
   0   8   2    2.90    9.10
   0   8   2    1.80    8.00
   0   8   2   -4.90    6.40
  -1  -8  -2   49.50    4.80
   1  -8   2   50.19    7.10
   1  -8   2   52.69    5.60
  -1  -8  -2   58.19    7.40
   1  -8   2   45.40   11.20
  -1  -8  -2   45.90    6.90
   1  -8   2   49.10    7.60
  -1  -8  -2   56.29    6.90
  -1  -8  -2   54.39    7.20
   1  -8   2   54.59    6.40
  -1  -8  -2   53.29    8.00
   1   8   2   60.29   11.60
  -1   8  -2   58.99   12.30
   1   8   2   35.70   11.70
  -1   8  -2   56.19   10.40
   1   8   2   55.79   14.40
  -1   8  -2   50.59   12.40
   1   8   2   29.50    8.70
   2  -8   2  250.47   29.30
   2  -8   2  178.88   13.20
  -2  -8  -2  201.48   15.80
   2  -8   2  187.88   12.90
  -2  -8  -2  169.88   11.60
   2  -8   2  183.48   13.40
  -2  -8  -2  193.98   14.10
   2  -8   2  233.58   15.90
  -2  -8  -2  185.18   14.10
  -2  -8  -2  238.18   15.70
   2   8   2  164.78   18.70
   2   8   2  179.98   20.60
  -2   8  -2  168.28   16.10
   2   8   2  149.79   16.70
   2   8   2  172.08   21.10
  -2   8  -2  200.98   18.20
  -2   8  -2  216.38   22.60
  -2   8  -2  160.78   19.70
  -3  -8  -2   81.79    9.30
   3  -8   2   84.89    7.30
   3  -8   2   91.49    7.60
  -3  -8  -2   88.89    8.20
   3  -8   2   83.79    8.50
  -3  -8  -2   84.89    9.50
   3   8   2   94.79   18.00
  -3   8  -2   82.99   13.30
  -3   8  -2   93.79   16.30
  -3   8  -2   67.89   12.70
  -3   8  -2   76.59   11.80
   4  -8   2   63.39    6.90
   4  -8   2   49.80    5.50
  -4  -8  -2   62.59    6.80
  -4  -8  -2   62.59    7.90
   4  -8   2   53.99    6.10
   4   8   2   33.10   10.00
  -4   8  -2   34.80   11.90
  -4   8  -2   20.50   14.50
  -4   8  -2   42.80    9.20
  -5  -8  -2    8.20    4.20
   5  -8   2    6.10    3.10
  -5  -8  -2    6.70    3.20
   5  -8   2    3.90    2.40
   5  -8   2    0.90    2.10
  -5   8  -2   11.30   12.30
  -5   8  -2    1.50    5.60
  -5   8  -2   18.70    7.60
  -5   8  -2   11.40   10.00
   5   8   2   -4.30    5.90
  -6  -8  -2   15.10    4.30
   6  -8   2   21.40    3.30
  -6  -8  -2   16.00    3.20
   6  -8   2   20.60    4.10
   6  -8   2   16.70    2.60
  -6   8  -2   17.00   14.70
  -6   8  -2   12.30    5.10
  -6   8  -2   17.60    9.50
   7  -8   2    0.40    1.50
   7  -8   2    0.20    1.20
  -7  -8  -2   -0.50    3.50
  -7  -8  -2   -0.70    2.20
  -7   8  -2    5.10    6.70
   6  -9  -2   94.89    5.90
   6  -9  -2   97.09    6.10
  -6   9   2   81.49   12.10
  -6   9   2   81.59    8.30
  -6   9   2  102.09   15.70
  -5  -9   2   97.29    6.50
   5  -9  -2   85.99    6.40
  -5  -9   2   93.79    7.50
   5  -9  -2   90.19    6.40
   5  -9  -2   98.29    7.10
  -5   9   2  100.69   11.30
  -5   9   2   92.89   13.50
  -5   9   2   93.39   16.30
  -4  -9   2   19.30    3.30
   4  -9  -2   16.90    3.30
   4  -9  -2   16.60    5.70
   4  -9  -2   23.00    3.80
  -4  -9   2   28.20    5.40
  -4   9   2   29.70    8.40
   4   9  -2    4.90    8.00
  -4   9   2   16.90   11.40
  -3  -9   2  171.98   11.20
  -3  -9   2  164.58   10.60
   3  -9  -2  172.08   11.50
   3  -9  -2  177.98   10.70
   3  -9  -2  162.28   10.20
  -3   9   2  171.18   22.10
  -3   9   2  164.28   17.90
  -3   9   2  156.78   16.90
  -3   9   2  172.88   20.40
  -2  -9   2  437.86   22.40
   2  -9  -2  431.26   22.70
  -2  -9   2  467.55   23.60
  -2  -9   2  426.46   22.70
   2  -9  -2  444.26   23.80
   2  -9  -2  432.06   22.10
  -2   9   2  379.96   33.70
  -2   9   2  401.56   28.70
  -2   9   2  419.76   32.60
  -2   9   2  405.76   29.80
   2   9  -2  405.36   28.00
  -1  -9   2  422.06   21.10
   1  -9  -2  392.06   20.10
   1  -9  -2  395.96   21.30
   1  -9  -2  407.96   22.30
  -1  -9   2  399.96   21.10
  -1  -9   2  417.26   22.00
   1   9  -2  351.16   26.90
  -1   9   2  393.56   27.80
   1   9  -2  378.26   29.10
   1   9  -2  328.67   29.70
  -1   9   2  346.57   28.30
   0  -9   2   62.29    7.20
   0  -9  -2   64.69    6.90
   0  -9   2   60.49    7.40
   0  -9  -2   58.29    6.90
   0  -9  -2   63.99    5.10
   0  -9  -2   60.99    7.70
   0  -9   2   49.20    4.20
   0  -9   2   58.89    6.20
   0   9  -2   76.89   11.30
   0   9   2   83.39   14.10
   0   9  -2   64.19   12.30
   0   9   2   75.29   14.00
   0   9  -2   81.39   13.10
   1  -9   2   89.69    6.50
  -1  -9  -2   94.29    9.20
   1  -9   2   98.39    8.30
   1  -9   2  103.89    8.60
  -1  -9  -2   91.99    7.30
  -1  -9  -2   87.29    8.10
  -1  -9  -2   95.79    8.50
   1  -9   2   96.19    7.80
   1   9   2  111.79   16.80
  -1   9  -2   96.69   13.40
  -1   9  -2   94.99   15.70
   1   9   2   78.39   15.40
   1   9   2   72.49   13.20
  -2  -9  -2   93.99    7.80
  -2  -9  -2   84.99    7.70
   2  -9   2   88.09    7.80
   2  -9   2   73.09    6.30
   2  -9   2   85.89    7.20
   2   9   2  103.59   17.00
  -2   9  -2  114.19   16.20
  -2   9  -2   93.49   16.40
  -2   9  -2  108.39   13.40
   2   9   2  121.39   17.10
  -3  -9  -2   31.60    5.30
   3  -9   2   32.40    4.20
   3  -9   2   24.70    4.90
  -3  -9  -2   27.80    5.50
   3  -9   2   31.60    4.60
  -3   9  -2   20.80   11.20
  -3   9  -2   32.50   10.30
   3   9   2   37.30    9.50
  -3   9  -2   20.30    7.30
   4  -9   2    2.80    2.60
   4  -9   2    0.50    1.60
  -4  -9  -2   -0.60    2.40
  -4  -9  -2   -1.20    2.90
  -4   9  -2    4.90    5.70
   4   9   2   -1.50    5.70
  -4   9  -2   -3.00    7.20
  -4   9  -2   -3.80    6.80
  -5  -9  -2    7.70    3.50
   5  -9   2   15.20    2.60
   5  -9   2   11.40    2.60
  -5  -9  -2   10.70    2.60
  -5   9  -2   12.50    8.00
  -5   9  -2    9.30    5.00
   4 -10  -2   83.99    5.90
  -4 -10   2   82.79    5.20
   4 -10  -2   73.09    5.00
  -4  10   2   91.39   10.50
  -4  10   2   71.79    9.90
  -3 -10   2   90.59    6.20
  -3 -10   2   92.19    5.70
   3 -10  -2   85.19    5.40
   3 -10  -2   80.89    5.70
   3 -10  -2   99.69    6.90
   3  10  -2   59.49   13.80
  -3  10   2   99.89   13.30
  -3  10   2   89.29   10.80
   2 -10  -2   49.90    3.70
   2 -10  -2   51.99    5.20
   2 -10  -2   38.20    4.30
  -2 -10   2   40.40    4.60
   2 -10  -2   59.39    5.90
   2  10  -2   62.29   12.00
  -2  10   2   78.89   10.70
  -2  10   2   60.79    9.80
  -2  10   2   69.49   12.50
  -1 -10   2   47.90    5.20
   1 -10  -2   62.19    6.30
   1 -10  -2   57.09    5.50
   1 -10  -2   48.50    5.10
  -1 -10   2   55.79    4.80
  -1 -10   2   52.79    5.70
   1  10  -2   65.89   11.90
  -1  10   2   50.29    8.90
  -1  10   2   50.69   10.70
  -1  10   2   58.69   11.60
   0 -10  -2   27.10    4.20
   0 -10   2   19.90    3.50
   0 -10   2   24.30    4.30
   0 -10  -2   19.70    4.20
   0 -10   2   24.20    4.70
   0  10   2   22.90    9.30
   0  10   2   24.80    7.00
   0  10  -2   35.40    7.90
   0  10   2   50.49   15.00
   1 -10   2   10.10    2.50
   1 -10   2   11.10    3.10
  -1 -10  -2    5.40    2.80
   1  10   2    0.40    6.70
   1  10   2    8.30    6.10
  -1  10  -2   13.00    7.40
  -1  10  -2   13.20    8.70
   1  10   2   10.00   11.30
  -1  10  -2    2.00    5.60
   2 -10   2   41.10    4.80
   2 -10   2   33.70    3.90
  -2 -10  -2   36.40    4.50
   2 -10   2   30.50    2.50
  -2  10  -2   39.30    8.90
  -2  10  -2   22.50   11.10
  -2  10  -2   35.30    6.70
   2  10   2   38.50    8.10
   3 -10   2   21.50    2.80
   3 -10   2   18.20    2.10
  -3 -10  -2   18.70    3.30
   3 -10   2   25.10    5.50
  -3  10  -2   21.40    6.40
   3  10   2   16.40    6.30
  -3  10  -2   16.50    6.60
  -3  10  -2   13.20    8.60
  11   0  -3   29.10    2.90
 -11   0   3   23.50    7.40
 -11   0   3   27.80    6.40
 -10   0   3   81.89   12.70
  10   0  -3   91.19    6.20
 -10   0   3   82.19   10.50
 -10   0   3   94.09   16.00
  10   0  -3   83.69    6.00
  -9   0   3  146.09   15.30
  -9   0   3  116.59   13.30
  -9   0   3  139.09   11.50
  -9   0   3  105.09   18.60
  -9   0   3  111.39   27.20
   9   0  -3  122.39    8.10
  -9   0   3   98.39   30.90
   9   0  -3  118.39   13.20
   8   0  -3   18.40    3.30
  -8   0   3   -3.50   15.50
  -8   0   3    2.80   22.70
  -8   0   3   25.60    6.00
  -8   0   3    8.20   15.40
  -8   0   3   23.30    9.90
  -8   0   3   18.20    7.80
   8   0  -3   17.00    6.70
   8   0  -3   10.00    5.40
  -8   0   3   10.90   11.80
  -7   0   3  508.55   51.59
   7   0  -3  521.15   32.30
  -7   0   3  528.85   31.30
  -7   0   3  518.25   26.90
   7   0  -3  545.45   30.20
   7   0  -3  499.35   25.00
  -7   0   3  455.65   35.60
  -7   0   3  489.35   44.00
  -7   0   3  483.75   47.30
  -6   0   3   58.39   16.80
   6   0  -3   81.29   13.70
  -6   0   3   44.70   26.60
  -6   0   3   69.19   10.60
   6   0  -3   67.79   10.90
   6   0  -3   61.49    4.90
  -5   0   3  915.51   53.69
   5   0  -3  966.20   50.79
   4   0  -3   11.40   12.60
   4   0  -3   23.10    9.80
  -4   0   3    6.00    4.80
  -4   0   3    9.10    2.80
  -3   0   3  354.06   17.60
  -2   0   3  445.86   20.90
  -1   0   3  107.29    5.80
   1   0  -3   70.29   12.70
  -1   0   3   99.99    6.10
  -1   0   3  106.39    6.00
   0   0   3 1028.30   47.60
   0   0   3 1027.00   47.50
   0   0   3  973.30   47.50
   0   0  -3 1121.89   49.30
   0   0  -3  956.30   51.79
   1   0   3  176.58    9.90
  -1   0  -3  174.48   11.70
   1   0   3  171.78   10.00
  -1   0  -3  175.58   14.70
   1   0   3  185.18    9.90
   2   0   3 9999.00  454.85
   3   0   3  119.29    9.30
  -3   0  -3  120.49   10.00
   3   0   3  129.89    8.80
   3   0   3  131.59    8.70
   3   0   3  125.19   11.30
   4   0   3  511.75   27.40
   4   0   3  512.25   26.80
   4   0   3  509.25   26.60
   4   0   3  549.25   27.20
   5   0   3  106.09    8.70
  -5   0  -3   91.19   15.50
  -5   0  -3   95.09   13.20
  -5   0  -3  107.59   11.40
   5   0   3  105.59    9.00
   5   0   3  108.09    8.90
  -5   0  -3  106.99    9.00
   5   0   3  108.29   10.40
  -5   0  -3  106.09   10.80
   5   0   3   99.79    8.30
  -5   0  -3  115.39   13.50
   6   0   3  917.51   46.80
   6   0   3  926.51   45.20
  -6   0  -3  970.40   48.50
  -6   0  -3  975.50   54.59
  -6   0  -3  946.61   46.00
   6   0   3  925.51   45.80
   6   0   3  871.51   45.70
   6   0   3  946.21   46.60
  -6   0  -3  888.51   53.99
  -6   0  -3  889.81   56.29
   7   0   3  516.25   29.00
  -7   0  -3  490.75   31.00
   7   0   3  523.45   28.60
  -7   0  -3  551.74   28.70
   7   0   3  514.95   26.80
   7   0   3  525.95   27.70
  -7   0  -3  532.35   42.30
  -7   0  -3  583.14   40.90
  -8   0  -3   97.99   22.40
  -8   0  -3  113.19   11.40
   8   0   3  111.79    9.00
   8   0   3  117.79    8.30
  -8   0  -3  121.09   12.80
  -8   0  -3  121.89   20.20
  -8   0  -3  105.09   22.20
  -9   0  -3    3.90    4.90
   9   0   3    8.40    2.80
   9   0   3    1.40    3.30
  -9   0  -3    5.80   10.50
  -9   0  -3  -16.90   13.00
  -9   0  -3    3.70    8.40
  -9   0  -3    6.20    8.60
  -9   0  -3    2.00    4.80
 -10   0  -3   27.30    4.50
 -10   0  -3   51.59    9.10
  10   0   3   36.40    3.20
 -11  -1   3   48.40   10.90
 -11  -1   3   55.39    9.00
 -11  -1   3   71.39   11.60
  11  -1  -3   52.39    3.90
 -11   1   3   62.69    9.80
 -11   1   3   44.00    8.70
 -11   1   3   39.70   10.90
  10  -1  -3   22.70    3.40
 -10  -1   3   11.50    4.40
 -10  -1   3   10.70   10.50
 -10  -1   3   22.40    6.60
  10  -1  -3   21.70    3.80
 -10  -1   3   16.60   10.30
 -10   1   3    0.20    3.50
 -10   1   3   11.50    6.70
 -10   1   3   12.30   13.60
 -10   1   3   23.10   10.70
 -10   1   3    9.70   20.00
 -10   1   3  -10.50    9.80
   9  -1  -3   52.59    5.30
  -9  -1   3   26.10   15.00
  -9  -1   3   59.89   11.80
   9  -1  -3   45.30   10.30
  -9  -1   3   30.60   10.50
  -9  -1   3   40.40    6.60
  -9  -1   3   50.19    8.60
  -9   1   3   50.99   10.00
  -9   1   3   63.49   19.30
  -9   1   3   55.29   14.30
  -9   1   3   42.10   17.40
  -9   1   3   49.30    7.30
  -9   1   3   53.59   10.60
  -9   1   3   26.70   23.60
   9   1  -3   48.80    4.90
  -8  -1   3    5.70   14.10
  -8  -1   3    0.70    4.30
   8  -1  -3    1.90    2.40
   8  -1  -3   -7.40    4.30
  -8  -1   3   25.10   25.10
  -8  -1   3   -3.50   13.30
  -8  -1   3    4.10    6.40
   8  -1  -3  -10.30    4.70
  -8  -1   3   -4.10   10.30
  -8  -1   3    3.40    6.70
   8   1  -3    0.40    2.20
  -8   1   3   -4.20   16.90
  -8   1   3    8.80   10.40
  -8   1   3   30.60   18.80
  -8   1   3    9.80    7.30
  -8   1   3    2.00    5.10
  -8   1   3   12.00   22.10
   8   1  -3    1.50    4.50
  -7  -1   3  266.87   26.10
  -7  -1   3  252.57   21.10
   7  -1  -3  316.57   21.50
   7  -1  -3  257.07   21.90
   7  -1  -3  284.27   14.80
  -7  -1   3  294.87   34.60
  -7  -1   3  301.67   20.70
  -7  -1   3  237.58   33.90
  -7  -1   3  269.17   16.40
  -7  -1   3  288.27   43.60
  -7   1   3  274.67   25.60
  -7   1   3  295.77   21.50
   7   1  -3  287.97   20.70
  -7   1   3  272.07   16.80
   7   1  -3  247.98   14.30
  -7   1   3  305.77   38.60
   7   1  -3  295.37   17.80
  -7   1   3  334.87   36.50
   6  -1  -3  159.38   18.30
   6  -1  -3  163.48   22.70
  -6  -1   3  200.48   15.50
  -6  -1   3  202.28   28.00
  -6  -1   3  191.38   20.20
   6  -1  -3  189.48   10.70
  -6  -1   3  206.08   14.80
  -6  -1   3  175.08   28.10
   6   1  -3  204.88   14.70
  -6   1   3  214.08   16.40
  -6   1   3  220.18   31.00
  -6   1   3  171.48   12.40
  -6   1   3  191.78   19.80
   6   1  -3  191.88   18.70
   5  -1  -3   49.80   10.80
   5  -1  -3   43.20   10.30
   5  -1  -3   34.80    3.50
   5  -1  -3   31.20    9.60
   5   1  -3   39.10    8.20
  -4  -1   3  235.98   22.50
   4  -1  -3  320.77   20.60
   4  -1  -3  323.87   25.60
  -4   1   3  302.27   17.40
   4   1  -3  334.87   31.20
  -4   1   3  304.97   14.60
   4   1  -3  283.17   15.30
  -4   1   3  296.37   16.60
   4   1  -3  274.87   22.70
   3  -1  -3 3142.89  172.18
   3  -1  -3 2901.81  162.48
   3  -1  -3 3049.79  144.39
  -3  -1   3 3143.49  143.89
  -3   1   3 3186.68  141.79
   3   1  -3 2983.40  141.79
  -3   1   3 3144.59  142.49
  -2  -1   3  554.84   26.90
  -2   1   3  609.94   28.20
  -2   1   3  567.34   28.00
  -2   1   3  609.64   27.80
   2   1  -3  546.85   28.60
   1  -1  -3 4316.67  201.68
   0  -1   3 1579.14   67.99
   0  -1   3 1399.36   67.99
   0  -1  -3 1614.24   70.19
   0  -1  -3 1356.86   71.79
   0  -1   3 1417.26   68.09
   0   1  -3 1568.94   69.19
   0   1   3 1455.95   67.99
   0   1   3 1464.45   67.89
   0   1   3 1399.46   67.99
  -1  -1  -3  955.20   49.40
   1  -1   3  962.80   45.20
   1  -1   3  988.40   45.20
  -1  -1  -3  963.30   46.60
   1  -1   3  964.80   45.30
   1  -1   3  973.40   57.89
   1   1   3  871.41   44.80
   1   1   3  978.90   44.90
   1   1   3  996.60   44.90
  -1   1  -3  942.81   46.10
   2  -1   3 2096.79  100.99
   2  -1   3 2183.58  100.29
  -2  -1  -3 2374.06  100.69
   2  -1   3 1969.60  112.69
  -2  -1  -3 2010.00  104.79
   2   1   3 2074.19   99.69
   2   1   3 2344.27   99.89
   3  -1   3 3378.46  148.59
   3  -1   3 3296.37  148.59
   3  -1   3 3098.19  147.59
   3  -1   3 3137.49  148.39
   3  -1   3 3039.40  163.18
   3   1   3 3307.47  147.79
   3   1   3 3288.57  147.59
   3   1   3 3112.39  148.09
   4  -1   3  106.19    8.80
   4  -1   3  122.79    9.30
   4  -1   3  104.09    9.30
   4  -1   3  110.89    8.40
   4   1   3  107.69    8.00
   4   1   3  102.49    9.40
   4   1   3  105.19    9.20
  -4   1  -3  106.99    9.70
   4   1   3  123.69    8.10
  -5  -1  -3   33.10    7.80
  -5  -1  -3   33.10    8.80
  -5  -1  -3   32.70    5.50
  -5  -1  -3   32.20    6.10
   5  -1   3   28.60    5.40
   5  -1   3   29.70    5.60
   5  -1   3   20.60    7.00
   5  -1   3   32.40    6.00
   5  -1   3   27.30    6.40
  -5   1  -3   34.10    8.10
  -5   1  -3   35.60    9.90
  -5   1  -3   37.60    9.10
  -5   1  -3   22.70    6.10
  -5   1  -3   22.70    8.60
  -5   1  -3   34.10    5.60
   5   1   3   27.20    4.90
   5   1   3   29.40    5.00
  -6  -1  -3  105.69   11.20
  -6  -1  -3   88.09   17.80
   6  -1   3   87.39    7.70
   6  -1   3   90.49   10.90
   6  -1   3   98.69    9.50
   6  -1   3   86.09    8.40
   6  -1   3   94.19    9.40
  -6  -1  -3   97.79   20.50
   6  -1   3   89.69    8.30
  -6   1  -3  101.49   12.60
  -6   1  -3   94.09   19.40
   6   1   3   93.69    8.50
   6   1   3   92.39    8.40
   6   1   3   92.89    8.40
   6   1   3   97.59    9.30
   6   1   3   82.29    9.70
  -6   1  -3   90.79   11.40
   7  -1   3  851.11   45.60
   7  -1   3  904.11   43.10
  -7  -1  -3  924.61   56.29
  -7  -1  -3  896.51   44.10
   7  -1   3  819.12   44.90
  -7  -1  -3  876.01   46.70
   7  -1   3  797.62   45.90
   7  -1   3  920.51   42.80
   7   1   3  894.01   44.70
   7   1   3  876.91   43.90
   7   1   3  893.71   43.70
  -7   1  -3  816.32   54.79
  -7   1  -3  923.01   44.80
  -7   1  -3  873.01   57.59
   7   1   3  910.11   42.80
  -7   1  -3  822.12   46.40
  -8  -1  -3   33.40   14.50
   8  -1   3   15.60    4.60
  -8  -1  -3   16.90    6.20
   8  -1   3   24.10    3.90
   8  -1   3   27.60    5.20
  -8  -1  -3    9.70   10.60
  -8  -1  -3   -1.60   16.70
  -8  -1  -3   18.10    5.30
  -8   1  -3   21.20   10.70
   8   1   3   28.30    5.90
  -8   1  -3   25.00    6.30
  -8   1  -3   25.90   13.80
  -8   1  -3   20.70    7.10
   8   1   3   24.40    4.00
  -8   1  -3   28.40   16.50
   9  -1   3    9.50    3.70
  -9  -1  -3   19.20   16.50
  -9  -1  -3   12.60    9.30
  -9  -1  -3    3.40    4.90
   9  -1   3    9.80    2.70
  -9  -1  -3    5.60    4.40
  -9   1  -3    8.10   10.30
   9   1   3    7.50    3.30
  -9   1  -3    5.30   14.60
  -9   1  -3    8.50   11.10
  -9   1  -3    6.30    7.90
   9   1   3   14.00    3.10
  -9   1  -3    6.30    4.60
  -9   1  -3    7.40    5.80
 -10  -1  -3   45.50    6.70
  10  -1   3   56.39    4.60
 -10  -1  -3   67.79   13.00
 -10  -1  -3   36.80    6.70
  10   1   3   68.19    4.90
  11  -2  -3   77.79    5.70
 -11  -2   3   89.09   12.90
 -11  -2   3   50.59    9.60
 -11  -2   3   54.69    9.30
 -11   2   3   64.19    8.20
 -11   2   3   57.29   13.20
 -10  -2   3  113.99   27.10
 -10  -2   3  174.18   19.60
  10  -2  -3  125.89    7.80
  10  -2  -3  129.99    7.80
 -10  -2   3  125.99   12.90
 -10  -2   3  124.99    9.40
 -10   2   3  140.79   16.10
 -10   2   3  116.89   19.10
  10   2  -3  125.19    7.40
 -10   2   3  103.19   14.10
 -10   2   3   99.99   28.10
 -10   2   3  126.79   23.50
  -9  -2   3  130.19   14.20
   9  -2  -3  122.99    8.10
  -9  -2   3  126.49   19.30
  -9  -2   3  104.19   23.40
  -9  -2   3  114.59   10.30
   9   2  -3  128.19    7.80
  -9   2   3  117.39   18.20
  -9   2   3  103.89   16.00
  -9   2   3   93.69   26.40
  -9   2   3  103.09   21.00
  -9   2   3  128.19   28.60
  -8  -2   3   53.09    7.60
  -8  -2   3   37.10   13.20
  -8  -2   3   62.59   11.90
  -8  -2   3   57.59   10.10
  -8  -2   3   36.40   17.90
   8  -2  -3   58.09   11.00
   8  -2  -3   53.89    5.50
   8  -2  -3   60.19   11.30
  -8   2   3   35.50    6.60
  -8   2   3   62.79   11.90
  -8   2   3   27.50   21.50
   8   2  -3   53.39    4.80
   8   2  -3   60.79    8.10
  -8   2   3   78.79   14.30
  -8   2   3   25.80   17.30
   7  -2  -3  298.17   16.20
  -7  -2   3  294.67   35.90
  -7  -2   3  306.27   24.00
   7  -2  -3  331.57   24.60
  -7  -2   3  295.47   17.70
  -7  -2   3  283.57   21.10
  -7  -2   3  307.87   28.00
   7  -2  -3  318.17   23.50
  -7   2   3  319.67   19.10
  -7   2   3  291.27   39.90
  -7   2   3  305.07   26.40
   7   2  -3  311.27   20.00
  -7   2   3  375.26   24.80
  -6  -2   3    3.00    8.60
  -6  -2   3    7.70    4.70
  -6  -2   3    5.20    5.60
  -6  -2   3    6.80   13.50
  -6  -2   3   -6.00   18.90
   6  -2  -3   13.00    7.70
   6  -2  -3    4.60    2.20
   6  -2  -3   10.90    7.50
  -6  -2   3    7.20   13.10
  -6  -2   3   15.10    3.90
  -6   2   3    5.20   12.20
  -6   2   3    8.90    9.90
  -6   2   3   21.90   15.00
  -6   2   3   -0.30    5.80
   6   2  -3    5.80    3.10
   6   2  -3    5.70    6.50
  -6   2   3    7.20    4.50
   5  -2  -3  603.64   36.10
   5  -2  -3  533.85   26.60
   5  -2  -3  515.75   32.10
   5   2  -3  621.64   29.60
   5   2  -3  537.45   26.80
   4  -2  -3  333.97   17.00
   4  -2  -3  383.36   27.20
   4  -2  -3  313.07   26.70
   4  -2  -3  341.87   22.70
  -4   2   3  366.16   20.00
  -4   2   3  354.36   17.60
  -3  -2   3  514.45   25.30
  -3  -2   3  455.95   22.50
   3  -2  -3  415.16   30.10
   3  -2  -3  453.55   32.50
   3  -2  -3  419.86   25.90
   3   2  -3  464.45   21.20
  -3   2   3  422.46   23.80
  -3   2   3  430.26   21.70
  -3   2   3  421.56   22.90
  -2  -2   3   87.99   11.60
   1  -2  -3  976.60   56.59
  -1  -2   3  965.90   45.50
   1  -2  -3 1012.80   51.69
  -1  -2   3 1054.19   54.99
  -1  -2   3  922.51   45.70
   1  -2  -3  939.71   49.10
  -1  -2   3 1013.40   46.20
   1  -2  -3 1082.49   69.09
  -1   2   3 1021.90   46.90
  -1   2   3 1066.79   47.30
  -1   2   3  981.70   46.40
   0  -2   3 1644.64   88.29
   0  -2   3 1860.61   78.29
   0  -2   3 1618.84   78.29
   0  -2   3 1699.43   78.69
   0  -2  -3 1651.83   90.39
   0   2   3 1750.92   78.49
   0   2  -3 1676.43   79.09
   0   2   3 1726.93   78.59
   0   2   3 1647.04   78.59
   1  -2   3  373.86   18.80
   1  -2   3  348.87   28.20
  -1  -2  -3  353.36   19.40
   1  -2   3  359.66   18.60
  -1  -2  -3  382.16   22.40
   1  -2   3  364.86   18.50
   1   2   3  365.86   18.60
   1   2   3  331.27   18.00
   1   2   3  381.66   18.10
   2  -2   3 2215.78  113.19
  -2  -2  -3 2326.17  104.69
   2  -2   3 2019.30  100.59
   2   2   3 2147.29   99.59
   2   2   3 2199.38   99.49
  -2   2  -3 2072.29  100.69
   3  -2   3  606.94   30.30
   3  -2   3  585.74   30.40
   3  -2   3  556.64   28.70
   3  -2   3  553.44   41.70
   3  -2   3  587.04   30.30
  -3   2  -3  576.14   30.70
   3   2   3  619.44   29.00
   3   2   3  609.04   28.80
  -4  -2  -3  113.69   11.50
   4  -2   3  121.09   10.90
  -4  -2  -3  110.39   11.00
   4  -2   3  119.59   10.10
   4  -2   3  109.89    8.00
   4  -2   3  115.19    9.60
   4   2   3  120.39    8.20
  -4   2  -3  134.39   10.80
  -4   2  -3  108.59   12.70
   4   2   3  106.19   10.80
  -4   2  -3  106.89   11.50
   4   2   3  106.19    7.90
   5  -2   3    2.40    3.50
   5  -2   3   12.90    3.40
  -5  -2  -3    3.80    4.70
  -5  -2  -3   14.50    5.40
   5  -2   3   13.70    4.20
   5  -2   3   10.70    4.20
  -5  -2  -3   11.50    4.00
   5  -2   3   14.20    3.20
  -5  -2  -3   12.70    6.30
  -5  -2  -3    6.20    7.30
   5  -2   3   33.30    7.30
  -5   2  -3   11.90    7.50
  -5   2  -3   13.50    4.70
  -5   2  -3    6.60    6.70
  -5   2  -3   21.10    5.50
   5   2   3   14.80    3.40
   5   2   3   11.30    3.10
  -5   2  -3   -4.00    7.90
   5   2   3   12.20    5.60
  -5   2  -3    7.20    6.80
  -5   2  -3   12.90    8.60
   6  -2   3  755.22   42.60
  -6  -2  -3  850.41   43.40
  -6  -2  -3  818.42   46.40
   6  -2   3  817.42   39.70
   6  -2   3  790.02   42.70
   6  -2   3  790.62   42.50
   6  -2   3  823.22   39.80
  -6  -2  -3  864.71   40.90
   6  -2   3  761.22   39.90
  -6  -2  -3  885.31   52.19
   6   2   3  833.22   40.10
   6   2   3  809.42   41.20
  -6   2  -3  813.72   49.99
   6   2   3  810.32   40.50
  -6   2  -3  822.12   41.40
  -6   2  -3  763.12   43.20
  -6   2  -3  792.52   50.99
   7  -2   3  293.77   19.50
  -7  -2  -3  278.27   19.90
   7  -2   3  280.87   15.90
   7  -2   3  265.77   18.80
  -7  -2  -3  269.67   28.30
   7  -2   3  273.37   18.90
   7  -2   3  292.27   15.90
  -7  -2  -3  258.37   26.60
  -7  -2  -3  290.97   17.60
   7  -2   3  270.77   17.80
  -7   2  -3  248.78   19.40
   7   2   3  265.57   16.00
  -7   2  -3  280.37   28.90
   7   2   3  290.37   17.20
  -7   2  -3  307.17   18.90
  -7   2  -3  289.07   30.90
   7   2   3  255.07   16.60
  -8  -2  -3   66.69   17.00
  -8  -2  -3   79.39   10.80
   8  -2   3   97.89    7.10
  -8  -2  -3   79.79   15.50
  -8  -2  -3   83.49    9.30
   8  -2   3   94.39    8.70
   8  -2   3   90.69    7.30
   8  -2   3   71.39   15.30
  -8   2  -3   94.09   10.80
  -8   2  -3   75.19   12.20
  -8   2  -3  108.19   21.70
   8   2   3   80.59    8.50
  -8   2  -3  115.19   21.90
  -8   2  -3   90.39   15.10
  -9  -2  -3   51.79   11.10
  -9  -2  -3   36.00    7.20
   9  -2   3   58.29    6.30
  -9  -2  -3   44.30    8.20
   9  -2   3   58.59    5.10
  -9   2  -3   17.40   13.60
  -9   2  -3   21.10   14.90
   9   2   3   60.59    5.50
  -9   2  -3   37.70   10.70
  -9   2  -3   23.30   13.20
  -9   2  -3   49.90    8.70
 -10  -2  -3   -1.80    4.80
 -10  -2  -3    1.30    3.50
 -10  -2  -3    1.30    3.00
 -10   2  -3   -2.80    4.80
 -11  -3   3    2.80    5.30
 -11  -3   3    7.30    3.70
 -11   3   3    0.00    5.20
 -10  -3   3   15.60    5.20
 -10  -3   3   27.50    6.30
 -10  -3   3   35.80   10.80
 -10  -3   3   17.60    8.80
  10  -3  -3   18.40    3.30
  10  -3  -3   19.40    3.10
 -10   3   3   20.10    6.90
 -10   3   3    7.60    4.80
 -10   3   3   25.00   11.90
 -10   3   3   32.90   19.90
 -10   3   3   17.80   10.60
  -9  -3   3   54.29    7.10
   9  -3  -3   62.79    6.00
  -9  -3   3   39.60   12.10
  -9  -3   3   65.59   17.60
   9  -3  -3   56.89    5.60
  -9  -3   3   64.29   10.80
  -9   3   3   72.59   14.00
  -9   3   3   69.09   13.10
  -9   3   3   22.10   15.80
  -9   3   3   51.19   25.60
  -9   3   3   34.30   18.40
  -8  -3   3   26.80    7.80
  -8  -3   3   30.00   10.80
   8  -3  -3   25.50    5.00
   8  -3  -3   17.20    8.40
   8  -3  -3   11.00    6.90
   8  -3  -3   25.50    4.40
  -8  -3   3   26.10    5.90
  -8  -3   3   15.80   15.10
  -8  -3   3   24.70    4.90
   8  -3  -3   25.30    9.10
  -8   3   3   19.80   18.00
  -8   3   3   16.10   10.50
  -8   3   3   25.50    9.10
  -8   3   3   57.09   25.30
  -7  -3   3  449.06   27.20
   7  -3  -3  385.16   30.60
  -7  -3   3  409.26   39.70
   7  -3  -3  388.66   28.20
  -7  -3   3  433.06   22.60
  -7  -3   3  387.36   32.10
  -7  -3   3  414.96   24.50
  -7   3   3  421.86   42.00
  -7   3   3  416.96   29.30
  -7   3   3  447.56   47.20
  -7   3   3  377.46   31.30
   6  -3  -3   97.99   15.00
   6  -3  -3   87.89   14.30
  -6  -3   3   98.69   11.00
   6  -3  -3   98.09    6.50
   6  -3  -3   97.79   14.00
  -6  -3   3   91.79   21.50
  -6  -3   3   63.49   13.10
  -6  -3   3   87.89   10.40
  -6  -3   3   81.19    7.70
  -6   3   3   89.49   21.80
  -6   3   3  120.19   17.00
  -6   3   3   98.09   13.00
  -6   3   3   98.39   14.90
  -6   3   3   54.29   16.20
  -6   3   3   93.69    6.60
   5  -3  -3   99.59   15.60
  -5  -3   3   91.69   10.10
  -5  -3   3  104.19   16.50
   5  -3  -3   89.89   12.40
   5  -3  -3  100.29   14.80
  -5  -3   3  106.89   16.70
   5  -3  -3   96.49    6.20
  -5  -3   3   87.59   23.20
  -5   3   3  108.39   11.90
  -5   3   3   92.99    7.40
   5   3  -3   93.79    5.60
  -5   3   3   96.49   20.50
  -5   3   3  100.69   21.80
  -5   3   3   80.99   15.30
  -5   3   3  100.99   13.40
   4  -3  -3  182.08    9.50
   4  -3  -3  193.68   18.90
   4  -3  -3  199.38   20.00
   4  -3  -3  161.58   15.10
   4  -3  -3  168.18   24.70
   4   3  -3  167.78    8.90
  -4   3   3  170.98   10.30
  -4   3   3  175.48   13.00
   3  -3  -3 1351.56   70.69
   3  -3  -3 1517.25   76.39
   3  -3  -3 1435.96   76.29
   3  -3  -3 1489.75   74.99
   3   3  -3 1420.06   66.29
  -3   3   3 1448.76   68.69
  -3   3   3 1443.26   66.99
  -3   3   3 1424.86   69.59
   2  -3  -3  917.21   55.09
   2  -3  -3 1079.69   58.29
  -2  -3   3  975.50   50.49
  -2   3   3 1062.99   49.60
  -2   3   3 1090.29   48.60
  -2   3   3 1045.30   50.19
   1  -3  -3 2076.49  102.19
  -1  -3   3 2117.49   95.29
   1  -3  -3 2027.10   98.39
   1  -3  -3 2126.89  101.79
  -1  -3   3 1966.10  100.59
   1  -3  -3 1999.30  104.29
  -1   3   3 2016.90   95.89
  -1   3   3 2113.29   96.49
  -1   3   3 2262.67   97.89
   0  -3  -3 1060.49   56.59
   0  -3  -3 1110.89   66.69
   0  -3   3 1100.79   47.30
   0  -3  -3  962.50   51.79
   0  -3   3 1005.20   48.00
   0  -3   3  990.90   56.39
   0  -3  -3  972.00   52.99
   0   3   3 1018.50   47.80
   0   3  -3 1004.70   48.60
   0   3   3 1019.60   48.10
   0   3   3  963.50   48.20
   1  -3   3 1042.00   59.09
  -1  -3  -3  989.10   63.39
   1  -3   3 1071.29   48.90
   1  -3   3 1039.90   49.30
  -1  -3  -3 1049.59   53.19
  -1  -3  -3  992.90   55.19
   1  -3   3 1032.50   48.60
  -1  -3  -3  964.20   48.00
   1   3   3 1078.69   48.60
   1   3   3 1065.59   48.50
  -1   3  -3  990.20   49.40
   1   3   3  997.10   48.40
  -2  -3  -3 1366.76   65.79
   2  -3   3 1218.68   62.09
   2  -3   3 1300.87   73.39
   2  -3   3 1328.97   61.89
  -2   3  -3 1338.87   62.19
   2   3   3 1334.97   60.59
   2   3   3 1335.97   60.79
  -2   3  -3 1156.28   61.99
   3  -3   3  215.38   14.10
   3  -3   3  257.57   25.90
   3  -3   3  209.88   13.60
   3  -3   3  226.68   13.80
   3  -3   3  209.88   11.60
   3   3   3  219.98   12.00
   3   3   3  172.88   15.80
  -3   3  -3  210.48   15.00
   3   3   3  225.48   12.20
  -3   3  -3  202.98   14.00
  -4  -3  -3  150.88   11.70
  -4  -3  -3  163.98   13.50
   4  -3   3  169.98   12.10
   4  -3   3  156.68    9.90
   4  -3   3  161.78   12.20
   4  -3   3  154.38   12.40
   4  -3   3  163.78   10.90
   4  -3   3  160.48    9.70
  -4  -3  -3  157.18   10.50
   4  -3   3  166.28   12.10
  -4   3  -3  174.68   15.30
  -4   3  -3  168.68   16.80
  -4   3  -3  156.88   12.60
   4   3   3  155.18   13.70
  -4   3  -3  138.89   16.40
  -4   3  -3  146.79   12.20
   4   3   3  160.98   10.20
   4   3   3  163.58    9.90
  -4   3  -3  137.79   15.20
   5  -3   3  192.48   13.70
   5  -3   3  192.68   14.30
   5  -3   3  187.08   12.40
   5  -3   3  195.88   12.00
  -5  -3  -3  206.18   16.80
   5  -3   3  197.18   11.60
  -5  -3  -3  194.18   19.30
   5  -3   3  199.88   14.20
  -5  -3  -3  198.48   14.30
   5  -3   3  184.58   13.90
  -5  -3  -3  205.58   12.90
   5  -3   3  214.58   15.40
  -5   3  -3  186.88   18.90
  -5   3  -3  189.68   19.80
   5   3   3  177.58   14.90
  -5   3  -3  205.58   20.60
   5   3   3  206.58   11.90
  -5   3  -3  183.08   15.00
   5   3   3  202.88   12.40
  -5   3  -3  201.28   14.90
  -5   3  -3  196.28   14.20
  -6  -3  -3   34.30   12.70
   6  -3   3   11.70    5.50
   6  -3   3   18.00    4.50
   6  -3   3   10.40    4.60
   6  -3   3   21.30    4.80
  -6  -3  -3   22.80    6.30
  -6  -3  -3   15.50    8.80
   6  -3   3   21.00    4.30
   6  -3   3   28.00    5.90
  -6  -3  -3   26.10    5.30
   6  -3   3   25.70    4.60
  -6  -3  -3   31.40   11.80
  -6   3  -3    5.10   10.70
  -6   3  -3    7.50    5.90
  -6   3  -3   10.50    6.50
  -6   3  -3   20.90   11.00
   6   3   3   20.20    6.10
  -6   3  -3   19.50   11.10
   6   3   3   17.00    3.70
   6   3   3   24.40    4.50
   7  -3   3  352.16   20.90
  -7  -3  -3  347.17   23.10
  -7  -3  -3  352.26   33.60
   7  -3   3  358.76   18.80
   7  -3   3  347.87   18.80
   7  -3   3  351.86   23.50
  -7  -3  -3  342.77   20.20
   7   3   3  298.97   21.80
   7   3   3  344.77   20.20
  -7   3  -3  370.36   34.40
  -7   3  -3  352.86   37.00
  -7   3  -3  393.96   21.90
   8  -3   3   28.10    4.50
  -8  -3  -3   24.80   12.80
   8  -3   3   15.20    5.80
  -8  -3  -3   21.60    6.10
  -8  -3  -3   49.10   12.70
   8  -3   3   21.60    4.80
  -8  -3  -3   18.70    4.50
  -8   3  -3   10.80   12.00
  -8   3  -3   30.30   13.70
  -8   3  -3   29.60   10.30
   8   3   3   23.20    4.30
   9  -3   3   24.90    4.50
  -9  -3  -3   19.30    5.00
   9  -3   3   19.60    2.80
  -9  -3  -3   19.90    4.40
  -9  -3  -3   18.40    9.00
  -9   3  -3   10.60    7.00
  -9   3  -3   18.90   12.50
   9   3   3   25.40    3.80
 -10  -4   3   27.20    8.80
  10  -4  -3   23.00    2.80
 -10  -4   3   14.50    4.80
 -10  -4   3   10.80    7.00
  10  -4  -3   19.40    2.70
 -10   4   3    8.40   15.60
 -10   4   3   20.90   11.70
 -10   4   3   34.70   11.60
  -9  -4   3   77.29    7.10
   9  -4  -3   79.99    5.80
  -9  -4   3   70.49   15.90
  -9  -4   3   61.39   10.50
   9  -4  -3   86.89    6.40
  -9  -4   3   96.19   16.70
  -9   4   3   82.19   20.10
  -9   4   3   23.80   19.20
  -9   4   3   85.49   23.00
  -9   4   3   82.19   13.20
  -8  -4   3   14.80   12.00
   8  -4  -3   19.60    4.10
  -8  -4   3   19.70    4.90
   8  -4  -3   20.90   10.40
  -8  -4   3   16.40    4.50
   8  -4  -3   26.40    8.50
   8  -4  -3   21.60    4.10
  -8  -4   3   16.90    6.50
  -8  -4   3   11.80   11.40
  -8   4   3    3.80   15.60
  -8   4   3   22.70    9.30
  -8   4   3   14.60   19.20
  -7  -4   3  209.78   16.90
  -7  -4   3  195.28   27.40
   7  -4  -3  190.48   11.90
   7  -4  -3  189.08   18.90
   7  -4  -3  218.08   18.50
   7  -4  -3  186.08   12.70
  -7  -4   3  192.88   13.80
   7  -4  -3  199.58   11.20
   7  -4  -3  167.28   12.00
   7  -4  -3  197.68   19.10
  -7  -4   3  191.98   12.80
  -7  -4   3  192.18   24.10
  -7   4   3  184.68   35.70
  -7   4   3  171.98   29.30
  -7   4   3  203.18   21.20
  -6  -4   3  239.58   14.20
   6  -4  -3  238.28   13.00
   6  -4  -3  242.48   26.20
  -6  -4   3  269.27   32.60
   6  -4  -3  210.18   13.90
  -6  -4   3  267.27   18.10
   6  -4  -3  252.67   14.00
  -6  -4   3  235.38   31.70
   6  -4  -3  235.88   21.10
   6  -4  -3  244.38   14.80
   6  -4  -3  234.08   21.80
  -6   4   3  236.48   14.50
  -6   4   3  224.98   23.20
  -6   4   3  260.97   42.00
  -6   4   3  234.58   22.30
  -6   4   3  221.98   19.60
  -6   4   3  252.87   29.90
   5  -4  -3   76.19    6.50
  -5  -4   3  115.59   17.80
   5  -4  -3   73.99    7.40
  -5  -4   3   93.39   10.30
  -5  -4   3   69.29   18.80
   5  -4  -3  114.39   15.10
  -5  -4   3   74.49    8.70
  -5  -4   3   71.99    6.80
  -5   4   3   73.19   14.60
  -5   4   3  124.19   13.80
  -5   4   3   68.49   13.30
  -5   4   3   63.79   14.50
  -5   4   3  146.49   27.60
   4  -4  -3  551.94   35.30
   4  -4  -3  564.94   27.30
   4  -4  -3  534.35   39.70
  -4  -4   3  573.54   30.40
   4  -4  -3  565.24   29.20
   4  -4  -3  601.64   34.00
   4  -4  -3  633.14   40.40
  -4  -4   3  560.44   37.70
   4  -4  -3  558.84   30.20
  -4  -4   3  600.04   41.30
  -4   4   3  645.24   47.40
   4   4  -3  565.64   28.00
  -4   4   3  542.95   34.10
  -4   4   3  559.44   28.70
  -4   4   3  575.14   32.10
  -4   4   3  580.54   34.10
  -4   4   3  550.04   32.30
  -4   4   3  582.94   36.20
   3  -4  -3  504.85   34.60
   3  -4  -3  521.95   24.10
   3  -4  -3  499.45   31.50
   3  -4  -3  495.25   33.70
   3  -4  -3  480.15   29.00
  -3   4   3  526.55   27.80
  -3   4   3  484.25   29.70
  -3   4   3  502.35   25.40
  -3   4   3  475.05   28.60
  -2  -4   3  289.27   17.50
  -2  -4   3  265.77   17.70
   2  -4  -3  290.87   23.70
   2  -4  -3  268.27   20.60
   2  -4  -3  253.07   22.20
  -2   4   3  301.67   18.30
  -2   4   3  299.17   17.40
  -2   4   3  303.17   20.90
  -2   4   3  301.17   15.60
  -1  -4   3  777.22   41.50
  -1  -4   3  715.03   41.20
   1  -4  -3  712.03   42.90
  -1  -4   3  700.33   34.80
   1  -4  -3  728.53   39.90
   1  -4  -3  748.33   38.00
   1  -4  -3  793.82   43.50
  -1   4   3  778.92   37.00
  -1   4   3  765.02   37.30
  -1   4   3  676.23   39.70
  -1   4   3  749.73   35.90
   0  -4  -3  553.74   32.90
   0  -4   3  515.45   26.50
   0  -4   3  504.55   25.10
   0  -4   3  516.95   34.20
   0  -4  -3  505.05   32.30
   0  -4   3  551.84   25.10
   0   4   3  600.84   31.60
   0   4  -3  537.75   27.50
   0   4   3  537.15   27.20
   0   4   3  558.94   26.80
   0   4   3  519.95   27.40
   1  -4   3  542.35   27.30
   1  -4   3  536.55   36.60
  -1  -4  -3  534.45   31.20
  -1  -4  -3  490.45   29.90
   1   4   3  552.64   32.50
   1   4   3  555.54   26.70
  -1   4  -3  508.75   27.50
  -1   4  -3  522.35   27.50
   1   4   3  551.84   26.90
   1   4   3  497.05   26.20
  -2  -4  -3  664.13   36.90
   3  -4   3  120.99   10.40
  -3  -4  -3  123.09   10.00
   3  -4   3  102.79   11.30
   3  -4   3  125.59    9.00
   3  -4   3  122.09   10.00
   3  -4   3  108.99   18.80
   3  -4   3  122.89   10.10
   3  -4   3  122.09    9.80
   3  -4   3  113.19    7.10
   3   4   3  125.89    8.30
  -3   4  -3  110.59   10.20
  -3   4  -3  101.89   12.00
   3   4   3  126.79    8.30
  -3   4  -3  108.29   10.40
   3   4   3  100.29   13.90
   4  -4   3  253.67   17.00
   4  -4   3  290.77   17.10
  -4  -4  -3  268.97   18.40
   4  -4   3  266.97   13.90
   4  -4   3  248.68   15.20
   4  -4   3  257.27   17.70
   4  -4   3  252.37   14.40
   4  -4   3  249.68   30.90
   4  -4   3  244.28   15.80
   4  -4   3  267.67   17.00
  -4  -4  -3  265.47   17.80
  -4  -4  -3  262.97   15.30
  -4  -4  -3  264.47   16.70
  -4   4  -3  279.87   18.10
   4   4   3  256.07   14.80
  -4   4  -3  260.67   17.90
  -4   4  -3  247.38   21.70
   4   4   3  216.68   23.50
  -4   4  -3  239.38   21.30
  -4   4  -3  248.98   22.00
   4   4   3  262.47   14.60
   5  -4   3  116.39   11.40
   5  -4   3  118.09   11.90
  -5  -4  -3  124.69   10.90
   5  -4   3  113.89   10.20
   5  -4   3  112.99   13.10
  -5  -4  -3  105.99    9.20
   5  -4   3  108.59    9.60
  -5  -4  -3  112.79   13.80
   5  -4   3  114.89   11.20
   5  -4   3  115.99    8.40
   5  -4   3  110.39    7.80
  -5   4  -3  132.49   17.90
  -5   4  -3  109.09   12.90
   5   4   3  104.99    8.10
   5   4   3  104.09    8.50
  -5   4  -3  117.09   12.00
  -5   4  -3  120.49   17.90
   5   4   3  119.99   13.40
   6  -4   3  563.14   33.50
   6  -4   3  598.64   34.90
   6  -4   3  657.33   31.00
  -6  -4  -3  635.94   34.60
   6  -4   3  602.24   34.60
   6  -4   3  612.94   31.10
  -6  -4  -3  631.64   37.90
   6  -4   3  669.93   33.30
   6  -4   3  615.04   30.40
  -6  -4  -3  620.94   40.40
  -6  -4  -3  636.24   32.00
   6  -4   3  625.84   32.90
  -6   4  -3  633.24   35.20
  -6   4  -3  631.94   41.40
   6   4   3  647.84   31.80
   6   4   3  597.64   33.50
  -6   4  -3  661.93   44.50
  -6   4  -3  574.54   32.80
  -6   4  -3  545.25   42.90
  -7  -4  -3  206.28   14.50
  -7  -4  -3  217.78   23.40
  -7  -4  -3  224.78   17.10
   7  -4   3  251.07   16.60
   7  -4   3  226.18   12.50
   7  -4   3  210.68   14.40
   7  -4   3  228.68   14.90
  -7   4  -3  253.47   28.80
  -7   4  -3  190.28   25.30
  -8  -4  -3   36.20    6.80
   8  -4   3   42.10    4.20
  -8  -4  -3   50.79   11.40
   8  -4   3   46.20    6.10
  -8  -4  -3   47.10    7.70
  -8   4  -3   19.80   11.90
   8   4   3   41.00    5.80
  -8   4  -3   53.49   10.30
  -9  -4  -3   48.30    5.60
   9  -4   3   49.90    6.40
  -9  -4  -3   51.09   12.80
   9  -4   3   33.50    3.70
  -9   4  -3   26.10   12.60
  -9   4  -3   19.00   10.20
  10  -5  -3   18.70    2.30
 -10  -5   3   16.40    8.00
  10  -5  -3   23.00    2.20
 -10   5   3   11.60    7.10
 -10   5   3   22.30    8.90
  -9  -5   3  180.38   12.10
   9  -5  -3  159.58    8.70
   9  -5  -3  163.28    9.50
  -9  -5   3  143.79   12.50
  -9  -5   3  146.09   16.10
  -9  -5   3  169.48   17.50
  -9   5   3  143.69   24.30
  -9   5   3  148.19   30.30
  -9   5   3  165.18   24.00
   8  -5  -3   88.69    6.40
   8  -5  -3   84.09    6.80
  -8  -5   3   80.09    7.60
  -8  -5   3   88.79   11.20
  -8  -5   3   92.59   16.80
   8  -5  -3   76.89    7.50
   8  -5  -3   96.89   15.90
  -8  -5   3   88.99    7.70
  -8  -5   3  109.09   18.00
  -8   5   3   71.59   19.10
  -8   5   3   67.79   21.70
   7  -5  -3  142.89    9.00
   7  -5  -3  118.79   19.60
  -7  -5   3  160.58   11.90
   7  -5  -3  140.89   10.10
   7  -5  -3  154.88   10.20
   7  -5  -3  149.39   10.60
  -7  -5   3  188.78   17.90
  -7   5   3  147.89   34.70
   6  -5  -3  103.99   13.70
   6  -5  -3  114.69    8.90
  -6  -5   3  117.29   10.40
  -6  -5   3  128.29   19.70
   6  -5  -3  106.09   15.50
   6  -5  -3  109.39    7.40
  -6  -5   3  106.49   12.20
  -6  -5   3  117.29   21.30
   6  -5  -3  114.19    8.30
   6  -5  -3  128.89    9.40
   6  -5  -3  104.09   16.20
  -6  -5   3  109.89    9.00
  -6   5   3   73.79   18.30
  -6   5   3  105.39   26.60
  -6   5   3  110.89   18.20
  -6   5   3  117.99   15.40
  -6   5   3  102.59    9.60
   5  -5  -3  346.37   17.90
  -5  -5   3  350.86   22.70
   5  -5  -3  320.47   25.00
  -5  -5   3  334.87   41.40
   5  -5  -3  326.87   23.50
   5  -5  -3  318.57   18.30
   5  -5  -3  350.06   19.00
   5  -5  -3  303.07   25.80
  -5  -5   3  307.97   27.80
   5  -5  -3  335.87   16.80
  -5  -5   3  326.47   18.00
  -5   5   3  332.67   25.50
  -5   5   3  310.97   18.90
  -5   5   3  325.07   25.40
  -5   5   3  300.47   38.70
  -5   5   3  283.07   31.70
   4  -5  -3  328.47   16.80
   4  -5  -3  355.76   18.00
   4  -5  -3  360.36   18.80
   4  -5  -3  347.57   22.90
  -4  -5   3  319.57   19.10
  -4  -5   3  325.57   17.90
  -4  -5   3  362.76   29.40
   4  -5  -3  313.07   24.00
   4  -5  -3  348.97   26.50
  -4  -5   3  319.37   17.90
   4  -5  -3  309.87   18.30
  -4  -5   3  290.57   26.40
   4  -5  -3  334.17   31.00
  -4   5   3  315.87   23.40
  -4   5   3  335.67   24.70
  -4   5   3  346.27   23.60
  -4   5   3  348.47   31.10
  -4   5   3  356.26   19.00
  -4   5   3  329.17   26.70
  -3  -5   3   19.20   10.90
   3  -5  -3   15.10    8.30
   3  -5  -3   24.40    4.50
   3  -5  -3   30.20    9.30
   3  -5  -3   27.30    5.50
   3  -5  -3   26.60    4.00
  -3  -5   3   30.80    6.10
  -3  -5   3   26.80    4.30
   3  -5  -3   26.90    7.00
  -3  -5   3   22.00    4.10
  -3   5   3   38.90    8.10
  -3   5   3   22.60    5.90
  -3   5   3   28.50    5.30
  -3   5   3   33.10    8.30
  -3   5   3   28.00   10.50
  -3   5   3   18.60    7.80
   2  -5  -3  172.28   13.50
  -2  -5   3  176.38   12.00
  -2  -5   3  159.28   10.20
   2  -5  -3  218.78   18.30
   2  -5  -3  187.68   18.60
  -2  -5   3  152.48   18.50
   2  -5  -3  142.79   10.20
  -2   5   3  141.59   13.20
   1  -5  -3 1849.91   97.29
  -1  -5   3 2104.89  101.39
   1  -5  -3 2036.40   91.79
   1  -5  -3 1995.50   92.69
  -1  -5   3 2156.08   99.19
   1  -5  -3 1837.32   92.19
  -1  -5   3 2011.90   92.19
  -1  -5   3 1953.80   92.19
   1  -5  -3 1992.40   91.79
   1  -5  -3 2054.49  101.29
  -1   5   3 1794.02  102.79
  -1   5   3 1993.30   94.69
   1   5  -3 1892.41   92.09
  -1   5   3 2006.30   92.39
  -1   5   3 1845.12   96.19
  -1   5   3 2013.60   93.89
   0  -5   3  628.04   39.50
   0  -5  -3  593.14   30.20
   0  -5  -3  603.34   31.40
   0  -5   3  626.44   31.20
   0  -5  -3  574.94   30.50
   0  -5   3  695.93   38.90
   0  -5   3  581.44   30.80
   0  -5   3  610.14   30.70
   0  -5  -3  605.04   37.80
   0  -5  -3  539.35   34.30
   0   5   3  620.04   32.40
   0   5  -3  629.04   32.20
   0   5   3  676.23   36.10
   0   5   3  619.94   32.00
   0   5   3  659.03   31.30
   0   5  -3  626.94   31.80
   1  -5   3  581.14   30.00
  -1  -5  -3  579.14   28.80
   1  -5   3  579.94   37.20
   1  -5   3  695.03   42.40
   1  -5   3  569.14   30.10
   1  -5   3  567.04   29.30
  -1  -5  -3  618.34   35.30
  -1  -5  -3  617.44   30.00
   1  -5   3  545.65   28.20
   1   5   3  541.45   34.00
   1   5   3  576.84   29.90
   1   5   3  644.94   32.30
  -1   5  -3  568.94   31.20
  -1   5  -3  610.74   31.40
  -1   5  -3  666.23   39.00
   1   5   3  596.44   30.20
   2  -5   3  149.29   11.60
  -2  -5  -3  166.78   10.70
   2  -5   3  205.98   13.00
   2  -5   3  153.58   17.60
  -2  -5  -3  177.98   10.20
   2  -5   3  167.78   12.20
   2  -5   3  149.88   10.90
  -2  -5  -3  157.88   11.60
   2  -5   3  190.08   22.30
  -2  -5  -3  148.19   11.50
  -2  -5  -3  165.18   12.00
  -2  -5  -3  178.08   15.50
   2  -5   3  164.88   11.10
  -2   5  -3  169.98   13.30
  -2   5  -3  200.68   14.80
   2   5   3  146.29   11.20
   2   5   3  230.38   21.80
   2   5   3  164.98   11.60
  -2   5  -3  207.58   13.70
  -2   5  -3  169.28   15.70
   3  -5   3  172.68   12.20
   3  -5   3  177.18   13.30
   3  -5   3  161.78   11.50
  -3  -5  -3  157.48    9.80
   3  -5   3  178.48   11.40
   3  -5   3  165.98    9.90
  -3  -5  -3  162.28   12.60
   3  -5   3  157.78   11.70
  -3  -5  -3  188.28   13.30
   3  -5   3  158.08   22.80
  -3  -5  -3  174.88   11.10
   3  -5   3  155.18   10.30
   3   5   3  175.28   11.10
   3   5   3  135.69   16.70
   3   5   3  168.58   11.30
  -3   5  -3  166.28   16.30
  -3   5  -3  150.18   15.80
  -3   5  -3  172.88   14.00
  -3   5  -3  143.69   13.40
   4  -5   3  457.45   25.40
  -4  -5  -3  482.75   26.60
  -4  -5  -3  469.65   27.50
   4  -5   3  442.76   23.40
   4  -5   3  467.65   42.80
  -4  -5  -3  477.15   24.70
   4  -5   3  489.85   26.00
   4  -5   3  496.15   27.80
   4  -5   3  409.06   27.50
  -4  -5  -3  480.55   28.20
  -4   5  -3  474.65   32.20
  -4   5  -3  470.35   28.20
   4   5   3  412.16   28.70
   4   5   3  455.35   24.20
  -4   5  -3  468.25   29.30
  -4   5  -3  427.36   31.40
   4   5   3  483.35   25.00
  -5  -5  -3  295.07   22.10
   5  -5   3  311.37   17.30
  -5  -5  -3  314.97   17.80
   5  -5   3  322.67   20.80
   5  -5   3  290.67   19.10
   5  -5   3  290.47   18.40
   5  -5   3  329.87   19.10
  -5  -5  -3  310.37   19.80
   5   5   3  269.37   21.10
  -5   5  -3  338.07   27.30
  -5   5  -3  292.57   20.60
  -5   5  -3  302.77   21.90
   5   5   3  314.97   17.80
  -5   5  -3  292.77   29.00
  -5   5  -3  302.17   28.40
  -6  -5  -3  199.18   16.70
  -6  -5  -3  189.28   14.00
   6  -5   3  188.98   11.60
   6  -5   3  214.28   13.70
   6  -5   3  204.98   15.50
   6  -5   3  179.08   15.40
   6  -5   3  194.38   15.00
  -6  -5  -3  184.88   18.50
  -6   5  -3  182.68   25.30
  -6   5  -3  208.88   23.30
  -6   5  -3  192.18   15.20
  -6   5  -3  195.18   28.20
   6   5   3  196.48   12.70
  -6   5  -3  182.98   16.40
   6   5   3  194.18   15.40
   7  -5   3  189.48   12.10
  -7  -5  -3  158.98   14.10
   7  -5   3  176.98   12.30
  -7  -5  -3  159.68   12.00
   7  -5   3  168.78   10.60
  -7   5  -3  182.08   21.20
  -7   5  -3  209.08   21.50
   7   5   3  188.98   12.80
  -7   5  -3  178.58   25.00
   8  -5   3    2.20    2.80
   8  -5   3    3.90    2.50
  -8  -5  -3    7.70    4.10
   8  -5   3    6.70    2.40
  -8  -5  -3    4.50    3.20
   8   5   3    5.90    2.90
  -8   5  -3    8.80    8.40
  -8   5  -3    1.00    9.50
  -9  -5  -3   30.80    5.30
   9  -5   3   26.00    2.80
   9  -5   3   32.00    3.40
  -9  -5  -3   30.40    3.90
  -9   5  -3   13.10    9.30
   9  -6  -3   35.20    3.40
   9  -6  -3   37.50    2.80
  -9   6   3   37.40   12.10
  -9   6   3   31.10    9.90
  -8  -6   3   33.20    4.90
  -8  -6   3   25.40    9.30
  -8  -6   3   25.90    9.30
  -8  -6   3   39.00    6.50
  -8  -6   3   22.10    4.30
   8  -6  -3   35.20    4.70
   8  -6  -3   37.90    4.20
  -8   6   3   17.40   14.60
  -8   6   3   10.40   17.20
  -7  -6   3  313.87   16.70
  -7  -6   3  250.47   25.40
  -7  -6   3  274.87   15.90
   7  -6  -3  290.77   16.60
   7  -6  -3  293.57   15.90
   7  -6  -3  296.67   16.10
   7  -6  -3  265.47   19.20
  -7   6   3  274.97   19.60
  -7   6   3  280.97   39.50
  -7   6   3  328.77   34.90
  -6  -6   3   98.39   24.90
  -6  -6   3   94.89   11.80
   6  -6  -3   73.99    9.60
   6  -6  -3  111.99   17.40
   6  -6  -3  113.89    7.90
  -6  -6   3  108.39   11.30
  -6   6   3   77.89   27.90
  -6   6   3  106.49   22.10
  -6   6   3  101.19   19.70
  -6   6   3  100.59   23.20
  -5  -6   3   37.80    5.70
  -5  -6   3   11.60   12.80
  -5  -6   3   32.90    6.10
   5  -6  -3   52.49    9.10
   5  -6  -3   33.60    4.80
   5  -6  -3   36.80   10.60
  -5   6   3   42.10   13.90
  -5   6   3   28.90   10.00
  -5   6   3   25.80   14.30
  -5   6   3   29.10   20.20
  -4  -6   3  532.55   27.30
  -4  -6   3  534.85   27.10
   4  -6  -3  514.35   27.50
   4  -6  -3  546.05   27.60
   4  -6  -3  512.95   34.70
  -4  -6   3  539.25   27.80
   4  -6  -3  532.95   26.90
   4  -6  -3  516.05   30.20
   4  -6  -3  527.15   42.40
  -4  -6   3  548.25   39.50
   4  -6  -3  544.85   27.80
  -4   6   3  521.75   33.80
  -4   6   3  526.65   41.20
  -4   6   3  481.85   37.00
  -4   6   3  512.55   33.30
  -4   6   3  504.25   28.10
  -4   6   3  496.45   34.00
   3  -6  -3  180.28   10.40
  -3  -6   3  191.58   11.80
  -3  -6   3  197.68   11.80
   3  -6  -3  180.88   12.40
   3  -6  -3  194.48   12.20
   3  -6  -3  222.08   23.10
   3  -6  -3  194.08   19.20
  -3  -6   3  188.98   13.10
  -3  -6   3  194.68   23.90
   3  -6  -3  189.68   11.60
  -3   6   3  185.28   21.30
   3   6  -3  160.88   11.90
  -3   6   3  183.88   19.40
  -3   6   3  183.58   16.80
  -3   6   3  171.88   22.80
  -3   6   3  187.58   13.00
   2  -6  -3   76.69    6.80
  -2  -6   3   89.09    6.70
  -2  -6   3   83.89    7.40
   2  -6  -3   91.89   14.80
  -2  -6   3   64.09    7.00
   2  -6  -3   69.99    6.70
  -2  -6   3   77.69   18.20
   2  -6  -3   89.39    6.10
  -2  -6   3   81.39    5.50
   2  -6  -3   88.39    7.80
  -2   6   3   80.59   12.10
  -2   6   3   85.99   10.70
   2   6  -3  104.99    8.80
  -2   6   3  132.29   16.20
  -2   6   3   94.19   18.00
  -1  -6   3   49.40   12.30
  -1  -6   3   54.09    6.10
   1  -6  -3   55.09    5.50
   1  -6  -3   58.39    6.70
   1  -6  -3   60.59    6.30
  -1  -6   3   60.59    9.30
  -1  -6   3   44.50    5.90
   1  -6  -3   46.00    5.10
   1  -6  -3   64.39   12.70
  -1  -6   3   46.40    7.30
   1  -6  -3   58.89    5.70
  -1  -6   3   46.10    5.10
  -1   6   3   57.49   11.50
  -1   6   3   52.99    8.40
   1   6  -3   41.90    8.00
  -1   6   3   45.70    9.70
  -1   6   3   53.49    9.10
  -1   6   3   57.49   15.00
  -1   6   3   51.19    6.40
   0  -6  -3  170.08   17.70
   0  -6  -3  174.28   12.50
   0  -6  -3  192.18   12.10
   0  -6  -3  182.78   11.40
   0  -6   3  174.18   18.50
   0  -6   3  181.18   11.80
   0  -6   3  186.68   12.10
   0  -6   3  167.68   11.90
   0  -6   3  213.88   20.50
   0  -6   3  180.28   11.60
   0  -6  -3  181.38   11.10
   0   6  -3  174.78   15.30
   0   6   3  186.98   14.10
   0   6   3  212.88   19.60
   0   6  -3  186.18   14.00
   0   6   3  193.18   14.60
   0   6  -3  198.48   16.30
   0   6   3  202.38   12.80
   0   6   3  187.38   18.60
   0   6  -3  192.38   14.80
   1  -6   3   64.69   13.90
   1  -6   3   51.89    6.60
   1  -6   3   53.89    7.00
   1  -6   3   59.19   13.10
  -1  -6  -3   41.80    5.80
  -1  -6  -3   55.59    5.30
  -1  -6  -3   56.29    6.30
  -1  -6  -3   55.99    7.40
   1  -6   3   54.39    6.20
  -1  -6  -3   64.49   10.30
   1  -6   3   45.50    5.90
  -1   6  -3   51.39    9.00
   1   6   3   61.49   11.30
   1   6   3   65.09    8.00
   1   6   3   35.80   10.40
  -1   6  -3   56.19   10.60
  -1   6  -3   39.00    8.40
   1   6   3   52.19    7.60
  -1   6  -3   56.59   10.30
   2  -6   3  329.77   19.60
  -2  -6  -3  366.56   22.40
  -2  -6  -3  351.96   17.10
  -2  -6  -3  281.67   19.00
   2   6   3  282.57   19.40
   2   6   3  311.57   19.40
  -2   6  -3  348.57   25.60
   3  -6   3  197.28   16.00
  -3  -6  -3  252.07   17.20
   3  -6   3  220.88   13.50
   3  -6   3  250.47   14.70
   3  -6   3  233.18   14.00
  -3  -6  -3  233.98   15.90
   3  -6   3  247.18   15.30
   3  -6   3  237.78   15.10
   3  -6   3  226.08   27.60
  -3  -6  -3  259.97   14.70
  -3   6  -3  204.08   17.20
   3   6   3  226.38   21.20
   3   6   3  238.68   15.40
   3   6   3  229.68   16.70
  -3   6  -3  214.78   20.50
  -3   6  -3  216.68   21.10
  -3   6  -3  248.48   18.70
   4  -6   3   85.89    9.00
  -4  -6  -3   82.79   11.40
   4  -6   3   84.29   10.90
   4  -6   3   80.19    8.60
  -4  -6  -3   77.59    7.90
  -4  -6  -3   61.99    9.10
   4  -6   3   75.79    6.30
   4  -6   3  101.29   22.40
   4  -6   3   82.29    7.40
   4   6   3   74.99   12.90
   4   6   3   92.59    8.70
  -4   6  -3   93.59   16.30
  -4   6  -3  108.39   12.20
   4   6   3   85.09   16.10
  -4   6  -3   80.89   12.60
  -4   6  -3   88.89   15.60
   5  -6   3  103.49   10.30
   5  -6   3   79.99    7.20
   5  -6   3   90.29   11.70
  -5  -6  -3   51.79   11.30
   5  -6   3   85.39    6.80
  -5   6  -3   76.39   15.30
  -5   6  -3   76.89   21.10
  -5   6  -3   98.09   13.00
  -5   6  -3  147.79   23.20
   5   6   3  108.49   14.10
   5   6   3   78.49    9.20
  -6  -6  -3  205.88   15.00
   6  -6   3  170.08   12.60
   6  -6   3  186.68   12.40
   6  -6   3  206.08   12.90
  -6  -6  -3  195.28   12.60
   6  -6   3  189.88   12.70
   6  -6   3  194.08   11.10
  -6   6  -3  181.58   15.90
  -6   6  -3  241.08   23.70
  -6   6  -3  175.08   15.30
  -6   6  -3  175.48   23.80
   6   6   3  184.88   14.60
   7  -6   3  136.59    9.20
  -7  -6  -3  144.29   11.00
  -7  -6  -3  131.99   13.50
   7  -6   3  134.99    8.10
  -7   6  -3  131.49   18.00
   7   6   3  122.49    9.70
  -7   6  -3  154.08   23.40
  -8  -6  -3   66.29    6.80
   8  -6   3   58.69    4.00
   8  -6   3   75.99    6.40
  -8  -6  -3   60.69    5.60
  -8   6  -3   57.79   13.70
   8  -7  -3  163.68    9.10
   8  -7  -3  148.39    9.10
  -8   7   3  169.18   21.40
   7  -7  -3   59.99    5.50
   7  -7  -3   61.49    5.80
  -7  -7   3   67.29    6.40
   7  -7  -3   53.69    5.20
  -7   7   3   54.39   10.70
  -7   7   3   64.89    9.10
  -7   7   3   45.00   15.00
  -6  -7   3   15.50    9.80
   6  -7  -3   10.30    4.30
  -6  -7   3   18.30    3.80
   6  -7  -3   10.80    3.10
   6  -7  -3   16.50    3.50
  -6  -7   3    7.00    4.10
   6  -7  -3   12.70    3.30
  -6   7   3    5.30    4.50
  -6   7   3    8.50    9.60
  -6   7   3   13.10    7.30
  -6   7   3   14.90   14.50
   5  -7  -3  186.78   12.00
   5  -7  -3  174.08   11.90
  -5  -7   3  186.38   11.60
  -5  -7   3  155.08   21.50
   5  -7  -3  183.28   11.50
  -5  -7   3  194.18   12.80
   5  -7  -3  162.08   12.90
  -5   7   3  189.68   13.80
  -5   7   3  204.58   28.30
  -5   7   3  168.88   21.70
  -5   7   3  216.78   19.30
   4  -7  -3   42.70    5.70
  -4  -7   3   40.60    7.70
  -4  -7   3   29.00   13.10
   4  -7  -3   46.00    6.20
   4  -7  -3   28.90   12.90
   4  -7  -3   45.00    5.80
   4  -7  -3   47.50   11.60
  -4  -7   3   40.50    6.00
   4  -7  -3   38.70    7.10
  -4   7   3   50.59   13.30
  -4   7   3   66.69   14.10
  -4   7   3   51.49   11.00
  -4   7   3   48.70    8.00
  -4   7   3   59.49   17.20
   4   7  -3   47.10    9.50
  -4   7   3   62.19   11.90
  -3  -7   3  185.58   13.10
  -3  -7   3  166.28   21.00
   3  -7  -3  158.58   11.00
  -3  -7   3  185.18   11.50
   3  -7  -3  188.68   11.60
   3  -7  -3  174.88   11.50
   3  -7  -3  189.58   22.90
   3  -7  -3  178.58   12.10
  -3  -7   3  178.18   11.80
  -3   7   3  192.48   22.60
  -3   7   3  179.78   20.90
   3   7  -3  172.48   14.10
  -3   7   3  164.98   12.90
  -3   7   3  158.18   25.60
  -3   7   3  163.78   18.40
  -3   7   3  186.18   19.20
  -2  -7   3  417.86   21.90
   2  -7  -3  378.36   35.50
  -2  -7   3  380.76   21.10
  -2  -7   3  370.86   30.10
   2  -7  -3  360.86   21.20
   2  -7  -3  410.86   21.50
  -2  -7   3  410.56   22.10
   2  -7  -3  385.26   22.20
  -2  -7   3  423.26   22.00
  -2   7   3  434.36   29.00
  -2   7   3  396.76   33.10
  -2   7   3  434.06   29.80
  -2   7   3  392.86   22.90
  -2   7   3  380.76   27.30
  -2   7   3  354.06   29.10
   1  -7  -3  476.05   34.40
   1  -7  -3  480.75   23.80
   1  -7  -3  459.85   24.50
   1  -7  -3  396.66   22.50
  -1  -7   3  431.46   31.40
  -1  -7   3  427.96   23.40
  -1  -7   3  400.06   23.10
  -1  -7   3  483.15   23.80
  -1  -7   3  467.85   27.60
   1  -7  -3  434.16   22.70
  -1  -7   3  421.86   21.80
   1   7  -3  415.76   26.50
   1   7  -3  426.36   29.00
  -1   7   3  374.56   23.70
  -1   7   3  407.36   29.70
  -1   7   3  410.16   39.80
   0  -7  -3  388.16   29.40
   0  -7   3  406.26   21.90
   0  -7   3  371.96   29.20
   0  -7   3  399.86   21.40
   0  -7   3  382.46   22.20
   0  -7  -3  369.46   22.90
   0  -7   3  446.26   29.60
   0  -7  -3  420.86   21.30
   0  -7   3  383.26   21.90
   0  -7  -3  402.66   22.30
   0  -7  -3  386.96   21.10
   0   7   3  449.66   29.90
   0   7   3  437.76   25.30
   0   7  -3  415.36   25.60
  -1  -7  -3  143.99   10.40
  -1  -7  -3  159.88   12.40
   1  -7   3  153.18   10.60
  -1  -7  -3  180.28   11.40
   1  -7   3  161.08   11.70
   1  -7   3  154.08   11.00
   1  -7   3  159.48   18.50
  -1  -7  -3  168.08   11.80
   1  -7   3  134.09   11.20
  -1  -7  -3  153.88   21.90
  -1  -7  -3  152.28    9.70
   1   7   3  150.98   18.10
   1   7   3  156.68   14.10
  -1   7  -3  149.09   15.20
  -1   7  -3  140.99   17.60
  -1   7  -3  161.18   16.60
   1   7   3  131.59   18.90
  -1   7  -3  141.99   14.00
   1   7   3  166.68   14.10
   2  -7   3    7.00    2.80
   2  -7   3    0.50    7.00
   2  -7   3   11.60    3.80
  -2  -7  -3   16.50    4.40
   2  -7   3    8.60    4.10
  -2  -7  -3   21.00    5.20
  -2  -7  -3   13.40    4.70
   2   7   3   36.50   12.10
  -2   7  -3    7.00    6.10
  -2   7  -3   10.00    8.00
   2   7   3   11.40    5.30
   2   7   3   11.90    5.10
   3  -7   3   19.80   12.00
  -3  -7  -3   22.10    6.00
   3  -7   3   17.50    4.50
  -3  -7  -3   21.10    6.00
   3  -7   3   18.50    3.90
   3  -7   3   23.20    5.20
   3  -7   3   29.30    4.70
  -3  -7  -3   32.90    6.10
  -3   7  -3   19.30   10.10
   3   7   3   21.90    6.30
   3   7   3   22.70    7.20
  -3   7  -3   33.40    7.90
  -3   7  -3   30.10    8.80
   3   7   3   23.70   10.70
  -3   7  -3   30.80   10.80
  -3   7  -3   21.00    9.80
   4  -7   3  228.68   14.00
   4  -7   3  204.28   12.80
   4  -7   3  200.78   11.30
  -4  -7  -3  203.18   16.70
   4  -7   3  213.38   13.90
  -4  -7  -3  214.78   13.50
  -4  -7  -3  206.58   15.40
   4   7   3  178.88   19.20
   4   7   3  212.28   20.90
  -4   7  -3  214.18   17.50
  -4   7  -3  201.38   23.30
  -4   7  -3  206.08   18.50
  -4   7  -3  210.98   23.30
   5  -7   3   72.99    7.80
  -5  -7  -3   99.99   10.00
  -5  -7  -3   99.89    8.10
   5  -7   3   89.79    8.40
   5  -7   3  100.29    7.10
   5  -7   3   83.49    7.70
  -5   7  -3   95.39   11.80
  -5   7  -3   61.99   12.10
  -5   7  -3   93.69   18.70
  -5   7  -3   88.49   16.50
   5   7   3  102.19   13.20
  -6  -7  -3  128.49   13.30
   6  -7   3  132.99    8.10
   6  -7   3  174.08   11.20
   6  -7   3  132.19    9.50
  -6  -7  -3  154.78   10.20
  -6   7  -3  138.89   25.10
  -6   7  -3  164.58   20.60
  -6   7  -3  161.18   13.30
   6   7   3  142.19   11.80
  -7  -7  -3   38.50    6.20
   7  -7   3   52.39    5.20
   7  -7   3   61.39    4.80
  -7  -7  -3   49.90    5.20
  -7   7  -3   67.89   15.00
  -7   7  -3   46.60   18.40
  -7  -8   3   89.89    6.20
   7  -8  -3   97.99    6.80
   7  -8  -3   99.99    6.30
  -7   8   3   93.49   14.70
  -7   8   3   89.89   17.70
   6  -8  -3   50.09    4.90
  -6  -8   3   46.00    6.00
   6  -8  -3   44.70    4.80
   6  -8  -3   50.29    5.00
  -6   8   3   35.50   14.10
  -6   8   3   68.89   12.00
  -6   8   3   53.29    9.10
   5  -8  -3  208.78   12.80
   5  -8  -3  217.58   13.30
   5  -8  -3  214.18   12.60
  -5  -8   3  229.68   13.20
  -5  -8   3  219.98   13.60
  -5   8   3  222.88   22.40
  -5   8   3  219.78   18.40
  -5   8   3  204.48   15.50
  -5   8   3  211.28   27.50
   4  -8  -3  133.09    9.20
  -4  -8   3  136.09    9.20
   4  -8  -3  138.09    9.40
  -4  -8   3  106.69   14.00
   4  -8  -3  135.69   10.10
  -4  -8   3  135.99   10.20
  -4   8   3  130.69   16.90
  -4   8   3  120.79   12.00
  -4   8   3  128.19   23.00
   4   8  -3  125.19   13.90
  -4   8   3  136.89   19.60
   3  -8  -3   34.00    6.10
   3  -8  -3   33.90    5.10
  -3  -8   3   36.00    5.30
   3  -8  -3   59.69   24.30
   3  -8  -3   31.00    4.90
  -3  -8   3   21.00    9.50
  -3  -8   3   25.60    5.30
  -3   8   3   31.60   14.10
  -3   8   3   36.30   16.80
  -3   8   3   43.30    8.30
  -3   8   3   25.50   10.60
   3   8  -3   36.90    8.50
  -3   8   3   19.40   11.20
  -3   8   3   40.30   10.50
  -2  -8   3   52.29    7.40
  -2  -8   3   42.80    5.80
   2  -8  -3   38.70   13.80
  -2   8   3   97.49   16.80
  -2   8   3   56.89    8.40
  -2   8   3  109.69   18.70
  -2   8   3  118.99   23.70
   2   8  -3   83.69   12.70
  -2   8   3   29.10   13.30
  -2   8   3   29.60   10.50
   1  -8  -3  122.89   11.10
  -1  -8   3  115.89   20.20
  -1  -8   3  131.69    9.90
   1  -8  -3  141.59    9.50
  -1  -8   3  128.09   12.80
   1  -8  -3  157.98   11.00
   1  -8  -3  129.19   16.70
  -1  -8   3  132.49   10.50
  -1   8   3  121.09   18.10
  -1   8   3  135.99   13.80
   1   8  -3  130.19   16.40
  -1   8   3  146.29   19.50
  -1   8   3  130.39   21.50
   1   8  -3  127.99   15.90
   0  -8   3   32.50    5.50
   0  -8   3   43.00    7.60
   0  -8  -3   32.40    5.20
   0  -8  -3   35.70    7.30
   0  -8   3   46.70    9.20
   0  -8   3   37.60    5.80
   0  -8  -3   46.20   10.60
   0  -8   3   52.19   10.50
   0  -8   3   35.50   11.10
   0  -8  -3   36.30    6.70
   0   8  -3   53.79   13.10
   0   8  -3   44.90   10.70
   0   8   3   54.89   14.30
   0   8   3   15.30   11.70
   0   8   3   51.59   12.00
  -1  -8  -3   21.50    4.20
  -1  -8  -3   30.40    5.80
   1  -8   3   35.70    6.20
   1  -8   3   24.40    5.00
  -1  -8  -3   23.60    5.10
  -1  -8  -3   20.80    6.80
   1  -8   3   22.70    5.60
   1  -8   3   28.30   12.70
  -1  -8  -3   35.70    8.30
  -1  -8  -3   20.50    3.90
   1  -8   3   22.80    5.00
  -1   8  -3   19.60   10.10
   1   8   3   34.20   12.90
  -1   8  -3   18.50    7.50
  -1   8  -3   21.90    8.00
   1   8   3   18.60    9.20
   1   8   3   21.10   10.50
   1   8   3   22.80    9.10
   1   8   3   27.70    8.60
  -1   8  -3   19.80    9.10
   2  -8   3    9.20    3.20
  -2  -8  -3   19.60    5.10
  -2  -8  -3   16.20    5.40
  -2  -8  -3   20.30    4.30
  -2  -8  -3   23.60    5.60
   2  -8   3   24.30   14.60
   2   8   3   27.20   10.40
  -2   8  -3   27.70   10.70
  -2   8  -3   11.30    7.00
  -2   8  -3   26.80   10.00
  -2   8  -3   23.70    7.40
   2   8   3   30.10    9.50
   2   8   3   38.90   11.90
  -3  -8  -3   82.99   10.00
  -3  -8  -3   79.79    7.80
  -3  -8  -3   92.89    9.10
   3  -8   3   83.59    7.30
   3  -8   3   86.79    8.10
   3  -8   3   82.29    7.20
   3   8   3   78.29   16.40
  -3   8  -3   66.49   21.60
  -3   8  -3   71.69   14.50
  -3   8  -3   75.49   12.60
  -3   8  -3  111.19   17.40
  -3   8  -3   88.69   12.80
   4  -8   3   47.40    5.50
  -4  -8  -3   39.90    7.20
  -4  -8  -3   45.10    5.90
   4  -8   3   42.90    5.00
   4  -8   3   40.80    6.20
  -4   8  -3   34.00   12.20
  -4   8  -3   45.90    8.70
   4   8   3   33.10    8.50
  -4   8  -3   46.80   10.00
  -4   8  -3   56.59   13.00
  -5  -8  -3   37.80    5.20
   5  -8   3   34.10    4.50
   5  -8   3   28.70    3.70
   5  -8   3   43.00    5.40
  -5  -8  -3   39.20    6.60
  -5   8  -3   37.40   16.30
  -5   8  -3   27.90    9.50
   5   8   3   46.00    9.10
  -5   8  -3   36.80    7.40
   6  -8   3    4.90    2.50
   6  -8   3    6.10    1.90
  -6  -8  -3    3.20    3.70
  -6  -8  -3    5.00    2.40
  -6   8  -3    7.40    3.80
  -6   8  -3    6.40    7.70
   6  -9  -3   17.70    2.60
  -6  -9   3   20.00    3.30
   6  -9  -3   17.50    2.80
  -6   9   3   21.40    6.10
  -6   9   3   24.30    5.00
  -6   9   3   15.30    9.30
   5  -9  -3   75.79    6.00
   5  -9  -3   72.39    5.60
   5  -9  -3   62.09    5.40
  -5  -9   3   72.59    6.10
  -5   9   3   84.69   13.00
  -5   9   3   92.39   10.30
  -5   9   3   73.19   14.20
   4  -9  -3   28.50    4.70
  -4  -9   3   26.30    4.40
  -4  -9   3   27.40    3.60
   4  -9  -3   28.70    4.20
   4  -9  -3   20.20    3.80
  -4   9   3   25.50   12.80
  -4   9   3   21.90   10.70
  -4   9   3   23.70    8.20
  -3  -9   3   42.80    6.50
   3  -9  -3   51.69    6.00
   3  -9  -3   35.70    4.90
  -3  -9   3   36.60    4.50
   3  -9  -3   41.80    4.70
   3   9  -3   32.50    7.90
  -3   9   3   30.60   13.80
  -3   9   3   48.20    9.80
  -3   9   3   17.20    9.80
  -3   9   3   43.20    9.80
   2  -9  -3  125.19    8.30
   2  -9  -3  111.89    8.80
  -2  -9   3  149.79    9.90
  -2  -9   3  104.79    9.50
   2  -9  -3  117.09    9.80
   2   9  -3  137.99   15.30
   2   9  -3  127.89   14.90
  -2   9   3  119.89   15.30
  -2   9   3  104.69   18.20
  -2   9   3  130.39   16.90
   1  -9  -3  174.08   12.30
   1  -9  -3  169.18   10.10
  -1  -9   3  162.98   11.30
   1  -9  -3  166.38   11.20
  -1  -9   3  179.88   11.60
   1  -9  -3  172.48   11.30
  -1  -9   3  179.28   10.70
  -1  -9   3  168.68   11.00
  -1   9   3  161.08   17.50
   1   9  -3  167.78   18.10
  -1   9   3  165.18   21.10
  -1   9   3  154.58   19.30
   1   9  -3  175.28   16.30
   1   9  -3  166.28   17.70
   0  -9  -3   36.90    3.90
   0  -9   3   39.40    5.40
   0  -9   3   34.00    5.70
   0  -9  -3   31.10    5.70
   0  -9  -3   39.90    6.10
   0  -9  -3   39.30    5.90
   0  -9   3   45.40    5.40
   0  -9  -3   39.50    6.70
   0  -9   3   44.90    6.40
   0   9  -3   37.40    8.40
   0   9  -3   49.60   10.80
   0   9   3   60.29   12.00
   0   9  -3   44.20   10.50
   0   9   3   52.69   10.30
   0   9   3   47.60   12.30
   1  -9   3   12.50    3.60
  -1  -9  -3    7.60    3.90
   1  -9   3   15.10    3.00
  -1  -9  -3   12.90    3.60
   1  -9   3   13.30    3.30
   1  -9   3   13.70    3.90
  -1  -9  -3    7.40    4.10
  -1  -9  -3   13.80    4.60
   1   9   3   11.40    7.90
   1   9   3    8.30   18.00
   1   9   3   14.60    8.60
  -1   9  -3   15.60    9.20
  -1   9  -3   19.40    7.10
  -1   9  -3    9.00    8.60
   2  -9   3   28.80    4.50
   2  -9   3   30.60    5.00
  -2  -9  -3   23.50    5.40
  -2  -9  -3   28.40    5.60
  -2  -9  -3   32.10    5.30
   2  -9   3   29.70    3.80
  -2   9  -3   30.50    8.70
  -2   9  -3   23.00    7.20
   2   9   3   23.40    8.20
   2   9   3   37.30    9.70
  -2   9  -3   17.90    9.40
   2   9   3   49.60   13.60
   3  -9   3   19.40    3.60
   3  -9   3   24.40    4.20
  -3  -9  -3   24.70    4.50
   3  -9   3   17.20    3.40
  -3  -9  -3   15.00    4.10
  -3   9  -3    7.00    9.00
   3   9   3   23.90   12.30
  -3   9  -3   11.10    7.40
  -3   9  -3    7.40    6.20
   4  -9   3  167.48    9.70
  -4  -9  -3  171.18   12.20
   4  -9   3  172.88   10.30
  -4  -9  -3  180.08   10.30
   4   9   3  154.78   13.50
  -4   9  -3  171.98   13.90
  -4   9  -3  171.38   13.90
  -4   9  -3  183.68   17.60
   5  -9   3   29.40    3.50
  -5  -9  -3   23.20    5.00
   5  -9   3   28.60    2.90
  -5  -9  -3   32.20    3.70
  -5   9  -3   41.70    9.00
  -5   9  -3   35.20    6.10
   4 -10  -3   59.99    4.30
   4 -10  -3   71.69    5.20
  -4 -10   3   73.09    4.90
   4 -10  -3   75.89    5.40
   4 -10  -3   73.89    4.80
  -4  10   3   76.49   10.30
  -4  10   3   71.39    8.20
   3 -10  -3   64.19    4.90
  -3 -10   3   51.09    5.10
   3 -10  -3   70.29    5.80
   3 -10  -3   65.99    4.80
   3 -10  -3   54.89    4.50
   3  10  -3   73.29   10.40
  -3  10   3   54.69    9.20
  -3  10   3   69.89   11.90
   2 -10  -3    8.10    2.60
   2 -10  -3   12.50    2.60
   2 -10  -3    7.80    2.80
   2 -10  -3   10.30    2.30
   2  10  -3   27.80    7.70
  -2  10   3   14.30    5.90
  -2  10   3   15.60    8.70
  -2  10   3    6.00    8.70
   1 -10  -3  107.19    7.20
   1 -10  -3   95.39    7.20
  -1 -10   3   98.79    6.00
  -1 -10   3  100.69    6.90
  -1 -10   3  100.99    7.10
   1 -10  -3  105.49    8.00
  -1  10   3  112.89   11.50
   1  10  -3  110.09   13.80
  -1  10   3   88.09   14.10
  -1  10   3   93.29   12.60
   0 -10  -3   20.20    3.80
   0 -10  -3   11.70    3.30
   0 -10   3   29.30    5.50
   0 -10   3   15.30    2.70
   0 -10   3   25.30    4.30
   0  10   3   29.30    7.70
   0  10   3   12.80    7.60
   0  10  -3   16.20    8.30
   0  10  -3   19.40    6.10
   0  10   3   28.40    8.80
   0  10  -3   14.10    7.40
  -1 -10  -3   -0.20    1.90
   1 -10   3   -1.10    2.40
   1 -10   3    1.80    1.50
   1  10   3    3.30    6.50
   1  10   3   -1.80    5.70
  -1  10  -3    7.00    6.20
  -1  10  -3   -0.60    7.10
   1  10   3   -5.00    9.90
  -1  10  -3   -3.00    5.30
   2 -10   3    8.20    2.70
   2 -10   3    6.70    2.80
  -2 -10  -3   12.80    2.60
   2  10   3   13.50    6.20
  -2  10  -3    9.70    7.10
  -2  10  -3   10.20    7.00
  -3 -10  -3   17.20    2.90
   3 -10   3   20.70    3.20
  -3  10  -3    9.30    7.40
  -3  10  -3   21.60    6.90
  -3  10  -3   25.40    5.20
 -11   0   4  164.98   18.60
 -11   0   4  109.39   11.10
 -11   0   4   96.09   14.90
 -10   0   4   11.60    6.90
 -10   0   4    7.60    4.30
 -10   0   4    1.10    8.40
 -10   0   4    1.10    8.60
  10   0  -4    8.00    2.40
  -9   0   4  172.48   21.40
   9   0  -4  147.69    9.60
  -9   0   4  166.28   28.60
  -9   0   4  115.09   14.40
   9   0  -4  193.48   10.00
   9   0  -4  124.29   21.30
  -9   0   4  180.68   29.60
  -9   0   4  269.47   44.70
   8   0  -4  759.42   43.10
  -8   0   4  754.72   47.50
  -8   0   4  615.54   65.49
   8   0  -4  744.23   35.30
  -8   0   4  742.63   43.50
  -8   0   4  752.22   60.19
   8   0  -4  682.33   39.80
  -8   0   4  726.03   41.90
  -8   0   4  765.02   56.09
  -7   0   4  720.23   56.09
  -7   0   4  732.43   38.40
   7   0  -4  802.42   43.60
  -7   0   4  693.53   67.69
   7   0  -4  770.72   36.80
   7   0  -4  772.02   46.30
  -7   0   4  819.52   65.79
  -7   0   4  785.22   48.60
  -7   0   4  805.42   44.20
   6   0  -4  839.22   50.09
  -6   0   4  860.01   60.89
  -6   0   4  849.12   44.50
   6   0  -4  791.92   38.60
  -6   0   4  812.62   56.09
  -6   0   4  807.72   48.70
   6   0  -4  811.72   51.39
  -6   0   4  783.72   62.89
  -4   0   4   71.39    6.00
   4   0  -4   85.29   24.00
   4   0  -4   72.99   15.20
  -4   0   4   96.99   16.00
  -3   0   4 3110.39  143.59
  -3   0   4 3159.38  142.59
  -2   0   4 5388.16  257.67
   2   0  -4 5922.51  260.17
   1   0  -4  373.16   21.30
  -1   0   4  385.16   18.60
  -1   0   4  363.66   18.20
   1   0  -4  391.16   24.10
   0   0   4  130.79    8.20
   0   0  -4  116.69   12.60
   0   0   4  147.89    8.30
   0   0   4  135.89    8.20
   0   0  -4  166.78   13.30
  -1   0  -4    3.30    4.10
  -1   0  -4    3.20    6.70
   1   0   4    4.40    2.60
   1   0   4    1.40    3.00
   1   0   4    3.10    2.10
   2   0   4 2399.06  115.89
   2   0   4 2455.45  115.99
  -2   0  -4 2668.73  117.69
   3   0   4   12.10    3.30
   3   0   4   11.00    3.50
   3   0   4   11.00    3.50
  -3   0  -4    7.30    4.50
   3   0   4    5.50    3.80
  -4   0  -4   39.20    7.40
  -4   0  -4   47.40    8.90
  -4   0  -4   46.10    6.40
   4   0   4   45.00    7.20
   4   0   4   66.39    7.70
   4   0   4   48.30    6.00
   4   0   4   54.59    6.50
  -4   0  -4   51.09    9.20
   5   0   4  662.33   34.90
  -5   0  -4  704.93   41.80
   5   0   4  667.53   34.30
   5   0   4  678.33   35.50
  -5   0  -4  692.83   36.70
   5   0   4  711.03   35.50
   5   0   4  696.33   34.90
   5   0   4  629.34   35.60
  -5   0  -4  693.23   37.60
  -5   0  -4  717.63   39.80
  -5   0  -4  662.63   38.80
  -5   0  -4  698.93   34.70
  -6   0  -4  619.14   40.20
  -6   0  -4  616.24   36.30
   6   0   4  596.24   32.70
  -6   0  -4  610.14   38.50
  -6   0  -4  612.44   32.40
   6   0   4  619.94   33.00
   6   0   4  646.14   32.80
   6   0   4  629.74   31.70
  -6   0  -4  605.44   34.40
   6   0   4  647.34   33.90
  -6   0  -4  640.64   44.00
  -7   0  -4  725.23   42.00
  -7   0  -4  797.02   51.19
   7   0   4  761.82   40.60
   7   0   4  849.72   39.80
  -7   0  -4  816.22   53.99
  -7   0  -4  826.82   40.50
   7   0   4  741.33   40.80
   7   0   4  801.82   38.80
  -8   0  -4   74.29   10.10
   8   0   4   96.69    7.70
  -8   0  -4   61.19   13.30
  -8   0  -4   57.49   15.10
   8   0   4   83.69    6.60
  -8   0  -4   71.69   10.10
  -9   0  -4   44.50   13.50
  -9   0  -4   74.79    7.70
  -9   0  -4   59.29   11.60
   9   0   4   62.39    5.30
   9   0   4   58.09    6.30
  -9   0  -4   52.19    7.80
 -11  -1   4    6.80    6.40
 -11  -1   4   17.00    5.70
 -11  -1   4   13.10    7.60
  11  -1  -4   20.10    2.70
 -11   1   4   18.40    6.20
 -11   1   4   21.00    9.00
 -11   1   4    8.60    5.30
 -10  -1   4  113.39   21.20
  10  -1  -4   70.49    5.40
 -10  -1   4   88.19    7.60
 -10  -1   4   90.79   12.20
  10  -1  -4   81.79    5.80
 -10  -1   4   91.29   15.80
 -10   1   4   73.59   16.90
 -10   1   4   55.19   16.30
 -10   1   4   76.19    9.50
 -10   1   4   75.89   12.50
 -10   1   4   47.80   12.60
  10   1  -4   81.79    5.60
   9  -1  -4  121.49    8.20
   9  -1  -4  123.59    8.40
  -9  -1   4  116.39   14.20
  -9  -1   4  102.29   25.00
  -9  -1   4  135.49   12.70
  -9  -1   4  139.69   20.70
   9   1  -4  131.89    8.70
  -9   1   4  142.09   19.70
  -9   1   4  108.69   26.50
  -9   1   4   97.29   29.30
  -9   1   4  108.59   15.20
  -9   1   4   96.19   22.10
  -9   1   4  142.69   16.30
  -9   1   4  130.19   10.70
   8  -1  -4  243.08   20.20
  -8  -1   4  228.88   33.10
   8  -1  -4  245.48   13.70
  -8  -1   4  265.77   26.50
  -8  -1   4  265.87   20.80
   8  -1  -4  256.87   21.70
  -8  -1   4  252.87   20.50
  -8  -1   4  273.27   34.70
   8   1  -4  257.97   13.60
  -8   1   4  268.37   36.30
  -8   1   4  203.48   44.10
  -8   1   4  237.48   36.30
  -8   1   4  252.47   21.80
  -8   1   4  273.97   25.60
   8   1  -4  248.08   19.80
  -8   1   4  235.68   15.80
  -7  -1   4  179.98   31.20
   7  -1  -4  203.48   19.00
  -7  -1   4  206.68   22.60
   7  -1  -4  212.98   20.90
   7  -1  -4  190.58   10.90
  -7  -1   4  166.18   31.00
  -7  -1   4  182.98   37.40
  -7  -1   4  191.98   21.70
  -7  -1   4  255.47   57.69
  -7   1   4  213.38   35.40
   7   1  -4  194.78   19.10
  -7   1   4  195.78   47.90
  -7   1   4  182.18   13.30
   7   1  -4  188.28   10.50
  -7   1   4  155.08   20.70
  -7   1   4  158.88   22.70
   7   1  -4  210.28   15.60
  -6  -1   4 1031.70   79.19
   6  -1  -4 1335.57   68.19
   6  -1  -4 1159.48   65.79
  -6  -1   4 1166.58   72.49
   6  -1  -4 1278.07   65.59
  -6  -1   4 1247.08   60.69
   6  -1  -4 1230.08   55.49
  -6  -1   4 1193.68   65.69
  -6  -1   4 1238.78   76.99
  -6   1   4 1164.58   64.59
  -6   1   4 1271.67   74.39
  -6   1   4 1194.88   79.99
  -6   1   4 1037.50   57.39
   6   1  -4 1134.59   55.09
   6   1  -4 1195.98   61.49
  -6   1   4 1218.28   61.09
  -6   1   4 1136.59   63.69
   5  -1  -4  150.48    8.50
   5  -1  -4  147.99   15.50
   5  -1  -4  168.58   20.40
   5  -1  -4  193.58   21.80
   5   1  -4  148.89   18.00
  -4  -1   4  921.31   46.20
   4  -1  -4  898.01   65.79
   4  -1  -4  893.91   53.59
   4  -1  -4  822.62   40.40
   4  -1  -4  828.52   46.00
  -4   1   4  889.31   42.30
  -4   1   4  866.91   40.30
   3  -1  -4  384.86   33.10
   3  -1  -4  445.06   46.60
  -3  -1   4  412.66   24.80
   3  -1  -4  374.56   23.80
  -3  -1   4  377.46   18.90
  -3   1   4  370.96   20.50
  -3   1   4  396.26   20.00
  -3   1   4  390.06   18.90
   2  -1  -4 2349.96  116.19
   2  -1  -4 2578.54  113.29
  -2  -1   4 2305.87  109.39
  -2   1   4 2389.76  110.19
  -2   1   4 2305.57  109.59
  -2   1   4 2436.26  110.79
   2   1  -4 2395.56  111.89
  -1  -1   4   43.20    3.90
  -1  -1   4   37.00    3.50
   1  -1  -4   39.20    8.20
  -1  -1   4   43.00    3.80
  -1   1   4   35.10    3.90
   1   1  -4   39.00    6.70
  -1   1   4   32.60    4.30
  -1   1   4   41.20    4.30
   0  -1   4  505.25   26.50
   0  -1   4  536.55   26.60
   0  -1   4  582.74   26.50
   0  -1  -4  512.25   31.50
   0  -1  -4  611.24   29.70
   0   1   4  539.15   26.60
   0   1   4  529.45   26.60
   0   1   4  500.65   28.50
   0   1  -4  611.14   28.70
   1  -1   4  160.38   23.90
   1  -1   4  183.38   12.60
   1  -1   4  160.68    9.60
   1  -1   4  145.99    9.60
  -1  -1  -4  159.68   12.60
  -1  -1  -4  173.98   14.80
   1   1   4  148.59    9.60
  -1   1  -4  159.38   11.60
   1   1   4  166.98    9.50
   2  -1   4  585.94   27.20
  -2  -1  -4  458.85   32.40
   2  -1   4  543.15   27.20
   2  -1   4  519.15   27.00
   2  -1   4  436.56   39.80
  -2  -1  -4  527.55   28.30
   2  -1   4  493.15   26.50
   2   1   4  528.75   26.60
  -2   1  -4  586.84   28.90
   2   1   4  493.95   28.10
   2   1   4  549.25   26.70
   2   1   4  599.54   27.80
   3  -1   4  544.85   28.00
   3  -1   4  600.34   29.00
   3  -1   4  575.04   28.90
   3  -1   4  566.94   28.60
  -3  -1  -4  497.65   28.10
  -3  -1  -4  521.15   27.80
   3   1   4  549.74   28.40
  -3   1  -4  585.74   30.30
   3   1   4  576.34   28.10
   3   1   4  551.34   29.40
   3   1   4  594.14   28.20
   4  -1   4  164.38   10.80
  -4  -1  -4  156.68   13.80
  -4  -1  -4  151.28   10.70
  -4  -1  -4  138.59   16.30
   4  -1   4  147.19   11.80
  -4  -1  -4  178.88   12.40
   4  -1   4  180.08   11.90
  -4   1  -4  151.48   14.60
  -4   1  -4  151.78   14.00
   4   1   4  196.68   12.30
   4   1   4  160.58   12.40
   4   1   4  169.18   11.00
  -4   1  -4  190.88   13.30
  -4   1  -4  171.38   14.80
  -4   1  -4  132.89   14.70
   5  -1   4   84.29    9.70
  -5  -1  -4   70.09    9.10
   5  -1   4   67.69    7.80
   5  -1   4   85.19    7.70
   5  -1   4   75.69    8.40
  -5  -1  -4   74.79   12.50
  -5  -1  -4   75.69   11.30
   5  -1   4   75.79    8.40
  -5  -1  -4   69.39    7.60
  -5  -1  -4   81.49    9.80
   5  -1   4   73.49    7.20
   5   1   4   79.39    7.70
  -5   1  -4   80.89   14.30
   5   1   4   55.59    7.60
  -5   1  -4   58.49    8.20
  -5   1  -4   75.19   12.30
  -5   1  -4   64.09   11.00
  -5   1  -4   82.49   12.50
   5   1   4   62.29    7.10
   5   1   4   80.19    9.30
   6  -1   4  864.41   47.70
  -6  -1  -4  873.91   45.80
   6  -1   4  833.22   42.50
  -6  -1  -4  902.81   51.29
  -6  -1  -4  898.61   45.60
   6  -1   4  903.51   42.30
  -6  -1  -4  881.91   43.00
  -6  -1  -4  822.92   48.30
   6  -1   4  865.21   45.40
  -6   1  -4  896.01   51.29
   6   1   4  839.42   46.90
  -6   1  -4  862.91   43.30
  -6   1  -4  780.82   44.60
   6   1   4  803.32   44.10
   6   1   4  819.12   43.40
  -6   1  -4  868.51   53.39
   6   1   4  849.22   42.40
   7  -1   4  100.89    8.10
   7  -1   4  109.89    8.80
   7  -1   4   90.39   10.10
  -7  -1  -4  105.59   10.20
  -7  -1  -4  107.09   20.20
  -7  -1  -4   71.99   10.80
   7  -1   4   91.69    9.80
   7  -1   4   84.59   16.50
   7   1   4  101.79    9.30
  -7   1  -4   96.19   19.00
   7   1   4  115.79    9.70
  -7   1  -4  106.99   11.40
   7   1   4   81.69   12.30
  -7   1  -4   97.59   19.00
   7   1   4  105.79   10.10
   7   1   4  101.89    9.30
   8  -1   4    6.70    2.90
  -8  -1  -4    7.60    5.00
   8  -1   4    5.70    3.00
  -8  -1  -4    6.20    4.60
   8  -1   4    7.00    4.00
  -8  -1  -4    9.50   11.90
  -8  -1  -4   22.80   11.10
  -8   1  -4    8.20   12.90
  -8   1  -4    9.40    5.20
  -8   1  -4   17.00   10.50
  -8   1  -4    8.70   11.30
  -8   1  -4   12.30    7.20
   8   1   4   10.00    3.90
   8   1   4    3.10    3.00
   9  -1   4  261.77   14.00
   9  -1   4  233.68   13.10
  -9  -1  -4  221.88   13.60
  -9  -1  -4  190.38   14.20
  -9  -1  -4  186.48   22.50
  -9  -1  -4  260.57   20.40
   9   1   4  229.68   14.60
   9   1   4  212.38   12.90
  -9   1  -4  218.08   13.80
  -9   1  -4  230.18   19.70
  -9   1  -4  179.48   22.60
  -9   1  -4  258.37   36.20
 -11  -2   4  103.09   16.90
 -11  -2   4  104.89    9.40
 -11  -2   4   79.09   11.10
 -11   2   4  120.09   11.70
 -11   2   4   69.89   15.40
 -10  -2   4   30.10   10.50
 -10  -2   4   31.00    4.60
  10  -2  -4   33.20    3.90
 -10  -2   4   37.50    8.50
  10  -2  -4   34.80    3.80
 -10  -2   4   26.40   16.20
 -10   2   4   33.70    8.80
 -10   2   4   25.00   13.60
  10   2  -4   37.80    3.60
 -10   2   4   17.30   13.00
 -10   2   4   22.80    6.20
 -10   2   4   19.00    8.60
   9  -2  -4  174.38   10.70
   9  -2  -4  180.28   10.50
  -9  -2   4  198.48   23.60
  -9  -2   4  204.98   17.30
  -9  -2   4  159.78   27.30
  -9  -2   4  153.78   13.50
  -9   2   4  128.79   30.20
  -9   2   4  207.08   31.30
  -9   2   4  211.68   22.00
  -9   2   4  227.08   19.50
   9   2  -4  182.28   10.10
  -9   2   4  162.48   29.90
  -8  -2   4  582.94   32.90
   8  -2  -4  596.84   29.10
  -8  -2   4  599.14   34.80
  -8  -2   4  604.34   49.80
   8  -2  -4  551.04   35.80
   8  -2  -4  586.64   28.60
  -8  -2   4  589.24   40.80
   8  -2  -4  544.15   36.90
   8   2  -4  551.34   27.90
  -8   2   4  622.24   51.09
   8   2  -4  580.24   32.40
  -8   2   4  570.84   38.70
  -8   2   4  467.25   56.39
  -8   2   4  590.84   37.00
  -8   2   4  612.44   55.39
  -7  -2   4  884.21   44.80
   7  -2  -4  826.72   39.20
  -7  -2   4  698.53   68.69
   7  -2  -4  846.52   48.80
   7  -2  -4  821.72   49.40
  -7  -2   4  843.62   45.20
  -7  -2   4  841.72   50.99
  -7  -2   4  888.81   61.59
   7  -2  -4  769.92   48.00
  -7   2   4  768.52   60.09
  -7   2   4  844.02   46.90
  -7   2   4  740.63   65.99
  -7   2   4  708.03   44.70
   7   2  -4  839.22   45.80
  -6  -2   4 1038.60   64.29
  -6  -2   4  995.70   52.19
  -6  -2   4 1036.10   53.69
  -6  -2   4 1046.20   53.19
  -6  -2   4 1086.69   68.59
   6  -2  -4  991.50   56.59
   6  -2  -4 1048.40   48.50
   6  -2  -4 1025.90   58.79
  -6  -2   4 1007.80   58.39
   6  -2  -4 1091.19   60.19
  -6   2   4 1079.39   55.49
  -6   2   4 1001.80   58.69
  -6   2   4  970.90   56.99
   6   2  -4 1037.90   51.19
  -6   2   4 1026.90   73.39
  -6   2   4 1025.70   66.49
  -6   2   4  995.00   50.99
   5  -2  -4   12.40    8.40
  -5  -2   4   23.70    6.70
  -5  -2   4   23.10   13.40
  -5  -2   4   16.50    8.90
   5  -2  -4   18.10    8.90
   5  -2  -4   21.30    7.80
   5   2  -4   20.90    7.70
   5   2  -4   15.40   11.40
  -5   2   4   22.00   12.10
  -5   2   4   15.90   16.20
   4  -2  -4 1242.18   67.89
  -4  -2   4 1239.18   57.59
   4  -2  -4 1174.78   54.59
   4  -2  -4 1166.38   66.09
   4  -2  -4 1096.29   60.09
  -4   2   4 1169.38   56.99
   3  -2  -4 1733.93   90.09
   3  -2  -4 1875.61  108.49
   3  -2  -4 1730.23   86.19
   3  -2  -4 1764.02   94.39
  -3  -2   4 1787.82   89.99
  -3  -2   4 1814.52   84.89
  -3   2   4 1807.42   82.89
  -3   2   4 1789.52   83.59
  -3   2   4 1799.92   81.69
   3   2  -4 1612.94   81.69
  -2  -2   4 3823.62  180.08
   2  -2  -4 3849.91  202.08
  -2  -2   4 3705.93  174.68
   2  -2  -4 3695.33  187.58
   2  -2  -4 3883.81  179.18
   2  -2  -4 3947.81  183.18
  -2   2   4 3941.81  176.68
   1  -2  -4 1599.94   79.49
  -1  -2   4 1549.64   71.79
  -1  -2   4 1536.65   72.39
   1  -2  -4 1505.95   75.69
  -1  -2   4 1592.84   85.49
   1   2  -4 1508.65   73.99
  -1   2   4 1642.54   73.09
  -1   2   4 1567.24   72.69
  -1   2   4 1628.44   73.39
   0  -2   4 1437.06   70.19
   0  -2   4 1428.36   83.19
   0  -2  -4 1430.16   75.99
   0  -2   4 1548.45   69.99
   0  -2   4 1532.95   70.59
   0   2   4 1581.04   70.79
   0   2  -4 1569.54   71.99
   0   2   4 1587.24   70.69
   0   2   4 1465.65   71.89
   1  -2   4  916.31   57.79
  -1  -2  -4  916.01   48.50
   1  -2   4  884.21   43.00
  -1  -2  -4  864.91   44.70
   1  -2   4  927.51   43.20
   1  -2   4  943.61   43.60
   1   2   4  909.51   42.90
  -1   2  -4  847.52   44.40
   1   2   4  935.01   43.00
   1   2   4  884.41   43.00
  -2  -2  -4 1904.71   99.69
   3  -2   4  463.45   40.70
   3  -2   4  472.75   25.00
   3  -2   4  489.55   25.20
   3  -2   4  533.25   27.80
   3  -2   4  483.55   23.60
  -3   2  -4  418.46   25.30
   3   2   4  423.66   26.00
  -3   2  -4  451.15   26.20
   3   2   4  458.35   23.80
   3   2   4  479.05   24.10
  -4  -2  -4  298.57   19.70
   4  -2   4  287.17   17.50
   4  -2   4  274.87   16.80
  -4  -2  -4  253.07   17.70
   4  -2   4  270.47   17.10
   4  -2   4  289.77   17.60
  -4  -2  -4  293.37   18.30
   4  -2   4  265.67   15.60
  -4  -2  -4  263.17   20.20
   4  -2   4  281.67   15.60
  -4   2  -4  275.67   19.90
   4   2   4  256.27   20.40
  -4   2  -4  258.47   20.30
  -4   2  -4  300.07   20.70
  -4   2  -4  261.87   16.60
  -4   2  -4  310.57   20.70
   4   2   4  305.27   16.30
   4   2   4  281.77   15.90
  -4   2  -4  284.27   18.60
  -4   2  -4  285.07   20.00
  -5  -2  -4  972.70   50.59
  -5  -2  -4  928.11   51.99
  -5  -2  -4  997.50   46.80
  -5  -2  -4  989.00   48.70
   5  -2   4  934.21   46.90
   5  -2   4  969.50   48.60
  -5  -2  -4  948.71   48.10
   5  -2   4  930.91   48.40
   5  -2   4  932.61   48.40
   5  -2   4  955.30   46.10
   5  -2   4  974.40   46.40
  -5   2  -4  907.61   47.90
  -5   2  -4  992.40   52.49
  -5   2  -4  941.11   47.20
   5   2   4  984.00   46.80
   5   2   4  939.61   46.80
   5   2   4  911.31   47.20
  -5   2  -4  943.71   48.20
  -5   2  -4  949.40   52.69
  -5   2  -4  950.70   53.49
   5   2   4  964.40   48.20
   6  -2   4  402.66   24.90
   6  -2   4  413.76   21.90
  -6  -2  -4  418.56   25.30
  -6  -2  -4  396.56   24.40
  -6  -2  -4  434.16   32.10
   6  -2   4  423.56   24.80
   6  -2   4  398.16   22.40
  -6  -2  -4  407.46   23.00
   6  -2   4  409.86   22.00
  -6  -2  -4  410.26   28.60
   6  -2   4  395.06   24.40
   6   2   4  396.66   23.70
  -6   2  -4  432.66   24.20
   6   2   4  429.56   22.90
   6   2   4  438.56   22.60
  -6   2  -4  400.06   31.70
  -6   2  -4  415.26   33.70
   6   2   4  414.46   23.10
   7  -2   4  286.77   16.10
  -7  -2  -4  316.67   31.90
  -7  -2  -4  350.66   21.10
   7  -2   4  291.37   20.60
   7  -2   4  264.67   18.90
  -7  -2  -4  308.67   30.90
   7  -2   4  297.07   20.50
   7  -2   4  261.67   18.60
   7  -2   4  316.97   16.70
  -7  -2  -4  281.27   20.60
   7   2   4  240.58   17.00
  -7   2  -4  318.17   20.00
  -7   2  -4  303.97   39.90
   7   2   4  257.67   16.90
   7   2   4  281.97   16.20
   7   2   4  266.07   18.10
  -7   2  -4  276.87   35.40
   7   2   4  301.57   17.80
   8  -2   4  124.19    8.20
  -8  -2  -4   94.69   18.30
   8  -2   4  122.19    9.90
  -8  -2  -4   98.79   11.40
   8  -2   4  121.99    8.00
  -8  -2  -4  112.69   19.20
  -8  -2  -4  119.79   10.00
  -8   2  -4  125.59   18.40
  -8   2  -4  111.19   23.70
  -8   2  -4  122.89   21.60
  -8   2  -4  109.49   11.20
   8   2   4  121.69    9.30
  -9  -2  -4   34.60    9.00
  -9   2  -4   16.80    8.40
  -9   2  -4   15.90    7.60
  -9   2  -4   15.60   10.10
  -9   2  -4   16.50   12.30
 -11  -3   4   39.20    8.00
 -11  -3   4   63.29    8.70
 -11   3   4   48.70    8.70
 -10  -3   4   -4.40    7.10
  10  -3  -4    1.90    1.80
 -10  -3   4    2.90    7.00
 -10  -3   4    2.30    4.90
  10  -3  -4    2.90    2.00
 -10   3   4    0.10    7.90
 -10   3   4    2.70    5.90
 -10   3   4   -0.10    4.70
 -10   3   4    5.60   10.80
  -9  -3   4   65.39    8.30
  -9  -3   4   93.59   12.40
  -9  -3   4   75.79   18.60
   9  -3  -4   81.09    6.10
  -9  -3   4   88.09   18.00
   9  -3  -4   82.19    6.50
  -9   3   4   49.99   23.50
  -9   3   4   58.89   18.20
  -9   3   4   90.49   14.70
  -9   3   4   96.29   15.40
  -9   3   4  109.59   23.40
   8  -3  -4   34.10   14.30
   8  -3  -4    7.50    9.50
  -8  -3   4   37.40   13.90
  -8  -3   4   15.90    6.00
  -8  -3   4   14.30   14.90
  -8  -3   4   30.10    8.00
   8  -3  -4   18.70    3.50
   8  -3  -4   23.50    4.00
   8  -3  -4   12.60    7.90
  -8   3   4   15.40    9.40
  -8   3   4   20.30   15.70
  -8   3   4   31.80   20.50
  -8   3   4   32.30   21.30
  -8   3   4   25.00   24.30
  -7  -3   4  231.88   16.80
   7  -3  -4  213.88   12.30
  -7  -3   4  233.88   18.20
  -7  -3   4  240.08   31.20
  -7  -3   4  220.28   25.50
   7  -3  -4  231.68   22.00
   7  -3  -4  191.58   20.90
   7  -3  -4  221.88   13.00
  -7   3   4  218.98   32.90
  -7   3   4  202.68   40.50
  -7   3   4  231.58   21.70
  -7   3   4  200.58   22.50
   7   3  -4  202.48   20.20
   6  -3  -4  217.68   12.00
  -6  -3   4  205.28   16.10
   6  -3  -4  211.68   20.00
  -6  -3   4  219.88   29.80
   6  -3  -4  227.38   12.80
   6  -3  -4  228.88   22.40
  -6  -3   4  217.28   23.60
  -6  -3   4  219.18   17.20
   6  -3  -4  229.78   23.40
  -6   3   4  217.98   20.40
  -6   3   4  235.68   31.00
  -6   3   4  222.48   22.40
  -6   3   4  192.88   36.60
   5  -3  -4  197.28   20.90
   5  -3  -4  182.48   17.10
   5  -3  -4  157.38   22.10
  -5  -3   4  134.79   12.60
  -5  -3   4  138.09   17.20
  -5  -3   4  184.48   20.40
  -5  -3   4  134.49   12.80
   5  -3  -4  169.38    9.80
   5  -3  -4  158.08    9.00
  -5  -3   4  139.99   23.70
  -5   3   4  150.08   23.50
  -5   3   4  186.58   10.30
  -5   3   4  183.28   34.60
  -5   3   4  156.48   13.80
   5   3  -4  126.09   12.40
  -5   3   4  146.49   16.50
  -5   3   4  153.48   14.90
  -4  -3   4  161.08   25.80
   4  -3  -4  213.68   22.30
   4  -3  -4  190.38   23.10
   4  -3  -4  177.98    9.80
   4  -3  -4  192.98   21.20
  -4  -3   4  175.68   18.60
  -4   3   4  188.78   18.20
  -4   3   4  182.58   10.80
  -4   3   4  178.68   13.20
  -3  -3   4   77.09    7.50
  -3  -3   4   72.09    8.00
   3  -3  -4   91.79   16.50
   3  -3  -4   69.09   11.40
   3  -3  -4   74.89   16.50
   3  -3  -4   88.09   13.00
   3  -3  -4   74.09    5.20
  -3   3   4   77.49    8.80
  -3   3   4   82.69    8.10
  -3   3   4   79.39   11.80
  -2  -3   4 1695.73   83.69
   2  -3  -4 1889.91   92.89
   2  -3  -4 1648.73   78.79
   2  -3  -4 1809.72   83.79
  -2  -3   4 1711.43   86.69
   2  -3  -4 1621.74   87.69
   2  -3  -4 1579.94   88.09
  -2   3   4 1783.72   79.79
  -2   3   4 1756.62   80.69
  -2   3   4 1666.53   81.19
   1  -3  -4  297.37   21.50
   1  -3  -4  265.97   36.30
  -1  -3   4  288.47   23.10
   1  -3  -4  284.17   23.00
   1  -3  -4  289.67   28.00
  -1  -3   4  268.37   13.70
   1  -3  -4  240.18   17.90
  -1   3   4  267.57   15.40
   1   3  -4  251.27   15.90
  -1   3   4  278.77   15.30
  -1   3   4  267.57   14.40
   0  -3  -4 1833.82   96.29
   0  -3  -4 2112.99  114.69
   0  -3   4 2040.40   89.09
   0  -3  -4 1796.82   95.89
   0  -3   4 1906.51   89.89
   0  -3  -4 2087.89  102.19
   0  -3   4 1856.41  101.59
   0   3   4 1937.71   90.09
   0   3  -4 1878.71   89.69
   0   3   4 1990.50   89.79
   0   3   4 1965.80   93.49
   0   3   4 1884.01   90.39
   1  -3   4   26.60    4.20
   1  -3   4   28.70    4.70
  -1  -3  -4   17.50   14.30
  -1  -3  -4   17.80   10.80
   1  -3   4   24.20    4.70
   1  -3   4   20.30   10.40
  -1  -3  -4   37.50    8.70
  -1  -3  -4   29.70    6.60
   1   3   4   29.30    4.40
  -1   3  -4   18.50    4.30
   1   3   4   32.00    4.40
   1   3   4   30.50    8.30
  -1   3  -4   24.80    4.50
   1   3   4   25.40    4.70
  -2  -3  -4  164.78   14.80
   2  -3   4  135.49   20.40
  -3  -3  -4  697.63   34.20
   3  -3   4  688.23   35.40
   3  -3   4  680.33   33.30
   3  -3   4  744.63   51.69
  -3  -3  -4  707.73   35.30
  -3  -3  -4  679.13   34.10
   3  -3   4  702.93   35.40
  -3  -3  -4  720.63   36.90
   3  -3   4  723.03   36.00
   3  -3   4  684.33   34.10
   3  -3   4  696.43   34.80
  -3   3  -4  655.93   36.30
   3   3   4  704.83   34.10
  -3   3  -4  630.24   37.90
   3   3   4  661.23   37.20
  -3   3  -4  722.93   39.90
  -3   3  -4  695.83   37.00
  -3   3  -4  692.03   35.30
  -4  -3  -4   55.29    6.40
   4  -3   4   49.10    6.70
  -4  -3  -4   54.79   11.20
  -4  -3  -4   53.29    9.40
   4  -3   4   56.49    5.80
  -4  -3  -4   57.79    6.60
   4  -3   4   63.89    5.60
  -4  -3  -4   70.29    9.50
   4  -3   4   56.59    7.90
   4  -3   4   58.69    8.60
  -4  -3  -4   55.89    7.70
   4   3   4   63.99   10.40
  -4   3  -4   61.59    8.20
  -4   3  -4   70.19   13.10
   4   3   4   43.70    7.80
  -4   3  -4   52.89   10.70
  -4   3  -4   62.29    8.30
  -4   3  -4   55.19   10.00
   4   3   4   61.49    6.30
  -4   3  -4   54.19   10.50
  -5  -3  -4  115.99   16.10
   5  -3   4  120.49   10.70
   5  -3   4  133.69   13.20
   5  -3   4  130.89   11.40
   5  -3   4  120.29   11.10
  -5  -3  -4  125.49   10.50
   5  -3   4  130.89    8.70
   5  -3   4  128.69   11.30
   5  -3   4  118.09   10.90
   5  -3   4  128.39    9.10
  -5  -3  -4  117.29   13.90
  -5  -3  -4  115.79   11.10
  -5  -3  -4  132.99    9.90
  -5   3  -4  109.89   16.20
  -5   3  -4  103.99   16.30
   5   3   4  115.09   11.40
  -5   3  -4  108.49   16.30
   5   3   4  115.79   12.80
  -5   3  -4  128.99   12.50
   5   3   4  121.29    9.70
  -5   3  -4  127.09   14.10
   5   3   4  117.89    9.10
   6  -3   4  497.25   27.00
  -6  -3  -4  487.15   28.40
   6  -3   4  471.55   27.70
  -6  -3  -4  485.05   26.10
   6  -3   4  470.75   25.30
  -6  -3  -4  423.46   34.40
   6  -3   4  492.85   26.90
  -6  -3  -4  509.55   34.70
  -6  -3  -4  476.65   31.70
   6  -3   4  487.55   24.90
   6  -3   4  437.46   27.70
   6  -3   4  502.65   24.70
   6  -3   4  456.65   27.90
   6   3   4  451.15   25.00
   6   3   4  497.95   26.10
  -6   3  -4  462.35   26.80
  -6   3  -4  508.65   37.50
   6   3   4  494.45   27.30
  -6   3  -4  490.35   35.90
   7  -3   4  203.08   11.90
  -7  -3  -4  190.08   13.70
  -7  -3  -4  184.28   24.80
   7  -3   4  237.78   15.40
  -7  -3  -4  186.88   15.80
   7  -3   4  197.28   12.20
  -7  -3  -4  210.48   23.40
   7  -3   4  199.68   14.10
  -7   3  -4  235.18   15.40
  -7   3  -4  175.78   23.90
   7   3   4  233.28   14.30
  -7   3  -4  176.48   25.30
   7   3   4  180.38   14.00
  -8  -3  -4   49.99   16.40
   8  -3   4   70.59    7.30
   8  -3   4   60.59    5.10
  -8  -3  -4   53.69    8.30
  -8  -3  -4   55.29    7.40
  -8  -3  -4   22.20   12.10
  -8   3  -4   50.89   13.00
   8   3   4   54.09    6.40
  -8   3  -4   54.09   14.30
  -8   3  -4   76.29   13.00
  -9  -3  -4   86.89    9.00
  -9  -3  -4   99.79   12.00
  -9  -3  -4   84.79    7.10
   9  -3   4   98.59    7.70
   9   3   4   87.99    7.10
  -9   3  -4  115.79   12.60
  -9   3  -4   87.49   18.90
  10  -4  -4   32.50    3.10
  10  -4  -4   31.80    3.10
 -10  -4   4   18.50    7.60
 -10  -4   4   25.10    5.70
 -10  -4   4   19.50    8.00
 -10   4   4   31.60    5.50
 -10   4   4   13.70   10.00
 -10   4   4   20.30    9.70
   9  -4  -4  177.38   10.00
  -9  -4   4  157.28   20.10
   9  -4  -4  170.28   10.40
  -9  -4   4  167.08   21.70
  -9  -4   4  182.78   11.20
  -9   4   4  156.28   27.90
  -9   4   4  164.98   33.10
  -9   4   4  171.38   25.70
  -8  -4   4   49.20   15.40
   8  -4  -4   58.19    5.20
   8  -4  -4   56.79    5.70
  -8  -4   4   51.49   13.60
  -8  -4   4   48.20   10.20
   8  -4  -4   57.29   11.30
  -8  -4   4   52.09    8.20
  -8   4   4   44.00   10.70
  -8   4   4   27.30   21.40
  -8   4   4   46.60   20.20
   7  -4  -4  454.85   32.70
   7  -4  -4  453.35   25.20
   7  -4  -4  476.25   24.20
  -7  -4   4  455.95   28.50
   7  -4  -4  474.85   33.20
  -7  -4   4  415.76   39.60
  -7  -4   4  464.45   35.60
   7  -4  -4  478.95   23.60
  -7  -4   4  469.15   26.30
   7  -4  -4  530.85   32.20
  -7   4   4  455.35   45.00
  -7   4   4  438.66   51.29
  -7   4   4  448.56   32.00
  -7   4   4  495.15   33.60
  -6  -4   4  899.41   46.00
   6  -4  -4  893.91   43.00
   6  -4  -4  881.51   53.99
  -6  -4   4  889.01   54.39
   6  -4  -4  877.81   45.10
  -6  -4   4  923.31   60.79
   6  -4  -4  883.81   53.39
   6  -4  -4  945.01   43.90
  -6   4   4  853.21   68.79
  -6   4   4  884.21   43.90
  -6   4   4  874.71   53.59
  -6   4   4  973.40   51.89
  -6   4   4  954.90   62.69
  -6   4   4  936.01   51.29
   5  -4  -4  196.38   11.00
  -5  -4   4  181.18   14.10
   5  -4  -4  206.08   21.10
   5  -4  -4  220.58   22.30
   5  -4  -4  220.38   13.10
  -5  -4   4  189.48   25.10
   5  -4  -4  195.08   18.80
  -5  -4   4  211.98   22.00
   5  -4  -4  194.48   11.80
  -5   4   4  153.58   20.70
  -5   4   4  218.38   12.80
  -5   4   4  173.08   20.00
  -5   4   4  198.08   26.80
  -5   4   4  200.98   36.10
  -5   4   4  200.88   17.30
  -5   4   4  211.88   18.80
  -4  -4   4  516.15   38.10
   4  -4  -4  471.65   34.30
   4  -4  -4  529.35   26.70
  -4  -4   4  462.45   40.10
   4  -4  -4  498.75   31.00
   4  -4  -4  522.85   36.70
   4  -4  -4  511.95   25.40
   4  -4  -4  514.95   24.80
   4  -4  -4  539.45   41.00
  -4  -4   4  495.35   27.30
  -4   4   4  573.34   36.60
  -4   4   4  486.25   31.20
  -4   4   4  497.85   33.30
  -4   4   4  485.45   29.30
  -4   4   4  524.95   38.50
  -4   4   4  509.75   26.10
  -3  -4   4  206.18   15.30
   3  -4  -4  190.28   15.80
   3  -4  -4  207.88   17.50
   3  -4  -4  229.08   21.80
  -3  -4   4  244.58   23.80
   3  -4  -4  225.58   20.90
   3  -4  -4  221.08   23.30
   3  -4  -4  212.98   11.30
   3  -4  -4  226.08   12.30
  -3  -4   4  209.68   13.80
  -3   4   4  218.68   16.30
  -3   4   4  194.18   17.60
  -3   4   4  208.78   19.60
  -3   4   4  223.08   17.70
  -3   4   4  229.08   15.10
  -3   4   4  217.78   12.70
  -2  -4   4 2467.65  116.09
   2  -4  -4 2423.16  122.19
  -2  -4   4 2511.65  116.99
   2  -4  -4 2501.85  136.39
   2  -4  -4 2459.15  115.39
   2  -4  -4 2299.97  110.39
   2  -4  -4 2381.06  118.89
  -2   4   4 2304.67  115.69
  -2   4   4 2530.75  114.39
  -2   4   4 2492.55  113.39
   2   4  -4 2234.58  110.69
   1  -4  -4  333.37   24.10
   1  -4  -4  303.67   19.20
  -1  -4   4  327.27   24.20
   1  -4  -4  350.36   27.50
  -1   4   4  323.47   18.00
   1   4  -4  272.47   17.50
   1   4  -4  283.97   15.70
  -1   4   4  282.27   20.70
  -1   4   4  285.57   15.90
  -1   4   4  308.07   17.30
   0  -4   4 1401.56   62.79
   0  -4   4 1256.07   74.39
   0  -4  -4 1324.07   71.39
   0  -4   4 1315.27   64.29
   0  -4  -4 1322.97   77.09
   0   4   4 1449.55   65.39
   0   4   4 1345.47   65.49
   0   4   4 1387.36   64.49
   0   4  -4 1376.66   66.09
   0   4   4 1417.66   68.89
   0   4  -4 1364.26   64.69
  -1  -4  -4  663.83   38.40
   1  -4   4  666.13   32.60
   1  -4   4  622.64   31.10
  -1  -4  -4  596.34   38.30
   1  -4   4  678.13   45.30
   1  -4   4  706.43   35.10
   1  -4   4  574.44   43.90
  -1  -4  -4  703.03   34.80
  -1   4  -4  627.14   32.80
   1   4   4  620.14   31.70
   1   4   4  578.94   35.80
  -1   4  -4  601.84   33.50
   1   4   4  672.13   32.60
   1   4   4  673.23   32.30
   2  -4   4 1594.94   87.39
   2  -4   4 1371.06   68.99
   2  -4   4 1570.14   70.49
   2  -4   4 1531.35   87.09
  -2  -4  -4 1371.96   69.19
  -2  -4  -4 1413.86   69.49
  -2  -4  -4 1328.27   69.79
   2  -4   4 1584.94   71.29
   2  -4   4 1347.17   71.49
  -2  -4  -4 1551.94   76.19
   2   4   4 1537.95   70.09
   2   4   4 1424.56   70.99
   2   4   4 1581.94   70.29
   2   4   4 1687.53   74.49
  -2   4  -4 1384.36   72.99
   3  -4   4  471.65   23.70
  -3  -4  -4  466.75   24.20
  -3  -4  -4  478.05   23.90
  -3  -4  -4  510.85   27.20
   3  -4   4  452.25   39.80
   3  -4   4  443.06   24.90
  -3  -4  -4  474.75   25.40
   3  -4   4  490.15   24.90
   3  -4   4  470.35   26.10
   3  -4   4  444.86   22.60
   3  -4   4  447.06   25.00
  -3   4  -4  454.35   27.60
  -3   4  -4  478.35   26.20
   3   4   4  444.46   28.80
  -3   4  -4  472.15   28.40
  -3   4  -4  400.46   28.20
   3   4   4  490.85   24.50
   3   4   4  463.45   24.50
  -3   4  -4  460.05   27.40
  -3   4  -4  497.65   31.60
   4  -4   4  249.97   18.10
  -4  -4  -4  253.17   19.10
   4  -4   4  193.58   18.80
   4  -4   4  220.78   15.50
   4  -4   4  222.28   12.40
  -4  -4  -4  221.88   13.70
  -4  -4  -4  225.28   16.40
   4  -4   4  230.58   16.00
   4  -4   4  210.68   13.60
   4  -4   4  238.38   15.70
  -4  -4  -4  224.18   17.00
  -4  -4  -4  229.38   13.60
   4  -4   4  218.98   14.20
  -4   4  -4  228.58   20.20
   4   4   4  193.58   17.50
   4   4   4  232.78   14.10
  -4   4  -4  214.48   20.20
   4   4   4  235.38   13.80
  -4   4  -4  206.68   16.40
  -5  -4  -4  337.27   24.20
   5  -4   4  378.66   21.70
   5  -4   4  361.86   19.00
   5  -4   4  382.46   22.00
   5  -4   4  448.26   29.20
   5  -4   4  358.06   19.30
   5  -4   4  342.87   22.40
  -5  -4  -4  345.37   22.00
   5  -4   4  357.86   21.30
   5  -4   4  346.57   20.10
  -5  -4  -4  356.16   20.30
  -5   4  -4  353.96   28.10
  -5   4  -4  363.26   29.40
  -5   4  -4  372.86   28.60
   5   4   4  360.56   23.30
  -5   4  -4  340.37   23.10
  -5   4  -4  356.46   23.50
   5   4   4  360.66   20.50
   6  -4   4  185.38   14.30
   6  -4   4  191.48   11.20
   6  -4   4  174.68   15.10
   6  -4   4  254.37   19.50
  -6  -4  -4  201.58   15.20
  -6  -4  -4  194.98   13.50
   6  -4   4  168.18   15.90
   6  -4   4  201.08   14.00
   6  -4   4  201.08   11.90
  -6  -4  -4  246.18   22.80
  -6   4  -4  203.58   24.60
   6   4   4  191.98   15.20
   6   4   4  178.58   14.80
  -6   4  -4  167.48   21.20
   7  -4   4   85.09    8.70
  -7  -4  -4   70.29    7.90
   7  -4   4   70.09    8.00
   7  -4   4   76.39    5.80
   7  -4   4   76.79    6.50
  -7  -4  -4   77.09    9.80
   7  -4   4   75.09    8.50
  -7   4  -4   70.29   16.40
  -7   4  -4   94.49   19.70
   7   4   4   84.79    8.70
   8  -4   4  135.19    8.90
  -8  -4  -4  114.09   10.30
  -8  -4  -4  116.59    9.00
   8  -4   4  110.09    7.20
  -8  -4  -4  118.69   16.00
  -8   4  -4  130.89   13.90
  -8   4  -4   96.89   20.40
   8   4   4  120.69    8.30
  -9  -4  -4  103.09    6.60
   9  -4   4   72.19    4.90
   9  -4   4   98.69    5.80
  -9   4  -4   72.99   15.70
  -9   4  -4   55.79   11.50
 -10  -5   4   37.50    8.70
  10  -5  -4   35.90    3.00
  10  -5  -4   40.90    2.90
 -10   5   4   34.90    8.80
  -9  -5   4   71.19    9.20
   9  -5  -4   71.59    5.30
  -9  -5   4   73.09   14.10
   9  -5  -4   76.09    5.00
  -9  -5   4   65.89    5.70
  -9  -5   4   47.00   12.60
  -9   5   4   65.59   16.10
  -9   5   4   66.29   17.70
  -8  -5   4   97.59   17.60
   8  -5  -4  117.69    7.90
   8  -5  -4   84.49   10.60
   8  -5  -4  111.69    7.20
  -8  -5   4  133.39   19.50
  -8  -5   4  128.29    9.60
   8  -5  -4  106.29   14.20
  -8   5   4   94.69   23.10
  -8   5   4   81.69   25.80
  -8   5   4   94.29   21.10
   7  -5  -4  124.49   14.60
  -7  -5   4  108.29   21.20
  -7  -5   4  126.69   21.30
   7  -5  -4  118.19   17.70
   7  -5  -4  118.89    9.20
   7  -5  -4  115.89    7.70
   7  -5  -4  126.39    8.90
  -7  -5   4  122.29   10.70
  -7   5   4   96.29   16.20
  -7   5   4  140.49   31.90
  -7   5   4   70.69   20.90
  -6  -5   4  129.09   11.20
   6  -5  -4  135.99    9.90
   6  -5  -4  136.59   18.80
  -6  -5   4  100.59   21.70
   6  -5  -4  112.99    7.80
   6  -5  -4  127.89    8.90
   6  -5  -4  120.89   15.30
   6  -5  -4  126.39    9.30
  -6  -5   4  116.49   21.10
   6  -5  -4  116.09   17.90
  -6   5   4  123.79   15.50
  -6   5   4  113.39   10.00
  -6   5   4   92.89   26.00
  -6   5   4  125.79   20.20
  -6   5   4   92.49   21.30
  -5  -5   4  104.89   20.50
  -5  -5   4  120.99   19.80
   5  -5  -4  121.29    7.50
   5  -5  -4  107.59    8.30
  -5  -5   4  113.39   10.80
   5  -5  -4  127.69    9.30
   5  -5  -4   86.79   13.90
   5  -5  -4  112.99   17.80
   5  -5  -4  129.19   17.60
  -5   5   4  133.99   16.80
  -5   5   4  118.59   23.00
  -5   5   4  116.69    9.70
  -5   5   4   92.69   17.10
  -5   5   4   97.59   15.10
   4  -5  -4  299.77   16.00
   4  -5  -4  297.77   16.70
  -4  -5   4  277.67   15.80
   4  -5  -4  266.57   16.30
   4  -5  -4  328.47   31.60
  -4  -5   4  278.17   25.10
   4  -5  -4  319.27   26.70
  -4  -5   4  296.17   27.60
  -4  -5   4  306.57   17.80
   4  -5  -4  277.87   14.80
  -4   5   4  303.67   23.10
  -4   5   4  292.17   17.10
  -4   5   4  286.77   25.60
  -4   5   4  259.87   21.00
  -4   5   4  266.47   30.00
  -4   5   4  308.37   21.30
   3  -5  -4  487.85   25.90
   3  -5  -4  500.05   24.60
  -3  -5   4  548.85   37.50
  -3  -5   4  471.55   34.10
   3  -5  -4  521.25   25.40
   3  -5  -4  513.85   35.60
  -3  -5   4  505.45   26.60
  -3  -5   4  507.25   25.70
   3  -5  -4  515.95   26.00
   3  -5  -4  537.85   38.40
  -3   5   4  500.95   31.00
  -3   5   4  505.95   37.40
  -3   5   4  480.65   31.40
   3   5  -4  454.85   24.80
  -3   5   4  513.35   29.40
  -3   5   4  503.75   26.40
  -3   5   4  483.05   31.50
  -3   5   4  526.55   34.80
  -2  -5   4  241.08   24.90
   2  -5  -4  221.78   13.40
  -2  -5   4  268.67   15.40
   2  -5  -4  245.28   22.60
   2  -5  -4  257.07   14.10
  -2  -5   4  259.67   26.10
   2  -5  -4  235.28   22.60
  -2  -5   4  248.38   13.60
   2  -5  -4  255.27   14.40
   2  -5  -4  227.68   15.80
  -2  -5   4  244.08   14.90
  -2   5   4  274.37   20.70
  -2   5   4  257.87   23.30
  -2   5   4  252.07   18.30
  -2   5   4  253.37   20.70
  -2   5   4  253.77   17.00
  -2   5   4  271.07   15.10
  -2   5   4  185.28   25.40
   2   5  -4  250.97   14.10
   1  -5  -4   55.79    9.30
  -1  -5   4   63.09   10.70
   1  -5  -4   57.29    5.30
  -1  -5   4   55.89   14.50
   1  -5  -4   54.99   11.20
   1  -5  -4   51.29    5.20
   1  -5  -4   51.09    4.80
  -1  -5   4   48.50    5.70
   1  -5  -4   75.79   13.00
  -1  -5   4   54.89    7.30
  -1  -5   4   53.19    5.80
  -1   5   4   43.30   10.20
  -1   5   4   56.39   11.90
  -1   5   4   46.30    7.40
  -1   5   4   50.09    5.90
  -1   5   4   46.00   12.00
   1   5  -4   52.19    6.80
   0  -5   4  635.54   37.50
   0  -5   4  535.45   28.90
   0  -5  -4  579.34   28.90
   0  -5  -4  519.95   29.20
   0  -5  -4  523.85   27.80
   0  -5   4  554.84   38.20
   0  -5  -4  547.75   36.30
   0  -5  -4  540.25   28.10
   0  -5   4  521.65   28.60
   0   5  -4  585.94   29.80
   0   5   4  585.74   30.00
   0   5   4  610.54   34.40
   0   5  -4  554.54   29.60
   0   5   4  635.54   29.80
   0   5   4  562.04   30.40
   0   5   4  580.94   34.20
   0   5  -4  589.74   31.30
   1  -5   4    6.60    3.40
   1  -5   4   11.50    3.80
  -1  -5  -4    4.00    3.40
   1  -5   4    8.80    2.30
  -1  -5  -4    3.30    2.80
   1  -5   4   14.00    4.10
   1  -5   4    7.40    2.90
  -1  -5  -4    6.10    2.60
  -1  -5  -4    5.80    3.00
   1  -5   4    3.20    3.20
   1  -5   4    0.00    6.60
   1  -5   4   12.10    8.40
  -1   5  -4    6.30    5.00
   1   5   4    3.10    3.40
   1   5   4    6.90    3.60
   1   5   4   -2.50    7.90
   1   5   4    4.50    7.60
   1   5   4    6.50    3.50
   1   5   4    7.40    9.50
  -1   5  -4    3.60    4.30
  -1   5  -4    6.90    4.20
  -1   5  -4    9.40    4.00
  -2  -5  -4  311.87   17.60
   2  -5   4  309.17   20.40
   2  -5   4  294.47   18.80
   2  -5   4  315.27   17.90
   2  -5   4  291.17   17.10
  -2  -5  -4  327.87   17.00
   2  -5   4  233.48   37.10
  -2  -5  -4  320.97   18.40
  -2  -5  -4  341.97   23.30
   2  -5   4  302.07   24.40
   2  -5   4  310.27   16.50
   2  -5   4  287.67   18.00
  -2  -5  -4  331.87   19.10
  -2  -5  -4  319.57   19.30
   2   5   4  372.46   24.60
  -2   5  -4  350.26   21.10
   2   5   4  314.57   23.20
   2   5   4  334.57   18.50
  -2   5  -4  299.27   19.90
  -2   5  -4  338.27   21.10
   2   5   4  317.77   18.90
  -2   5  -4  351.46   22.00
  -3  -5  -4  531.65   28.10
   3  -5   4  453.45   25.40
  -3  -5  -4  547.55   26.10
   3  -5   4  541.45   28.60
   3  -5   4  491.35   28.50
   3  -5   4  565.04   28.50
   3  -5   4  516.95   25.60
   3  -5   4  502.35   43.80
  -3  -5  -4  465.85   34.80
   3  -5   4  425.26   33.80
   3   5   4  545.25   27.50
   3   5   4  563.64   28.00
   3   5   4  470.35   30.40
  -3   5  -4  496.55   31.20
  -3   5  -4  559.74   32.50
  -3   5  -4  499.35   35.40
   3   5   4  484.25   32.10
   4  -5   4  291.27   16.20
  -4  -5  -4  324.37   19.30
   4  -5   4  285.67   18.20
  -4  -5  -4  310.27   21.10
  -4  -5  -4  273.97   19.80
   4  -5   4  327.97   22.10
   4  -5   4  225.08   39.30
  -4  -5  -4  297.97   17.10
   4  -5   4  297.07   17.60
   4  -5   4  319.87   18.20
   4  -5   4  298.67   18.50
   4   5   4  312.07   18.30
  -4   5  -4  280.17   24.70
  -4   5  -4  286.17   20.60
  -4   5  -4  251.97   25.90
   4   5   4  276.47   19.70
  -4   5  -4  285.97   21.00
  -4   5  -4  311.27   25.50
  -5  -5  -4  102.39    9.50
   5  -5   4  117.49   10.60
  -5  -5  -4  112.59   14.10
   5  -5   4  114.99   12.20
   5  -5   4  117.39    8.30
   5  -5   4  114.39    9.10
  -5  -5  -4  127.29   11.40
   5  -5   4  123.09   10.20
   5  -5   4   96.19    9.90
  -5   5  -4  128.29   18.70
  -5   5  -4  105.79   13.40
   5   5   4  103.49   13.90
   5   5   4  117.19   10.20
  -5   5  -4  127.49   18.40
  -5   5  -4  105.19   12.60
  -5   5  -4  105.19   20.10
   6  -5   4  277.07   16.40
   6  -5   4  293.67   16.90
   6  -5   4  260.37   17.00
  -6  -5  -4  265.67   21.50
  -6  -5  -4  271.17   18.20
   6  -5   4  287.27   15.10
  -6  -5  -4  282.87   16.30
  -6   5  -4  271.37   24.60
  -6   5  -4  273.97   28.00
   6   5   4  257.17   20.40
  -6   5  -4  243.38   26.80
  -6   5  -4  230.48   17.60
  -6   5  -4  257.67   19.00
  -7  -5  -4   92.29    8.50
  -7  -5  -4   96.29   10.40
   7  -5   4  107.49    8.80
   7  -5   4  100.09    8.20
   7  -5   4  105.19    7.50
  -7   5  -4  109.29   19.90
  -7   5  -4  100.49   13.80
  -7   5  -4  117.59   15.70
   7   5   4  101.99    8.70
   8  -5   4   12.30    2.30
  -8  -5  -4   13.60    3.30
  -8  -5  -4   10.90    3.80
   8  -5   4   15.60    3.20
  -8   5  -4    8.20    9.90
   8   5   4    6.50    2.80
   9  -6  -4  134.39    7.70
   9  -6  -4  130.79    6.90
  -9   6   4  141.39   19.30
   8  -6  -4   95.29    7.60
   8  -6  -4  111.39    7.60
  -8  -6   4  114.69   16.60
   8  -6  -4  110.09    6.50
  -8  -6   4  110.09    7.90
  -8  -6   4   75.89   15.00
  -8   6   4  104.29   18.80
  -8   6   4  103.29   22.20
   7  -6  -4  290.77   17.40
   7  -6  -4  342.27   21.50
  -7  -6   4  280.37   26.80
  -7  -6   4  303.77   17.70
  -7  -6   4  328.27   26.90
  -7   6   4  347.17   42.80
  -7   6   4  367.16   37.10
  -7   6   4  323.67   25.70
   6  -6  -4  510.65   26.60
  -6  -6   4  558.54   39.60
   6  -6  -4  560.14   27.60
   6  -6  -4  547.05   27.00
  -6  -6   4  562.04   28.30
  -6  -6   4  480.65   36.00
   6  -6  -4  456.65   35.20
   6  -6  -4  483.85   30.60
  -6   6   4  520.75   32.70
  -6   6   4  502.25   27.70
  -6   6   4  529.05   46.70
  -6   6   4  416.36   51.09
  -6   6   4  497.75   36.70
  -5  -6   4   86.99   20.70
  -5  -6   4   89.79    9.80
   5  -6  -4  108.69   18.00
   5  -6  -4  107.99   12.90
   5  -6  -4  109.39    8.50
   5  -6  -4   89.99    7.00
   5  -6  -4  105.29    7.90
   5  -6  -4  132.19    9.40
  -5   6   4  130.79   16.90
  -5   6   4   77.59   16.10
  -5   6   4   64.69   18.70
  -5   6   4  111.89   18.60
  -5   6   4  104.49    9.80
   4  -6  -4  148.59    9.10
   4  -6  -4  168.98   22.40
   4  -6  -4  152.58   10.10
  -4  -6   4  157.98   10.40
   4  -6  -4  146.39   10.60
  -4  -6   4  170.68   23.50
   4  -6  -4  132.69   14.00
   4  -6  -4  154.28   10.80
  -4  -6   4  156.08   12.10
  -4   6   4  145.19   21.20
  -4   6   4  152.78   18.20
  -4   6   4  160.98   25.50
  -4   6   4  135.89   17.30
  -4   6   4  139.69   11.30
  -4   6   4  177.98   17.40
   3  -6  -4   91.59    7.70
  -3  -6   4   86.09   10.70
   3  -6  -4  110.69   17.30
   3  -6  -4  105.99   11.40
  -3  -6   4  114.19    9.70
  -3  -6   4  111.09   21.30
   3  -6  -4  107.29    8.30
   3  -6  -4  132.99   18.90
   3  -6  -4   95.19    8.90
   3  -6  -4   93.09    6.80
  -3   6   4  100.29   15.60
  -3   6   4   95.49   15.00
  -3   6   4  110.19   12.90
  -3   6   4   81.89   16.50
  -3   6   4  119.59   19.20
   3   6  -4   98.49    9.00
  -3   6   4   91.59    9.00
   2  -6  -4 1063.49   52.19
   2  -6  -4 1017.90   58.99
   2  -6  -4 1080.39   64.19
  -2  -6   4 1103.49   51.49
   2  -6  -4 1054.39   51.99
  -2  -6   4 1076.09   52.29
  -2  -6   4 1140.69   62.89
   2  -6  -4 1121.99   51.89
  -2  -6   4  984.20   53.29
   2  -6  -4 1043.90   49.99
   2  -6  -4 1073.79   51.59
  -2  -6   4 1034.40   49.80
  -2   6   4 1063.49   57.89
  -2   6   4 1049.30   57.89
  -2   6   4  967.80   61.69
  -2   6   4 1018.30   56.59
  -2   6   4 1120.39   62.59
   2   6  -4 1054.69   51.99
  -2   6   4 1045.10   55.09
  -2   6   4 1043.00   51.99
  -1  -6   4  172.88   20.50
  -1  -6   4  170.38   10.50
  -1  -6   4  154.48   11.10
   1  -6  -4  190.48   11.50
   1  -6  -4  165.68   10.10
  -1  -6   4  158.18   11.70
   1  -6  -4  176.68   19.70
   1  -6  -4  176.98   10.90
  -1  -6   4  174.48   16.60
   1  -6  -4  178.88   12.30
  -1  -6   4  166.38   11.30
  -1   6   4  191.28   15.40
   1   6  -4  154.98   12.90
   1   6  -4  163.88   13.00
   1   6  -4  136.59   12.50
  -1   6   4  180.78   14.30
  -1   6   4  163.78   11.80
  -1   6   4  165.28   18.40
  -1   6   4  153.78   17.90
   0  -6  -4  873.01   42.00
   0  -6   4  891.31   53.79
   0  -6   4  853.81   42.70
   0  -6  -4  849.12   42.40
   0  -6  -4  837.32   51.89
   0  -6  -4  864.81   43.40
   0  -6   4  794.82   42.90
   0  -6  -4  809.82   42.10
   0  -6  -4  834.32   44.20
   0  -6   4  859.81   43.20
   0  -6   4  873.11   43.10
   0   6   4  952.40   49.80
   0   6  -4  957.90   45.50
   0   6   4  996.30   49.80
   0   6   4  887.51   43.90
   0   6  -4  940.61   45.50
   0   6  -4  901.51   46.60
   0   6   4  861.31   46.20
   0   6   4  910.01   45.70
   0   6  -4  828.52   45.00
  -1  -6  -4  101.49    8.40
  -1  -6  -4   98.19   13.10
   1  -6   4  106.79    9.00
  -1  -6  -4   85.69   12.50
   1  -6   4  135.39   18.40
   1  -6   4  112.29   20.80
   1  -6   4  109.59   10.40
   1  -6   4  107.29    8.80
   1  -6   4   99.79    8.70
  -1  -6  -4   99.69   12.90
  -1  -6  -4   97.79    7.80
   1   6   4  108.99   17.20
   1   6   4   89.89   10.20
  -1   6  -4   87.09   10.90
   1   6   4   93.49   10.20
   1   6   4  116.79   16.10
  -1   6  -4   78.89   14.80
  -1   6  -4  104.19   12.30
  -1   6  -4   84.29   12.00
   1   6   4   85.39   16.40
   2  -6   4  429.66   20.80
   2  -6   4  407.56   23.80
  -2  -6  -4  429.06   22.00
  -2  -6  -4  429.36   28.00
   2  -6   4  421.56   23.40
   2  -6   4  430.36   22.40
  -2  -6  -4  463.95   25.00
   2  -6   4  391.56   23.10
   2  -6   4  395.56   35.90
   2  -6   4  406.96   30.90
  -2  -6  -4  426.56   22.90
  -2  -6  -4  426.56   24.80
  -2   6  -4  460.25   26.90
   2   6   4  402.16   31.80
   2   6   4  408.36   25.00
  -2   6  -4  413.06   27.30
  -2   6  -4  460.15   26.50
  -2   6  -4  501.35   28.80
   2   6   4  373.66   24.00
   2   6   4  501.45   31.00
   3  -6   4  386.46   22.20
  -3  -6  -4  433.56   24.90
   3  -6   4  439.06   40.40
   3  -6   4  411.76   22.70
  -3  -6  -4  443.26   23.60
   3  -6   4  393.36   24.20
  -3  -6  -4  410.46   21.50
   3  -6   4  404.46   21.80
   3  -6   4  370.76   20.30
   3  -6   4  376.66   20.70
   3   6   4  334.27   24.90
   3   6   4  380.56   22.60
  -3   6  -4  381.76   25.80
  -3   6  -4  387.96   25.30
   3   6   4  379.16   23.00
  -3   6  -4  379.06   27.90
   3   6   4  387.16   28.50
  -3   6  -4  386.16   27.30
  -4  -6  -4  242.38   18.30
   4  -6   4  249.38   15.70
   4  -6   4  228.98   33.60
  -4  -6  -4  247.58   16.50
   4  -6   4  214.78   14.20
   4  -6   4  236.78   14.60
  -4  -6  -4  244.48   14.50
   4  -6   4  200.98   18.40
   4  -6   4  232.28   15.40
   4   6   4  238.68   15.90
  -4   6  -4  237.08   22.60
  -4   6  -4  254.97   23.20
  -4   6  -4  237.38   19.10
   4   6   4  225.58   17.00
   4   6   4  244.48   20.10
  -4   6  -4  219.78   18.50
  -5  -6  -4  105.99   10.90
  -5  -6  -4  112.99    9.40
   5  -6   4  134.49    9.80
   5  -6   4  113.59    9.80
   5  -6   4  111.49    8.50
   5  -6   4  113.49   10.10
  -5   6  -4  123.99   13.30
  -5   6  -4  120.79   14.00
  -5   6  -4  137.29   20.10
  -5   6  -4  126.29   18.10
   6  -6   4   70.39    5.20
   6  -6   4   70.89    7.20
  -6  -6  -4   72.59    9.00
   6  -6   4   72.09    7.80
   6  -6   4   68.29    5.70
  -6  -6  -4   71.89    7.40
   6  -6   4   68.49    7.30
  -6   6  -4   80.29   15.80
  -6   6  -4   78.69   10.30
  -6   6  -4   62.39   12.60
   6   6   4   66.09    9.20
   7  -6   4   20.40    2.60
  -7  -6  -4   21.40    4.00
   7  -6   4   22.70    3.70
   7  -6   4   34.80    4.90
  -7  -6  -4   22.40    5.10
  -7   6  -4   19.40   11.10
  -7   6  -4   29.50   10.00
   7   6   4   23.10    5.10
  -8  -6  -4   43.60    5.40
   8  -6   4   53.49    4.20
  -8  -6  -4   41.90    4.10
  -8   6  -4   54.49   11.80
   8  -7  -4   38.50    4.20
   8  -7  -4   48.50    4.00
  -8  -7   4   48.60    4.20
  -8   7   4   40.80   13.40
   7  -7  -4   76.49    6.20
   7  -7  -4   66.79    4.50
  -7  -7   4   56.89    6.70
   7  -7  -4   71.69    6.20
  -7   7   4   74.89    8.70
  -7   7   4   58.39   10.80
   6  -7  -4   22.80    4.20
  -6  -7   4    0.20   10.20
   6  -7  -4   18.00    7.00
  -6  -7   4   21.50    4.80
   6  -7  -4   19.90    4.10
   6  -7  -4   22.70    4.50
  -6   7   4   12.80    7.40
  -6   7   4   23.00   11.80
  -6   7   4   28.50   14.70
   5  -7  -4   47.90    6.30
   5  -7  -4   64.19    6.50
   5  -7  -4   50.29    7.70
  -5  -7   4   54.79    7.60
  -5  -7   4   40.30   13.40
   5  -7  -4   60.19    6.00
  -5   7   4   28.20   11.50
  -5   7   4   26.30   14.20
  -5   7   4   62.59    8.40
  -5   7   4   49.80    9.90
   4  -7  -4   96.59   20.60
  -4  -7   4   65.79    8.40
   4  -7  -4   64.79    7.40
   4  -7  -4   56.99   19.30
   4  -7  -4   49.50    8.30
   4  -7  -4   61.99    6.60
  -4  -7   4   44.80   13.90
   4  -7  -4   54.99    6.10
  -4   7   4   63.59    8.60
  -4   7   4   65.59   14.90
  -4   7   4   53.69   18.20
   4   7  -4   53.79    9.20
  -4   7   4   59.89   11.90
  -4   7   4   95.29   17.00
  -3  -7   4  302.47   28.30
  -3  -7   4  352.16   18.60
  -3  -7   4  347.37   19.30
   3  -7  -4  336.67   19.20
   3  -7  -4  347.87   18.50
   3  -7  -4  328.47   18.50
   3  -7  -4  292.67   29.90
   3  -7  -4  308.47   17.60
  -3   7   4  317.57   25.80
  -3   7   4  294.67   28.30
  -3   7   4  325.67   19.90
   3   7  -4  299.37   20.10
  -3   7   4  341.97   26.60
  -3   7   4  349.47   32.50
  -3   7   4  292.87   24.80
   2  -7  -4  163.58   11.00
  -2  -7   4  148.39   11.70
   2  -7  -4  152.48   10.50
  -2  -7   4  167.18   11.30
   2  -7  -4  152.88   11.60
  -2  -7   4  146.69   20.50
   2  -7  -4  140.29   20.50
  -2   7   4  126.09   24.30
  -2   7   4  164.18   23.40
  -2   7   4  122.79   18.40
  -2   7   4  161.48   20.30
   2   7  -4  163.18   13.70
  -2   7   4  147.59   12.10
  -2   7   4  151.28   15.70
  -2   7   4  141.09   17.50
   1  -7  -4   45.00   11.60
   1  -7  -4   54.99    6.60
  -1  -7   4   47.20    6.40
  -1  -7   4   46.20    5.00
  -1  -7   4   38.80    6.10
  -1  -7   4   33.00    6.00
   1  -7  -4   47.40    5.90
  -1  -7   4   34.80   12.30
   1  -7  -4   48.20    7.30
  -1  -7   4   44.30    8.70
  -1   7   4   38.00    7.20
  -1   7   4   49.30    9.00
   1   7  -4   49.40   10.90
   1   7  -4   29.20    6.70
  -1   7   4   56.89   12.50
  -1   7   4   36.10   13.20
  -1   7   4   44.30   11.20
  -1   7   4   51.89   10.20
   0  -7   4   51.29    5.70
   0  -7   4   51.09    6.50
   0  -7  -4   51.69    5.80
   0  -7   4   49.20    7.30
   0  -7  -4   47.30    7.80
   0  -7  -4   54.69    6.90
   0  -7   4   61.59   12.90
   0  -7  -4   62.69   12.30
   0  -7   4   59.89   11.70
   0  -7   4   56.49    6.80
   0   7  -4   32.20    8.30
   0   7   4   74.29   17.00
   0   7   4   80.39   15.50
   0   7   4   52.89    9.80
   0   7   4   43.70    7.90
   0   7   4   87.39   16.70
   0   7   4   43.30    9.00
   0   7  -4   69.19   10.70
   0   7  -4   54.09   11.50
  -1  -7  -4  104.69   10.20
  -1  -7  -4  115.39    9.90
   1  -7   4   99.79    9.10
   1  -7   4   88.99   16.10
   1  -7   4  106.19    9.00
  -1  -7  -4   98.49    8.60
  -1  -7  -4  100.19   13.10
  -1  -7  -4   98.79    7.50
   1  -7   4   98.29    9.20
   1  -7   4  102.79   16.30
   1  -7   4  103.79    8.60
  -1   7  -4   99.49   12.80
   1   7   4   83.49   11.60
  -1   7  -4   89.99   14.60
   1   7   4   97.59   12.20
  -1   7  -4   92.59   13.00
  -1   7  -4   90.59   13.60
   1   7   4  111.19   18.20
   1   7   4   93.69   15.40
   1   7   4  100.39   18.10
   2  -7   4  245.78   15.50
   2  -7   4  257.17   15.90
   2  -7   4  245.88   15.50
   2  -7   4  259.57   15.00
   2  -7   4  221.28   25.90
  -2  -7  -4  269.87   17.50
  -2  -7  -4  248.78   15.30
   2   7   4  257.17   21.20
  -2   7  -4  279.97   22.60
  -2   7  -4  241.08   21.20
   2   7   4  240.88   18.20
  -2   7  -4  274.07   19.90
  -2   7  -4  259.87   19.70
   2   7   4  230.88   18.30
   2   7   4  271.77   23.70
   2   7   4  250.07   24.40
  -3  -7  -4   81.49   10.50
   3  -7   4   86.79    9.30
   3  -7   4   83.49    7.80
   3  -7   4   89.69    8.90
   3  -7   4   99.29   19.50
  -3  -7  -4   90.39    8.20
  -3  -7  -4   94.09   10.40
   3   7   4   70.09   12.70
  -3   7  -4   80.89   15.60
   3   7   4   82.89   14.00
  -3   7  -4   97.29   15.60
  -3   7  -4   81.69   14.80
   3   7   4   77.49   10.00
  -3   7  -4   84.99   13.70
   3   7   4   81.89   16.80
  -3   7  -4   78.89   12.50
  -4  -7  -4  320.77   19.60
  -4  -7  -4  312.97   17.40
  -4  -7  -4  297.97   21.20
   4  -7   4  312.37   18.00
   4  -7   4  305.47   17.10
   4  -7   4  311.77   17.90
  -4   7  -4  291.47   21.90
  -4   7  -4  296.27   26.50
   4   7   4  286.07   22.40
  -4   7  -4  306.27   22.30
  -4   7  -4  320.37   26.20
   5  -7   4   51.99    6.20
   5  -7   4   59.29    6.80
   5  -7   4   46.50    5.80
  -5  -7  -4   57.69    8.00
  -5  -7  -4   59.09    6.60
  -5   7  -4   51.79   14.30
  -5   7  -4   39.10   11.50
  -5   7  -4   54.49   10.50
  -5   7  -4   44.90   11.50
   5   7   4   64.99   10.00
  -6  -7  -4   57.99    5.90
   6  -7   4   53.59    5.30
   6  -7   4   64.69    6.00
  -6  -7  -4   56.69    7.20
  -6   7  -4   29.30   11.00
   6   7   4   56.19    7.40
  -6   7  -4   62.69    8.10
  -6   7  -4   71.79   12.70
   7  -7   4  109.19    7.00
   7  -7   4  128.99    7.60
  -7  -7  -4  125.29    7.60
  -7  -7  -4  120.09    8.60
  -7   7  -4  124.39   15.30
   7  -8  -4  146.09    8.60
  -7  -8   4  148.19    8.40
   7  -8  -4  141.89    8.70
  -7   8   4  184.08   22.40
  -7   8   4  163.88   13.10
   6  -8  -4  118.69    7.50
   6  -8  -4  108.99    9.50
   6  -8  -4   99.59    7.60
  -6  -8   4  114.69    8.10
  -6   8   4  109.19   11.50
  -6   8   4  105.99   15.70
  -6   8   4  138.89   22.20
   5  -8  -4  248.48   14.00
  -5  -8   4  206.88   19.60
   5  -8  -4  230.18   16.30
   5  -8  -4  230.08   13.60
  -5  -8   4  242.28   14.00
  -5   8   4  268.67   40.10
  -5   8   4  259.97   19.70
  -5   8   4  253.37   23.10
   4  -8  -4  233.68   13.20
   4  -8  -4  218.98   13.00
  -4  -8   4  211.88   13.40
   4  -8  -4  222.08   13.60
  -4  -8   4  191.28   20.40
   4   8  -4  207.98   16.70
  -4   8   4  222.88   27.70
  -4   8   4  206.58   19.30
  -4   8   4  232.98   23.30
  -4   8   4  185.18   14.80
  -3  -8   4   68.29    7.90
  -3  -8   4   46.30   12.10
   3  -8  -4   60.89    6.40
   3  -8  -4   61.19    6.60
  -3  -8   4   70.99    6.70
   3  -8  -4   61.19    7.00
  -3   8   4   50.29    8.60
  -3   8   4   52.69   16.90
   3   8  -4   69.99   13.60
  -3   8   4   69.09   14.00
  -3   8   4   62.69   11.70
  -2  -8   4  103.19    8.30
   2  -8  -4  120.89   18.20
   2  -8  -4  107.89    8.90
   2  -8  -4   98.99    7.90
  -2  -8   4  100.29    9.40
   2  -8  -4   96.39    9.10
  -2  -8   4   78.29   14.40
  -2   8   4  170.18   29.90
  -2   8   4  101.29   10.50
  -2   8   4  119.49   17.80
  -2   8   4   96.99   15.80
   2   8  -4   98.69   13.90
  -2   8   4   99.99   17.50
   1  -8  -4   86.49    8.90
  -1  -8   4   68.29   14.90
   1  -8  -4  108.49   15.20
   1  -8  -4   78.59    7.90
  -1  -8   4   67.89    7.30
   1  -8  -4   85.19    7.00
  -1  -8   4   75.89    8.30
   1   8  -4   76.39   11.40
  -1   8   4   95.29   17.30
  -1   8   4  119.59   22.30
  -1   8   4   86.79   15.10
  -1   8   4   68.29    9.60
  -1   8   4   94.59   14.30
   1   8  -4   78.89   13.90
  -1   8   4   74.69   14.80
   0  -8   4  330.17   24.80
   0  -8  -4  359.56   22.10
   0  -8  -4  357.86   27.10
   0  -8   4  401.76   20.90
   0  -8   4  356.86   20.60
   0  -8   4  421.26   29.00
   0  -8   4  378.16   21.10
   0  -8  -4  370.86   19.90
   0  -8   4  364.56   19.50
   0  -8  -4  357.36   20.70
   0  -8  -4  372.86   21.50
   0   8   4  438.26   29.20
   0   8   4  396.86   30.10
   0   8   4  317.97   26.20
   0   8   4  383.26   30.70
   0   8  -4  412.56   25.40
   0   8  -4  409.26   27.10
   0   8   4  439.76   28.30
   1  -8   4   14.90    3.90
   1  -8   4   11.50    3.10
   1  -8   4   11.30    3.30
  -1  -8  -4   20.10    4.50
  -1  -8  -4    9.20    4.30
  -1  -8  -4   14.10    5.10
  -1  -8  -4   16.10    2.90
   1  -8   4   12.40    4.10
   1   8   4    7.40    7.70
  -1   8  -4   13.20    7.30
  -1   8  -4   15.70    8.60
   1   8   4    5.00    8.90
  -1   8  -4    3.60    8.00
   1   8   4    9.30   10.20
  -2  -8  -4   14.80    4.20
  -2  -8  -4   16.20    5.10
   2  -8   4   12.80    3.70
   2  -8   4   18.40    4.40
  -2  -8  -4    8.00    5.00
   2  -8   4   11.20    3.10
   2  -8   4   20.80    4.30
  -2   8  -4   17.90    7.30
  -2   8  -4    3.90   10.50
  -2   8  -4   27.50    8.10
  -2   8  -4   16.20    9.10
   2   8   4   12.20   16.60
  -2   8  -4   15.30   11.60
   2   8   4   15.40    7.70
  -3  -8  -4   28.80    6.50
  -3  -8  -4   30.60    5.40
   3  -8   4   22.50    4.40
  -3  -8  -4   27.90    5.40
   3  -8   4   26.20    5.50
   3  -8   4   21.20    3.80
  -3   8  -4   12.30    6.50
  -3   8  -4   38.60   11.60
   3   8   4   33.80    9.40
  -3   8  -4   28.60    8.70
  -3   8  -4   20.10    9.90
  -3   8  -4   26.60    8.60
  -4  -8  -4   31.40    5.40
   4  -8   4   24.60    4.10
   4  -8   4   28.70    5.90
   4  -8   4   25.20    4.20
  -4   8  -4   26.50   10.40
  -4   8  -4   19.30    6.30
  -4   8  -4   34.70   10.50
   4   8   4   29.80    7.90
  -5  -8  -4   77.89    7.50
  -5  -8  -4   74.99    5.90
   5  -8   4   60.69    4.80
   5  -8   4   68.99    5.60
   5  -8   4   69.69    6.00
  -5   8  -4   52.59   11.40
  -5   8  -4   59.19    9.20
  -5   8  -4   75.49   13.90
   5   8   4   60.59    8.60
  -6  -8  -4   15.70    3.20
  -6  -8  -4   18.30    3.30
   6  -8   4   22.20    3.10
   6  -8   4   21.00    2.70
  -6   8  -4   20.50    7.60
  -6  -9   4    9.40    2.30
   6  -9  -4   13.50    2.30
   6  -9  -4    5.90    1.80
  -6   9   4    8.40    5.40
  -6   9   4    8.40    4.70
   5  -9  -4   74.49    5.50
   5  -9  -4   77.49    5.80
  -5  -9   4   66.09    6.00
   5  -9  -4   67.79    5.40
  -5   9   4   59.49   12.70
  -5   9   4   71.79    9.50
  -5   9   4   83.59   12.60
   4  -9  -4   10.40    3.00
  -4  -9   4    9.50    3.50
  -4  -9   4    7.90    5.50
   4  -9  -4    7.50    2.60
   4  -9  -4    9.10    2.90
   4   9  -4   12.00    6.10
  -4   9   4    3.30    5.60
  -4   9   4    6.60    8.10
  -4   9   4    1.70   12.10
  -3  -9   4   63.59    9.80
   3  -9  -4  104.49    8.80
   3  -9  -4   90.99    6.90
   3  -9  -4   64.99    7.40
  -3  -9   4   98.19    7.90
  -3   9   4   79.59   12.00
   3   9  -4   98.09   12.50
  -3   9   4  120.19   18.00
  -3   9   4   97.49   13.50
   2  -9  -4   57.19    6.80
   2  -9  -4   67.49    6.30
  -2  -9   4   67.69    7.30
   2  -9  -4   56.09    6.00
   2  -9  -4   60.39    5.50
  -2  -9   4   43.30   10.20
  -2   9   4   56.69   12.30
  -2   9   4   51.69    9.60
   2   9  -4   72.59   13.10
  -2   9   4   63.79   13.70
   2   9  -4   67.09   12.20
   1  -9  -4    9.50    3.60
   1  -9  -4    9.10    2.40
  -1  -9   4    0.20    1.50
  -1  -9   4   10.60    4.00
   1  -9  -4    5.30    3.40
  -1  -9   4   -1.50    2.10
   1  -9  -4    5.20    3.20
  -1  -9   4    4.20    2.70
   1   9  -4    4.80    7.50
  -1   9   4   13.50    8.40
  -1   9   4    0.90    9.70
  -1   9   4   13.00    7.50
   1   9  -4    6.10    6.00
   0  -9  -4   64.49    7.20
   0  -9  -4   64.89    8.20
   0  -9   4   61.79    6.30
   0  -9  -4   60.39    4.70
   0  -9   4   59.99    6.70
   0  -9  -4   50.39    7.10
   0  -9  -4   53.09    6.20
   0  -9   4   65.39    6.10
   0   9  -4   54.09   10.90
   0   9   4   59.89   12.80
   0   9   4   63.99   13.70
   0   9  -4   58.49   10.30
   0   9  -4   61.09   11.10
  -1  -9  -4   20.60    4.80
   1  -9   4   22.70    3.00
   1  -9   4   22.50    4.20
  -1  -9  -4   25.30    4.90
   1  -9   4   22.40    3.90
   1  -9   4   18.90    3.40
   1  -9   4   22.20    4.30
  -1  -9  -4   25.90    5.90
  -1   9  -4   24.50    9.60
   1   9   4   16.90    8.40
   1   9   4   16.60    7.30
  -1   9  -4   18.90    8.20
   1   9   4   21.50   10.70
  -1   9  -4   16.00    8.70
   2  -9   4   63.59    5.80
   2  -9   4   49.99    5.30
  -2  -9  -4   53.29    5.70
   2  -9   4   47.20    4.40
  -2  -9  -4   60.29    6.80
  -2  -9  -4   47.80    6.90
   2   9   4   44.50    8.20
  -2   9  -4   66.19   13.60
   2   9   4   64.29   12.60
  -2   9  -4   84.09   14.30
  -2   9  -4   58.29   10.20
  -3  -9  -4   67.39    7.00
  -3  -9  -4   75.39    6.00
   3  -9   4   71.99    5.70
   3  -9   4   87.19    6.40
   3  -9   4   72.69    5.40
   3   9   4   73.39   10.80
  -3   9  -4   63.19    9.70
  -3   9  -4   68.39   13.80
   4  -9   4   69.89    5.70
  -4  -9  -4   64.69    5.30
  -4  -9  -4   64.79    6.00
   4  -9   4   59.19    4.40
  -4   9  -4   54.29    8.50
   4   9   4   64.59    8.20
  -4   9  -4   48.70    9.50
   4 -10  -4  153.28    8.80
   4 -10  -4  163.88    8.30
  -4 -10   4  162.08    8.50
   4 -10  -4  163.28    8.70
  -4  10   4  155.08   10.50
  -4  10   4  168.08   13.10
  -3 -10   4   88.79    7.30
   3 -10  -4   94.19    6.20
   3 -10  -4   89.49    5.40
   3 -10  -4  107.99    6.90
   3 -10  -4   98.29    5.90
  -3  10   4   76.29   11.30
  -3  10   4  106.69   16.20
   2 -10  -4   10.00    2.60
   2 -10  -4   11.90    1.90
   2 -10  -4   11.60    3.00
   2 -10  -4   10.80    2.50
  -2 -10   4   16.30    2.90
  -2  10   4   13.40    7.90
  -2  10   4   11.20    5.30
   2  10  -4    7.70    5.90
   1 -10  -4   76.59    5.40
   1 -10  -4   77.99    6.00
  -1 -10   4   65.09    5.50
  -1  10   4   78.29   15.90
   1  10  -4   71.89   11.00
  -1  10   4   75.09    9.60
  -1  10   4   51.39   10.30
   0 -10  -4   13.10    3.20
   0 -10  -4   17.90    3.20
   0 -10   4   17.50    3.40
   0  10  -4   29.80    7.70
   0  10   4   30.50    5.90
   0  10   4   28.30    6.70
   0  10  -4    9.80    5.10
   0  10  -4   13.40    7.00
   0  10   4   12.30    7.40
  -1 -10  -4    3.40    2.20
   1 -10   4    2.90    2.20
  -1  10  -4    6.10    6.40
  -1  10  -4   -0.30    4.30
   1  10   4    3.00    5.00
  -1  10  -4    6.00    6.10
  -2 -10  -4    4.50    1.90
   2 -10   4    4.00    2.20
  -2  10  -4   -1.50    5.60
  -2  10  -4    4.90    4.40
 -11   0   5   65.69    8.90
 -11   0   5   60.39   12.10
 -11   0   5   76.39   10.60
  11   0  -5   72.89    4.60
  10   0  -5    0.10    1.90
 -10   0   5   -2.10    8.20
 -10   0   5    3.30    5.90
 -10   0   5    1.20    9.20
 -10   0   5   -4.70    9.60
 -10   0   5   -4.30    4.20
  -9   0   5    9.50   14.80
  -9   0   5    6.70    6.80
  -9   0   5    1.20    6.90
   9   0  -5    8.90    2.70
  -9   0   5   19.50   11.00
  -9   0   5    3.00   11.90
   8   0  -5   27.60    9.90
  -8   0   5   12.60    8.00
  -8   0   5   24.50   12.50
   8   0  -5   21.40    4.30
  -8   0   5   10.40   17.10
  -8   0   5   11.70   16.20
   8   0  -5   22.50    8.20
  -8   0   5   22.50   10.10
  -7   0   5 2458.95  134.59
  -7   0   5 2281.67  145.29
  -7   0   5 2442.16  126.09
   7   0  -5 2510.15  127.19
   7   0  -5 2464.75  114.59
   7   0  -5 2555.74  123.19
  -7   0   5 2626.54  121.29
  -7   0   5 2508.85  140.09
  -6   0   5  160.48   26.80
   6   0  -5  157.88   21.40
  -6   0   5  158.68   29.60
  -6   0   5  205.28   21.40
  -6   0   5  170.08   17.90
  -6   0   5  184.28   36.30
   6   0  -5  163.58    9.30
  -6   0   5  168.88   15.10
  -5   0   5  104.69   26.50
   5   0  -5  108.69    6.60
   5   0  -5  112.29   27.70
   5   0  -5  120.09   20.70
  -5   0   5  106.49   22.10
  -5   0   5   88.99   16.70
  -5   0   5  146.89   25.00
  -4   0   5   68.89    7.20
   4   0  -5   63.89    4.80
   4   0  -5   58.39   10.90
  -3   0   5  976.20   45.40
   3   0  -5  942.51   44.30
   3   0  -5  890.91   49.00
  -3   0   5  992.80   44.10
  -2   0   5 3408.96  164.78
   2   0  -5 3768.82  168.28
  -2   0   5 3603.14  164.58
  -1   0   5  609.84   29.00
  -1   0   5  587.84   28.40
   1   0  -5  575.94   32.10
   1   0  -5  599.84   36.20
  -1   0   5  587.24   28.70
   0   0   5   33.00    4.40
   0   0  -5   37.50    9.60
   0   0   5   38.00    4.70
   0   0  -5   47.60    9.30
   0   0   5   38.30    5.00
   1   0   5 4186.98  182.28
  -1   0  -5 3826.82  184.38
   1   0   5 3786.32  182.48
   1   0   5 3792.92  181.88
  -1   0  -5 4307.47  192.68
   2   0   5  380.06   42.00
  -2   0  -5  428.96   30.60
   2   0   5  368.66   19.80
   2   0   5  345.87   20.20
   2   0   5  393.16   20.00
   2   0   5  357.46   20.00
  -3   0  -5  120.49   10.30
  -3   0  -5  126.39   11.70
   3   0   5  125.99   10.00
  -3   0  -5  129.89   14.10
   3   0   5  133.79    9.30
  -3   0  -5  112.69   10.30
   3   0   5  117.89    9.10
   3   0   5  104.39    9.20
  -4   0  -5  323.37   21.80
  -4   0  -5  325.97   20.80
  -4   0  -5  359.16   22.10
   4   0   5  363.46   19.80
  -4   0  -5  376.06   21.80
   4   0   5  363.86   19.80
   4   0   5  350.76   19.70
   4   0   5  364.66   19.80
  -4   0  -5  335.17   19.20
  -4   0  -5  314.67   19.00
  -4   0  -5  307.17   20.10
  -5   0  -5  140.29   13.00
  -5   0  -5  148.39   14.80
   5   0   5  169.88   12.10
  -5   0  -5  137.69   17.00
   5   0   5  146.49   12.20
  -5   0  -5  138.69   18.70
   5   0   5  158.38   12.10
  -5   0  -5  157.88   16.60
   5   0   5  138.89   11.30
  -5   0  -5  155.38   11.60
   5   0   5  152.88   11.50
   5   0   5  141.49   12.20
   6   0   5  517.15   27.00
   6   0   5  496.45   28.50
   6   0   5  476.65   29.10
  -6   0  -5  505.85   38.70
  -6   0  -5  567.04   36.00
  -6   0  -5  541.15   28.00
  -6   0  -5  544.25   32.00
   6   0   5  551.94   28.70
   6   0   5  515.45   27.40
  -6   0  -5  485.75   33.50
  -6   0  -5  490.15   28.90
   6   0   5  503.95   27.80
   7   0   5   77.59    7.60
  -7   0  -5   76.29    9.60
   7   0   5   82.29    6.90
  -7   0  -5   97.39   18.70
   7   0   5   83.79    8.30
  -7   0  -5   64.69    9.80
   8   0   5    2.80    2.90
   8   0   5    5.60    2.60
  -8   0  -5    3.90   14.50
  -8   0  -5    4.60    4.60
  -8   0  -5   -2.10    5.10
  -8   0  -5   18.10   11.20
  -8   0  -5   15.20    9.50
  -9   0  -5   68.29    8.10
   9   0   5   85.99    7.40
  -9   0  -5   62.59   11.00
  -9   0  -5   55.79   12.10
   9   0   5   67.29    5.00
  11  -1  -5   64.59    5.20
 -11  -1   5   62.79    8.60
 -11  -1   5   61.59   11.30
 -11  -1   5   47.10   10.10
 -11   1   5   51.99   12.60
 -11   1   5   65.59    9.00
 -11   1   5   47.20   10.50
 -10  -1   5    6.80    9.70
  10  -1  -5    4.40    2.10
 -10  -1   5    1.10    6.60
 -10  -1   5    8.70    9.50
 -10  -1   5    5.10    4.00
 -10   1   5   -3.90    8.80
 -10   1   5    3.90    5.20
 -10   1   5   -1.40    6.40
 -10   1   5    2.40   10.70
 -10   1   5    9.70    8.00
  -9  -1   5  170.68   27.30
   9  -1  -5  173.38   10.50
  -9  -1   5  187.68   15.90
  -9  -1   5  183.68   23.00
   9  -1  -5  189.88   10.70
  -9  -1   5  190.88   27.70
  -9  -1   5  196.88   17.80
   9   1  -5  188.88   10.50
  -9   1   5  133.59   24.50
  -9   1   5  176.68   18.20
  -9   1   5  181.98   29.10
  -9   1   5  152.28   17.90
  -9   1   5  190.08   21.30
  -8  -1   5  837.32   43.20
  -8  -1   5  763.82   57.89
   8  -1  -5  733.33   45.90
  -8  -1   5  769.22   42.40
   8  -1  -5  715.23   35.90
   8  -1  -5  755.32   36.20
  -8  -1   5  694.53   53.99
   8  -1  -5  670.53   43.10
  -8  -1   5  739.33   49.00
   8   1  -5  713.03   43.70
  -8   1   5  691.53   68.99
  -8   1   5  736.23   47.40
  -8   1   5  720.53   59.49
   8   1  -5  776.72   35.90
  -8   1   5  815.02   58.49
  -8   1   5  748.13   43.90
   7  -1  -5  109.49   18.40
   7  -1  -5  100.39    7.50
  -7  -1   5  123.49   16.10
  -7  -1   5  100.89   22.10
  -7  -1   5  114.79   20.00
  -7  -1   5  130.09   26.40
   7  -1  -5  110.09    7.50
   7  -1  -5  106.99   17.00
  -7  -1   5  129.09   14.30
   7   1  -5  110.09    7.10
  -7   1   5  111.69   16.70
   7   1  -5  102.59   18.00
  -7   1   5  109.89   28.20
  -7   1   5  109.89   32.00
  -7   1   5  111.99   25.40
  -7   1   5   95.39   15.30
  -7   1   5  106.09   18.30
   7   1  -5  125.39   14.30
   6  -1  -5   75.99   16.00
  -6  -1   5   71.29   14.20
   6  -1  -5   73.89   14.90
  -6  -1   5   53.49   10.60
  -6  -1   5   66.19   11.60
  -6  -1   5   85.19   21.50
  -6  -1   5   58.69   13.30
   6  -1  -5   61.99   14.90
   6  -1  -5   75.89    7.30
   6  -1  -5   68.39    5.40
  -6  -1   5   36.80   17.80
  -6   1   5   74.49   19.30
  -6   1   5   78.99   14.90
   6   1  -5   79.59   14.20
  -6   1   5   62.99   12.40
  -6   1   5   63.19   20.40
  -6   1   5   58.19   11.90
  -6   1   5   68.09   24.40
   5  -1  -5   59.09   16.10
  -5  -1   5   93.99   19.50
  -5  -1   5   86.09   16.20
   5  -1  -5   80.29   14.00
   5  -1  -5   78.29    5.30
  -5  -1   5   70.59   17.90
  -5   1   5   85.79   18.20
  -5   1   5   70.69   22.70
  -5   1   5   42.60   20.50
  -5   1   5   65.79   12.90
   5   1  -5   77.79    5.10
   5   1  -5   64.69   20.80
  -5   1   5   65.39   11.80
   5   1  -5   55.79   14.30
  -4  -1   5   71.19   10.10
   4  -1  -5   47.60   20.50
   4  -1  -5   59.79   15.00
   4  -1  -5   65.29   12.80
   4  -1  -5   74.79    4.90
  -4   1   5   75.99    6.80
  -4   1   5   72.09    4.90
   4   1  -5   66.99    4.60
   3  -1  -5  496.85   26.90
  -3  -1   5  543.15   26.30
   3  -1  -5  524.35   31.50
  -3   1   5  558.44   28.30
   3   1  -5  536.85   30.70
  -3   1   5  572.14   27.40
  -3   1   5  578.14   26.20
   2  -1  -5  479.05   31.00
  -2  -1   5  472.65   24.00
  -2  -1   5  474.05   23.10
   2  -1  -5  561.14   29.10
  -2   1   5  470.45   23.90
  -2   1   5  471.75   25.00
  -2   1   5  471.55   25.30
   2   1  -5  564.84   27.90
  -1  -1   5  984.50   46.50
  -1  -1   5  984.40   46.00
   1  -1  -5  952.60   50.19
   1  -1  -5  964.40   53.69
  -1  -1   5 1003.70   46.60
  -1   1   5  980.70   46.40
  -1   1   5 1015.00   46.90
   1   1  -5  956.70   50.29
  -1   1   5 1020.60   47.20
   0  -1   5  837.92   40.00
   0  -1  -5  780.42   47.10
   0  -1   5  807.02   40.30
   0  -1  -5  949.40   44.20
   0  -1   5  788.32   40.30
   0   1   5  795.62   40.30
   0   1   5  907.41   42.30
   0   1   5  800.12   41.60
   0   1  -5  889.31   43.10
   0   1   5  868.51   40.30
   1  -1   5  395.06   20.30
   1  -1   5  372.66   19.90
   1  -1   5  369.16   19.90
   1  -1   5  401.86   20.30
  -1  -1  -5  378.56   23.20
   1  -1   5  379.26   38.80
  -1  -1  -5  419.06   28.00
  -1   1  -5  389.76   22.70
   1   1   5  395.96   20.10
  -1   1  -5  367.96   19.90
   1   1   5  411.66   20.30
   1   1   5  365.76   20.00
   1   1   5  412.56   25.70
   2  -1   5  585.74   29.20
   2  -1   5  580.34   28.80
   2  -1   5  632.14   29.30
   2  -1   5  580.44   48.50
   2  -1   5  616.34   29.60
  -2  -1  -5  536.65   31.20
   2   1   5  541.55   28.80
  -2   1  -5  535.15   28.90
   2   1   5  578.64   29.10
   2   1   5  566.14   30.40
  -2   1  -5  551.04   31.70
   2   1   5  590.84   29.00
  -3  -1  -5   19.90    5.00
  -3  -1  -5   23.20    4.90
   3  -1   5   20.90    4.40
   3  -1   5   24.20    4.70
   3  -1   5   18.80    4.10
  -3  -1  -5   15.70    4.60
  -3  -1  -5   21.80    6.30
  -3  -1  -5   18.10    4.60
   3  -1   5   26.30    6.10
   3  -1   5   15.20    4.20
   3  -1   5   26.20    4.70
   3   1   5   16.90    4.50
  -3   1  -5   22.00    9.10
   3   1   5   24.30    5.80
   3   1   5   23.30    4.30
   3   1   5   20.90    4.00
  -3   1  -5   27.80    5.90
  -3   1  -5   24.70    6.10
  -3   1  -5   33.00    6.60
  -4  -1  -5   62.29   10.50
  -4  -1  -5   78.49    8.60
   4  -1   5   79.59    7.60
   4  -1   5   73.99    8.90
   4  -1   5   68.39    7.70
  -4  -1  -5   85.79   10.40
  -4  -1  -5   77.99    7.50
   4  -1   5   76.29    8.00
  -4  -1  -5   74.49    8.90
   4  -1   5   78.29    8.70
  -4  -1  -5   88.39   17.80
   4  -1   5   78.19    8.20
  -4   1  -5   80.79   11.40
  -4   1  -5   71.69   10.40
  -4   1  -5   77.49    8.00
  -4   1  -5   68.19    7.90
  -4   1  -5   83.09   10.40
  -4   1  -5   71.89   10.10
   4   1   5   79.59    7.60
   4   1   5   79.79    9.30
   4   1   5   65.39    9.40
   4   1   5   52.59    8.00
  -4   1  -5   73.39   10.80
   4   1   5   77.59    7.50
  -5  -1  -5  280.57   21.80
   5  -1   5  224.38   19.20
   5  -1   5  273.97   16.20
   5  -1   5  238.08   17.40
  -5  -1  -5  288.27   20.90
   5  -1   5  270.77   17.40
  -5  -1  -5  279.07   19.00
   5  -1   5  300.67   16.50
   5  -1   5  274.77   17.40
  -5  -1  -5  251.47   17.90
  -5   1  -5  299.67   20.20
  -5   1  -5  284.57   23.80
   5   1   5  249.78   17.70
   5   1   5  255.07   16.50
  -5   1  -5  283.77   20.60
   5   1   5  283.47   16.80
   5   1   5  281.67   17.40
   5   1   5  254.47   17.80
  -5   1  -5  259.77   21.40
  -6  -1  -5   47.00   10.70
   6  -1   5   51.49    9.00
   6  -1   5   64.19    8.30
   6  -1   5   68.39    7.20
  -6  -1  -5   52.09   11.80
   6  -1   5   66.49    7.80
   6  -1   5   58.89    7.50
   6  -1   5   68.19    8.60
  -6  -1  -5   56.59    8.40
  -6  -1  -5   64.99    9.70
  -6  -1  -5   65.99   11.00
  -6   1  -5   36.00   13.00
   6   1   5   67.19    7.60
   6   1   5   80.89    9.50
   6   1   5   63.19    7.80
  -6   1  -5   50.99   11.70
   6   1   5   68.59    9.50
  -6   1  -5   62.19    9.30
   6   1   5   73.09    8.10
  -6   1  -5   62.09   12.70
   7  -1   5   96.59    7.70
   7  -1   5  102.69    8.20
   7  -1   5   79.69    7.90
  -7  -1  -5   97.39   18.40
   7  -1   5   81.59   10.60
  -7  -1  -5  104.09    9.80
  -7  -1  -5   92.09   10.60
  -7   1  -5   99.59   10.60
  -7   1  -5  102.89   19.40
   7   1   5   83.39    8.60
  -7   1  -5  106.49   21.00
   7   1   5   91.69    7.90
   7   1   5   92.19    9.00
  -8  -1  -5   14.90    9.10
  -8  -1  -5    3.50   10.40
  -8  -1  -5   11.40    4.90
  -8  -1  -5   13.30    5.30
   8  -1   5   11.00    2.90
   8  -1   5   12.60    4.30
  -8   1  -5   10.60   10.70
   8   1   5    9.80    3.40
  -8   1  -5    9.20    8.30
  -8   1  -5   20.00   12.50
   8   1   5   10.60    2.90
  -8   1  -5    2.80    8.60
  -9  -1  -5    6.10    4.10
  -9  -1  -5   12.90    7.00
   9  -1   5   10.80    4.30
   9  -1   5    5.10    1.80
  -9   1  -5    7.40    9.10
  -9   1  -5    0.00    5.90
   9   1   5    0.00    2.40
   9   1   5    5.00    2.00
  11  -2  -5   88.89    5.00
 -11  -2   5   98.29   11.80
 -11  -2   5   69.39   10.30
 -11  -2   5   76.79    8.10
 -11   2   5   73.59   11.80
 -10  -2   5   35.40   12.70
 -10  -2   5   36.60   11.10
  10  -2  -5   38.80    4.00
 -10  -2   5   43.80    8.10
  10  -2  -5   54.29    4.60
 -10  -2   5   59.29    6.20
 -10   2   5   44.70    7.90
 -10   2   5   37.00   13.70
  10   2  -5   48.00    3.90
 -10   2   5   26.40   10.90
 -10   2   5   35.10   11.90
 -10   2   5   41.70    9.00
  -9  -2   5   50.39    9.10
   9  -2  -5   54.89    5.00
  -9  -2   5   37.30    8.60
  -9  -2   5   33.40   14.00
  -9  -2   5   59.19   14.40
  -9   2   5   65.09   20.40
  -9   2   5   46.10   10.50
   9   2  -5   46.10    4.40
  -9   2   5   31.80   22.20
  -9   2   5   36.70   11.60
  -9   2   5   23.00   15.00
   8  -2  -5  335.47   26.80
  -8  -2   5  362.16   31.80
  -8  -2   5  393.96   23.80
  -8  -2   5  379.16   24.70
   8  -2  -5  306.47   27.30
  -8  -2   5  361.56   38.10
   8  -2  -5  347.37   18.30
   8  -2  -5  343.97   18.00
   8   2  -5  327.67   17.40
  -8   2   5  375.86   41.10
  -8   2   5  340.87   26.30
  -8   2   5  357.76   42.00
  -8   2   5  335.67   28.60
   8   2  -5  334.67   23.70
  -8   2   5  287.97   49.80
  -7  -2   5 1416.46   73.29
   7  -2  -5 1553.84   79.79
  -7  -2   5 1484.55   86.49
   7  -2  -5 1437.86   68.39
  -7  -2   5 1471.85   81.09
  -7  -2   5 1481.35   73.89
  -7  -2   5 1516.25   90.29
  -7   2   5 1473.35   75.39
  -7   2   5 1427.66   77.19
  -7   2   5 1497.45   94.29
  -7   2   5 1365.06   77.69
  -7   2   5 1479.65  101.49
   7   2  -5 1400.66   67.39
  -7   2   5 1458.65   89.59
   7   2  -5 1411.36   78.39
  -6  -2   5  239.48   28.90
   6  -2  -5  190.48   23.10
   6  -2  -5  201.08   11.30
   6  -2  -5  209.08   20.50
  -6  -2   5  222.28   30.30
   6  -2  -5  218.18   24.30
  -6  -2   5  209.58   16.70
  -6  -2   5  198.28   16.50
  -6  -2   5  227.88   23.40
  -6  -2   5  186.68   16.80
   6  -2  -5  201.58   11.70
  -6   2   5  224.38   30.90
  -6   2   5  252.87   41.60
  -6   2   5  208.78   30.50
  -6   2   5  199.68   22.00
  -6   2   5  203.38   18.50
   6   2  -5  178.48   10.70
  -6   2   5  219.88   22.00
  -5  -2   5  251.57   28.30
  -5  -2   5  258.17   23.00
   5  -2  -5  230.78   12.70
   5  -2  -5  238.18   27.40
   5  -2  -5  237.48   12.30
  -5  -2   5  254.37   18.00
   5  -2  -5  238.38   27.50
  -5  -2   5  237.78   31.00
   5  -2  -5  252.17   26.40
  -5  -2   5  240.78   17.80
  -5   2   5  237.98   12.20
  -5   2   5  235.18   16.00
  -5   2   5  239.28   31.10
  -5   2   5  187.68   28.60
   5   2  -5  231.78   24.90
  -5   2   5  228.38   39.30
   5   2  -5  225.98   33.90
   5   2  -5  204.98   11.90
  -5   2   5  225.38   19.10
   4  -2  -5  352.56   18.30
   4  -2  -5  409.36   46.40
   4  -2  -5  419.86   35.30
   4  -2  -5  362.56   25.50
  -4  -2   5  437.56   28.30
  -4   2   5  376.96   18.90
  -4   2   5  353.46   20.70
   3  -2  -5 1162.88   63.49
   3  -2  -5 1238.48   68.89
  -3  -2   5 1301.27   71.49
   3  -2  -5 1238.88   74.29
  -3  -2   5 1235.08   63.89
   3  -2  -5 1238.98   57.89
   3  -2  -5 1252.17   87.29
  -3   2   5 1321.37   61.09
  -3   2   5 1271.77   59.79
   2  -2  -5 5538.55  284.37
   2  -2  -5 5005.50  264.77
   2  -2  -5 5406.06  254.77
   2  -2  -5 5671.83  263.97
  -2  -2   5 5720.03  269.97
  -2  -2   5 5506.05  251.87
  -2   2   5 5666.93  251.97
   2   2  -5 5377.26  253.27
  -1  -2   5 1205.58   56.09
  -1  -2   5 1207.98   55.39
   1  -2  -5 1144.19   60.19
  -1  -2   5 1279.77   73.59
   1  -2  -5 1241.38   64.09
  -1   2   5 1224.38   56.29
   1   2  -5 1139.09   55.69
  -1   2   5 1260.57   57.39
  -1   2   5 1115.19   58.69
   1   2  -5 1180.78   58.69
  -1   2   5 1234.58   56.89
   0  -2  -5  962.30   45.10
   0  -2   5  817.02   41.20
   0  -2  -5  822.12   48.00
   0  -2   5  764.92   55.99
   0  -2   5  869.01   40.50
   0   2  -5  876.91   41.20
   0   2  -5  851.21   43.30
   0   2   5  865.51   41.00
   0   2   5  863.61   41.40
   0   2   5  812.42   41.40
  -1  -2  -5 2162.98  103.59
   1  -2   5 2229.68  101.29
   1  -2   5 1943.31  100.99
   1  -2   5 2307.57  101.59
   1  -2   5 2290.57  121.49
  -1  -2  -5 2049.89  115.99
   1   2   5 2250.47  101.29
  -1   2  -5 2078.09  100.99
  -1   2  -5 2210.28  103.49
   1   2   5 2292.47  101.19
   1   2   5 2143.29  100.99
   1   2   5 2185.78  103.39
  -2  -2  -5  234.68   20.90
   2  -2   5  222.88   14.00
   2  -2   5  204.68   12.90
  -2  -2  -5  218.98   14.80
   2  -2   5  232.58   14.40
   2  -2   5  262.87   29.40
   2  -2   5  263.97   14.40
  -2   2  -5  231.88   16.30
   2   2   5  221.78   16.40
  -2   2  -5  245.48   14.60
   2   2   5  244.78   14.00
   2   2   5  242.08   13.90
   2   2   5  246.18   13.80
   3  -2   5  747.73   66.69
  -3  -2  -5  906.41   45.40
  -3  -2  -5  997.50   47.80
   3  -2   5  834.52   44.80
  -3  -2  -5  857.31   45.80
   3  -2   5  949.60   45.70
  -3  -2  -5  821.82   47.50
  -3  -2  -5  928.61   45.50
   3  -2   5  950.20   49.90
  -3  -2  -5  890.51   49.10
   3  -2   5  984.40   46.40
   3  -2   5  906.71   44.50
   3   2   5  970.60   45.20
  -3   2  -5  856.21   45.70
   3   2   5  876.01   45.10
  -3   2  -5 1027.80   52.59
   3   2   5 1013.00   45.40
  -3   2  -5 1069.29   54.39
   3   2   5  841.62   46.40
  -3   2  -5  869.01   47.30
  -4  -2  -5  805.62   39.10
  -4  -2  -5  839.52   40.70
   4  -2   5  825.42   40.30
   4  -2   5  803.72   40.70
  -4  -2  -5  795.82   40.60
   4  -2   5  804.02   39.20
   4  -2   5  818.22   39.00
   4  -2   5  828.72   41.00
  -4  -2  -5  776.82   41.30
  -4  -2  -5  782.42   42.70
   4  -2   5  737.63   40.00
  -4   2  -5  773.72   43.30
   4   2   5  837.02   40.00
  -4   2  -5  808.12   42.40
   4   2   5  804.62   39.50
  -4   2  -5  810.02   44.10
  -4   2  -5  720.53   43.30
   4   2   5  786.72   40.80
  -4   2  -5  764.62   40.10
   4   2   5  754.32   41.20
   4   2   5  784.42   41.20
  -4   2  -5  759.92   43.00
  -4   2  -5  765.82   39.70
   5  -2   5  307.37   19.40
  -5  -2  -5  305.77   19.40
   5  -2   5  290.67   18.90
  -5  -2  -5  309.87   17.80
   5  -2   5  300.97   18.10
   5  -2   5  291.77   16.90
   5  -2   5  307.17   17.30
  -5  -2  -5  310.37   19.60
  -5  -2  -5  319.97   23.60
   5  -2   5  255.77   18.40
  -5  -2  -5  314.57   21.90
   5   2   5  308.17   19.60
  -5   2  -5  321.57   24.00
  -5   2  -5  296.47   24.90
  -5   2  -5  277.57   18.90
  -5   2  -5  326.97   23.70
  -5   2  -5  308.17   18.80
   5   2   5  292.47   17.50
  -5   2  -5  289.67   19.10
   5   2   5  294.87   18.40
   5   2   5  308.87   18.70
   6  -2   5  452.45   26.60
  -6  -2  -5  486.95   34.00
   6  -2   5  454.95   24.60
   6  -2   5  413.46   26.00
  -6  -2  -5  463.15   26.80
   6  -2   5  460.55   23.90
  -6  -2  -5  475.85   25.30
  -6  -2  -5  472.85   27.20
   6  -2   5  448.16   24.00
   6  -2   5  432.46   26.50
  -6  -2  -5  488.95   30.90
   6   2   5  471.55   25.90
  -6   2  -5  465.15   25.80
  -6   2  -5  472.55   35.70
   6   2   5  464.65   25.50
   6   2   5  446.56   25.00
  -6   2  -5  433.26   33.10
   6   2   5  458.15   24.50
  -7  -2  -5  106.99   19.00
   7  -2   5  109.69   10.30
  -7  -2  -5   98.79   19.80
   7  -2   5   91.19   10.20
  -7  -2  -5   92.19    9.40
   7  -2   5   97.99    7.90
   7  -2   5   94.99    7.60
   7  -2   5  118.09    8.50
  -7  -2  -5   84.29   10.40
  -7   2  -5  104.99   19.10
   7   2   5  113.19    8.50
   7   2   5   91.59    9.10
  -7   2  -5  104.29   21.20
  -7   2  -5   94.39   10.70
   7   2   5  114.79   10.60
  -8  -2  -5  128.39   18.80
   8  -2   5  114.29    7.40
   8  -2   5   90.49   11.20
  -8  -2  -5   96.69    9.10
   8  -2   5  114.09    7.70
  -8  -2  -5  131.69   16.70
  -8  -2  -5  116.99   10.30
  -8   2  -5  105.69   20.40
   8   2   5  121.99    8.60
   8   2   5  112.69    8.10
  -8   2  -5  113.19   20.10
  -8   2  -5   91.89   21.80
  -9  -2  -5   81.79   10.70
  -9  -2  -5   74.89    6.20
   9  -2   5   79.49    5.70
   9   2   5   72.19    5.60
  -9   2  -5   61.79   18.40
   9   2   5   87.09    6.40
  -9   2  -5   67.69   11.00
  10  -3  -5   16.90    3.70
 -10  -3   5   15.60    8.80
 -10  -3   5    6.10    5.50
  10  -3  -5   13.10    2.50
 -10  -3   5   15.30    3.40
 -10  -3   5    7.00    8.70
 -10   3   5    9.00    9.80
 -10   3   5   11.00    5.70
 -10   3   5    5.90   10.90
  -9  -3   5  327.57   27.90
   9  -3  -5  309.77   16.60
  -9  -3   5  319.37   18.70
   9  -3  -5  314.77   16.40
  -9  -3   5  319.37   21.50
  -9  -3   5  291.37   30.50
  -9   3   5  331.17   24.00
  -9   3   5  342.07   35.30
  -9   3   5  273.37   44.30
  -9   3   5  330.37   37.00
   8  -3  -5  456.35   33.30
  -8  -3   5  458.85   29.80
   8  -3  -5  494.45   24.90
   8  -3  -5  496.65   24.50
   8  -3  -5  447.86   33.20
  -8  -3   5  529.35   45.20
  -8  -3   5  533.75   28.80
  -8  -3   5  502.55   40.70
   8  -3  -5  458.55   34.40
  -8   3   5  545.85   35.60
  -8   3   5  480.65   57.19
  -8   3   5  484.15   46.30
  -8   3   5  497.35   48.90
   7  -3  -5  467.75   33.70
   7  -3  -5  422.56   32.90
   7  -3  -5  427.86   22.20
   7  -3  -5  406.66   21.50
  -7  -3   5  438.76   26.10
  -7  -3   5  441.16   39.90
   7  -3  -5  437.86   31.60
  -7  -3   5  432.96   27.20
  -7  -3   5  419.66   34.00
  -7   3   5  445.96   45.30
  -7   3   5  426.56   32.40
   7   3  -5  421.16   28.60
  -7   3   5  422.26   30.30
  -7   3   5  411.96   43.50
  -7   3   5  422.16   52.69
  -6  -3   5  417.66   38.50
  -6  -3   5  415.66   24.90
  -6  -3   5  407.76   25.60
   6  -3  -5  412.66   33.70
  -6  -3   5  466.35   30.30
   6  -3  -5  410.46   21.30
   6  -3  -5  397.46   29.20
   6  -3  -5  399.46   20.70
   6  -3  -5  415.56   33.20
  -6  -3   5  484.35   37.40
  -6   3   5  398.96   29.40
  -6   3   5  392.26   41.20
  -6   3   5  400.56   31.20
   5  -3  -5  116.09   20.40
  -5  -3   5   98.89   10.70
  -5  -3   5  119.89   17.70
   5  -3  -5   73.29   15.00
  -5  -3   5   76.09   10.60
   5  -3  -5   93.89    6.90
  -5  -3   5   90.09   19.80
   5  -3  -5   86.19   14.10
  -5  -3   5   72.49   10.80
   5  -3  -5  102.09    8.50
  -5   3   5   86.09   10.70
  -5   3   5   71.99   23.30
  -5   3   5   91.79    7.10
   5   3  -5  102.79   24.30
   5   3  -5   97.99   18.10
  -5   3   5   73.89   19.70
  -5   3   5   87.69   14.80
  -5   3   5   97.69   16.10
   4  -3  -5  117.59    9.60
  -4  -3   5  133.09   12.20
  -4  -3   5  173.28   26.70
   4  -3  -5  113.69   14.70
   4  -3  -5  184.48   34.60
   4  -3  -5  115.49    7.80
   4  -3  -5  128.79   19.90
  -4   3   5   94.49   18.90
  -4   3   5  113.79    8.20
  -4   3   5  118.89   10.50
  -4   3   5   98.99   13.30
  -3  -3   5  196.28   15.80
   3  -3  -5  145.09    8.30
   3  -3  -5  139.79   17.20
   3  -3  -5  126.79   21.00
  -3  -3   5  163.18   12.40
   3  -3  -5  168.78   25.50
   3  -3  -5  139.39   14.80
  -3   3   5  139.89    9.30
  -3   3   5  164.28   11.20
  -3   3   5  136.59   17.30
  -3   3   5  148.29   13.30
   3   3  -5  137.79    8.10
   2  -3  -5  493.35   30.40
   2  -3  -5  515.75   24.50
   2  -3  -5  538.85   34.60
   2  -3  -5  465.85   36.10
   2  -3  -5  485.85   40.70
  -2  -3   5  534.95   34.90
   2  -3  -5  490.05   52.19
  -2   3   5  518.25   27.50
  -2   3   5  496.55   29.30
   2   3  -5  490.35   28.30
  -2   3   5  539.55   26.90
   1  -3  -5  452.85   39.20
   1  -3  -5  511.85   50.59
   1  -3  -5  514.25   33.10
  -1  -3   5  493.45   24.20
  -1  -3   5  499.65   36.20
   1  -3  -5  454.65   33.90
   1  -3  -5  484.65   29.00
  -1   3   5  484.65   28.80
   1   3  -5  452.95   24.00
  -1   3   5  498.15   24.70
  -1   3   5  516.75   26.10
  -1   3   5  515.35   25.60
   0  -3  -5 1227.98   70.19
   0  -3  -5 1443.56   78.69
   0  -3   5 1272.57   62.69
   0  -3  -5 1462.15   94.49
   0  -3   5 1197.68   76.39
   0   3   5 1336.67   63.19
   0   3   5 1348.67   62.69
   0   3  -5 1349.96   65.19
   0   3  -5 1341.07   62.59
   0   3   5 1304.47   63.49
   0   3   5 1400.16   66.39
  -1  -3  -5  930.01   71.89
  -1  -3  -5  908.61   45.70
   1  -3   5  964.70   45.10
   1  -3   5 1010.50   62.09
  -1  -3  -5  823.62   57.09
   1  -3   5  893.71   43.90
  -1  -3  -5  950.80   52.09
   1   3   5  885.91   44.30
   1   3   5  878.91   47.50
  -1   3  -5  896.61   46.70
   1   3   5  977.40   45.00
   1   3   5  962.30   44.70
  -1   3  -5  872.41   44.70
   2  -3   5   57.49    7.40
  -2  -3  -5   60.59    6.10
   2  -3   5   57.19   11.70
  -2  -3  -5   84.89    8.40
   2  -3   5   76.59    5.20
   2  -3   5   62.79    5.90
  -2   3  -5   49.70   11.20
  -3  -3  -5  126.09   11.60
  -3  -3  -5  134.49   10.40
   3  -3   5  140.29    9.10
   3  -3   5  140.09   11.10
   3  -3   5  117.79   10.20
   3  -3   5  147.19   10.70
   3  -3   5  115.79    8.00
   3  -3   5  120.89   23.70
  -3  -3  -5  125.69    9.40
   3  -3   5  119.89   10.10
  -3  -3  -5  116.59    8.80
  -3  -3  -5  138.09   10.80
  -3   3  -5  122.29   12.60
  -3   3  -5  120.19   12.10
   3   3   5  115.49   13.20
  -3   3  -5   99.99   14.80
   3   3   5  130.49    9.70
  -3   3  -5  128.69   12.70
   3   3   5  116.89   10.80
  -3   3  -5  124.39   10.30
   3   3   5  137.39    9.50
  -3   3  -5  117.99    9.80
  -3   3  -5  134.59   14.80
   4  -3   5  152.58   12.00
  -4  -3  -5  141.59   11.50
  -4  -3  -5  135.49   10.10
   4  -3   5  126.29   10.50
  -4  -3  -5  139.79   15.90
  -4  -3  -5  140.69   14.30
   4  -3   5  141.09    9.10
  -4  -3  -5   89.79   19.50
   4  -3   5  145.19   12.10
  -4  -3  -5  136.59   10.70
   4  -3   5  150.28   12.40
  -4   3  -5  142.99   16.90
  -4   3  -5  128.99   11.70
   4   3   5  142.49   10.20
  -4   3  -5  140.69   11.70
  -4   3  -5  134.69   15.80
  -4   3  -5  141.59   15.10
   4   3   5  128.69   13.40
  -4   3  -5  114.09   21.70
   4   3   5  140.69   10.60
   4   3   5  131.09   12.50
  -5  -3  -5  947.71   45.30
   5  -3   5  950.30   47.40
  -5  -3  -5  945.11   46.30
   5  -3   5  816.32   48.70
  -5  -3  -5  924.81   47.20
   5  -3   5  892.61   46.30
   5  -3   5  887.41   47.20
   5  -3   5  840.12   46.20
  -5  -3  -5  947.61   49.50
   5  -3   5  911.41   44.10
   5  -3   5  912.11   44.60
  -5  -3  -5 1004.10   52.09
   5  -3   5  959.90   45.80
   5   3   5  910.91   45.90
  -5   3  -5  947.11   53.39
   5   3   5  910.81   46.10
   5   3   5  929.61   47.40
  -5   3  -5  948.41   52.49
  -5   3  -5  930.71   47.50
   5   3   5  921.91   45.40
  -5   3  -5  841.22   47.60
  -5   3  -5  915.91   46.20
   6  -3   5   12.10    3.20
  -6  -3  -5   21.70   17.50
  -6  -3  -5    4.20    8.90
   6  -3   5   14.10    4.10
   6  -3   5   10.50    6.00
   6  -3   5   14.90    6.10
   6  -3   5   10.00    4.40
   6  -3   5    7.80    8.10
  -6  -3  -5   18.80   12.90
   6  -3   5   14.30    4.40
   6   3   5    8.00    4.20
  -6   3  -5    2.80    4.30
  -6   3  -5    2.70   15.40
  -6   3  -5   -0.80   12.90
   6   3   5   14.00    5.40
   6   3   5   10.70    5.50
  -6   3  -5   -2.80    6.30
   7  -3   5   37.50    4.80
  -7  -3  -5   38.80    7.20
   7  -3   5   40.40    4.90
  -7  -3  -5   14.00   12.50
  -7  -3  -5   19.90   10.70
   7  -3   5   40.80    7.10
  -7  -3  -5   29.70    6.40
   7   3   5   27.10    4.70
   7   3   5   42.90    7.00
  -7   3  -5   31.20   11.40
  -7   3  -5   61.79   15.20
   7   3   5   26.80    5.90
  -8  -3  -5  104.99    8.30
   8  -3   5  113.09    8.50
  -8  -3  -5  103.79   14.00
  -8  -3  -5   90.39    9.50
   8  -3   5   93.59    6.00
   8   3   5  115.19    9.50
  -8   3  -5   79.09   17.00
  -8   3  -5  102.89   13.80
  -8   3  -5   99.09   18.60
   9  -3   5   16.90    3.10
  -9  -3  -5   13.10    3.60
  -9   3  -5   16.20    6.20
  -9   3  -5   16.30   13.10
  10  -4  -5   10.20    2.10
  10  -4  -5   11.90    2.70
 -10  -4   5    4.30    6.60
 -10  -4   5    8.50    3.60
 -10  -4   5   10.70    7.40
 -10   4   5    4.10    9.50
 -10   4   5   10.10    4.70
 -10   4   5    4.80    6.60
  -9  -4   5  127.39   18.30
   9  -4  -5  131.99    7.90
  -9  -4   5  133.69   10.20
   9  -4  -5  129.59    8.10
  -9  -4   5  111.79   18.80
  -9  -4   5  127.69   11.80
  -9   4   5  105.59   20.20
  -9   4   5  141.39   23.80
  -8  -4   5  268.67   27.20
   8  -4  -5  276.37   15.20
   8  -4  -5  236.18   21.80
  -8  -4   5  252.77   28.00
  -8  -4   5  312.97   17.90
   8  -4  -5  280.57   14.80
  -8   4   5  299.57   33.20
  -8   4   5  255.67   44.50
  -8   4   5  280.47   36.10
   7  -4  -5  815.32   50.59
  -7  -4   5  833.62   42.10
   7  -4  -5  806.42   41.30
  -7  -4   5  830.82   56.69
   7  -4  -5  714.63   49.10
  -7  -4   5  854.81   52.09
   7  -4  -5  821.12   39.20
   7  -4  -5  816.62   39.90
  -7   4   5  842.12   61.89
  -7   4   5  887.31   47.80
  -7   4   5  857.01   49.70
  -7   4   5  739.43   60.39
  -7   4   5  737.63   67.69
   6  -4  -5  206.08   12.50
   6  -4  -5  210.88   24.10
   6  -4  -5  204.88   27.20
   6  -4  -5  208.88   13.40
  -6  -4   5  206.88   24.70
   6  -4  -5  206.08   12.20
  -6  -4   5  215.98   27.30
   6  -4  -5  185.38   20.30
  -6  -4   5  221.38   15.50
  -6   4   5  193.08   21.70
  -6   4   5  216.28   34.20
  -6   4   5  187.78   23.10
  -6   4   5  205.18   42.10
  -6   4   5  197.58   12.40
  -6   4   5  190.28   20.20
  -6   4   5  170.98   17.40
  -5  -4   5  746.73   49.10
   5  -4  -5  843.62   40.50
  -5  -4   5  855.11   42.50
   5  -4  -5  795.82   51.89
   5  -4  -5  793.22   38.40
   5  -4  -5  767.32   45.80
  -5  -4   5  835.22   54.89
   5  -4  -5  805.32   39.20
   5  -4  -5  778.02   50.69
  -5   4   5  775.52   44.70
  -5   4   5  813.12   58.39
  -5   4   5  868.91   43.30
  -5   4   5  800.72   49.70
  -5   4   5  783.22   44.40
  -5   4   5  740.43   65.49
  -4  -4   5  483.75   35.10
   4  -4  -5  551.94   26.80
   4  -4  -5  555.64   27.70
  -4  -4   5  588.14   40.90
   4  -4  -5  480.95   32.70
  -4  -4   5  531.45   30.00
   4  -4  -5  551.04   38.40
   4  -4  -5  532.65   40.00
  -4  -4   5  568.94   28.90
   4  -4  -5  531.85   25.90
  -4   4   5  502.15   59.19
  -4   4   5  515.05   27.30
  -4   4   5  498.25   41.90
  -4   4   5  498.85   32.40
  -4   4   5  525.85   36.50
  -4   4   5  554.14   30.70
   3  -4  -5  171.38   31.60
   3  -4  -5  140.69    8.90
  -3  -4   5  150.18   11.30
  -3  -4   5  141.09   19.40
  -3  -4   5  141.19   12.00
   3  -4  -5  130.19   12.50
   3  -4  -5  131.99    8.10
  -3  -4   5  137.19   10.40
  -3  -4   5  153.58   11.20
   3  -4  -5  143.39   18.80
   3  -4  -5  145.79   19.50
   3  -4  -5  148.79   15.30
  -3   4   5  149.09   13.30
  -3   4   5  140.09   23.70
  -3   4   5  145.79   15.00
  -3   4   5  137.39   12.20
  -3   4   5  138.69    9.70
  -3   4   5  151.48   17.50
   3   4  -5  131.09    8.30
  -3   4   5  115.09   14.30
   2  -4  -5 1866.31   86.59
  -2  -4   5 1768.22   94.89
   2  -4  -5 1550.84  106.59
   2  -4  -5 1885.11   87.69
  -2  -4   5 1926.11   98.69
   2  -4  -5 2084.79  100.59
  -2  -4   5 1844.62   91.29
   2  -4  -5 1798.72   87.19
   2  -4  -5 1964.50   92.19
  -2  -4   5 1946.31   88.39
   2  -4  -5 1654.63   86.39
  -2  -4   5 1938.01   95.79
   2  -4  -5 2033.60  102.29
  -2   4   5 1663.03   91.89
  -2   4   5 1808.32   89.49
  -2   4   5 2047.20   87.99
   2   4  -5 1942.31   86.89
  -2   4   5 1843.92   91.69
  -2   4   5 1888.31   94.79
  -2   4   5 1961.40   90.49
   1  -4  -5  513.55   34.00
  -1  -4   5  507.95   34.70
  -1  -4   5  489.55   25.20
  -1  -4   5  529.55   34.60
   1  -4  -5  506.45   24.80
   1  -4  -5  484.35   28.40
   1  -4  -5  501.25   38.10
   1  -4  -5  440.26   23.70
   1  -4  -5  488.85   24.70
  -1   4   5  494.05   25.00
  -1   4   5  476.75   26.10
  -1   4   5  508.55   27.00
  -1   4   5  468.85   29.50
  -1   4   5  446.46   29.50
   1   4  -5  462.85   27.50
   1   4  -5  499.65   24.70
  -1   4   5  440.16   31.50
   0  -4  -5  402.06   33.00
   0  -4   5  367.36   20.70
   0  -4  -5  349.67   21.10
   0  -4  -5  345.37   19.40
   0  -4  -5  362.06   27.70
   0  -4   5  382.56   20.30
   0  -4  -5  378.96   20.50
   0  -4   5  398.36   18.40
   0  -4  -5  365.76   20.00
   0  -4   5  364.66   31.20
   0  -4   5  440.06   28.90
   0   4   5  391.86   30.70
   0   4   5  414.46   25.50
   0   4   5  373.16   21.70
   0   4   5  346.67   24.40
   0   4  -5  419.16   21.10
   0   4   5  391.86   20.90
   0   4  -5  422.56   23.70
   1  -4   5  460.75   38.20
   1  -4   5  483.55   31.80
  -1  -4  -5  477.75   26.50
  -1  -4  -5  445.06   24.30
   1  -4   5  480.85   24.10
  -1  -4  -5  514.15   25.50
  -1  -4  -5  500.85   32.70
   1  -4   5  465.55   23.80
  -1  -4  -5  496.15   24.70
   1  -4   5  482.25   25.60
   1  -4   5  448.96   24.80
   1  -4   5  478.95   25.40
   1   4   5  427.66   29.00
   1   4   5  493.15   29.80
  -1   4  -5  479.35   26.10
   1   4   5  477.35   25.20
  -1   4  -5  491.15   28.00
   1   4   5  518.15   25.80
   1   4   5  515.85   26.10
   2  -4   5  388.96   21.60
  -2  -4  -5  390.16   20.80
   2  -4   5  400.56   23.10
   2  -4   5  381.46   20.30
  -2  -4  -5  391.46   22.60
   2  -4   5  396.96   21.80
   2  -4   5  400.26   37.70
   2  -4   5  397.56   28.00
   2  -4   5  408.56   21.30
  -2  -4  -5  398.76   20.80
  -2  -4  -5  411.76   21.80
  -2  -4  -5  412.76   28.80
  -2   4  -5  378.16   28.10
   2   4   5  395.76   26.10
  -2   4  -5  402.96   24.80
  -2   4  -5  380.06   22.20
  -2   4  -5  346.87   23.40
   2   4   5  404.96   22.10
   2   4   5  420.76   22.20
   2   4   5  382.26   21.60
  -2   4  -5  401.66   23.80
  -2   4  -5  382.46   23.80
   2   4   5  372.26   25.00
   3  -4   5  948.01   43.50
   3  -4   5  893.91   46.00
  -3  -4  -5  954.10   47.30
  -3  -4  -5  913.71   44.20
  -3  -4  -5  920.91   44.00
   3  -4   5  874.81   44.60
   3  -4   5  889.71   44.80
  -3  -4  -5  897.81   45.40
   3  -4   5  945.41   45.00
  -3   4  -5  913.81   48.60
  -3   4  -5  859.71   47.10
  -3   4  -5  931.61   51.79
  -3   4  -5  883.71   48.00
   3   4   5  861.41   47.90
   3   4   5  779.72   46.50
   3   4   5  914.61   45.10
  -3   4  -5  936.91   46.10
  -3   4  -5  838.32   47.60
   3   4   5  926.11   44.70
  -4  -4  -5  516.45   28.90
   4  -4   5  516.15   25.40
  -4  -4  -5  487.75   27.50
   4  -4   5  471.55   27.20
   4  -4   5  506.45   26.70
   4  -4   5  526.45   28.30
  -4  -4  -5  468.55   25.80
   4  -4   5  494.55   27.20
  -4  -4  -5  512.95   26.30
  -4  -4  -5  532.05   30.70
   4  -4   5  453.25   31.70
  -4   4  -5  480.65   32.10
   4   4   5  478.55   28.30
  -4   4  -5  485.85   32.10
  -4   4  -5  497.75   32.50
   4   4   5  491.45   26.50
   4   4   5  508.45   32.10
  -4   4  -5  472.75   30.10
  -4   4  -5  492.85   28.50
   5  -4   5   81.29    8.90
   5  -4   5   72.19    9.50
  -5  -4  -5   76.59   12.40
   5  -4   5   75.49    7.90
   5  -4   5   83.19    9.50
   5  -4   5   78.29    7.00
  -5  -4  -5   70.79    7.90
  -5  -4  -5   72.89    9.20
   5  -4   5   83.89    9.40
  -5   4  -5   71.29   11.30
   5   4   5   76.89    8.20
   5   4   5   82.49   11.70
   5   4   5   75.79    9.10
  -5   4  -5   79.99   15.70
   5   4   5   65.39    7.90
  -5   4  -5   83.99   15.80
  -5   4  -5   80.29   11.30
  -5   4  -5   85.89   16.60
   6  -4   5  172.28   11.00
  -6  -4  -5  156.18   13.60
  -6  -4  -5  169.88   17.20
  -6  -4  -5  167.78   11.90
   6  -4   5  161.68   11.90
   6  -4   5  168.78   10.50
   6  -4   5  176.28   12.70
   6  -4   5  151.78   12.30
  -6   4  -5  161.38   22.50
  -6   4  -5  148.99   13.40
   6   4   5  170.38   13.50
  -6   4  -5  161.28   21.60
   7  -4   5   38.80    5.40
  -7  -4  -5   42.40    7.80
  -7  -4  -5   42.40    5.90
   7  -4   5   42.80    6.60
  -7   4  -5    5.10   17.50
   7   4   5   24.40    5.30
   7   4   5   34.60    6.40
  -7   4  -5   36.70   12.90
   8  -4   5  141.29    8.90
  -8  -4  -5  114.89    9.80
   8  -4   5  127.59    7.50
  -8  -4  -5  119.69    8.40
  -8   4  -5  142.89   17.90
   8   4   5  135.39    8.30
  -8   4  -5  145.39   12.60
 -10  -5   5   19.20   10.00
  10  -5  -5   23.40    2.10
 -10   5   5   16.70    8.40
   9  -5  -5  128.99    7.10
  -9  -5   5  115.39   15.40
   9  -5  -5  122.99    7.40
   9  -5  -5  102.49    7.40
  -9  -5   5  134.09   16.70
  -9  -5   5  134.99    8.30
  -9   5   5  129.59   24.10
  -9   5   5  108.49   16.50
  -8  -5   5   56.19   12.60
   8  -5  -5   68.09    5.30
   8  -5  -5   63.39   12.30
  -8  -5   5   46.20   13.30
   8  -5  -5   73.79    5.90
  -8  -5   5   72.09    7.90
  -8   5   5   57.59   19.00
  -8   5   5   58.79   21.40
  -7  -5   5  119.89   21.20
   7  -5  -5  147.99    9.60
   7  -5  -5  137.69   10.60
  -7  -5   5  153.78   11.80
   7  -5  -5  155.78    8.90
  -7  -5   5  164.58   21.80
  -7   5   5  127.49   28.90
  -7   5   5  229.78   34.30
  -7   5   5  112.09   26.30
  -7   5   5  120.39   18.70
   6  -5  -5  629.64   38.90
  -6  -5   5  689.83   34.60
  -6  -5   5  728.83   47.70
   6  -5  -5  622.54   43.20
  -6  -5   5  613.54   42.80
   6  -5  -5  661.83   31.50
   6  -5  -5  685.53   32.60
   6  -5  -5  671.33   33.50
   6  -5  -5  563.14   43.40
  -6   5   5  503.15   55.79
  -6   5   5  632.94   37.80
  -6   5   5  728.33   44.40
  -6   5   5  596.24   43.10
  -6   5   5  630.94   33.00
  -6   5   5  638.24   52.69
   5  -5  -5  221.58   25.30
   5  -5  -5  263.37   15.10
   5  -5  -5  268.77   14.50
  -5  -5   5  257.47   26.70
  -5  -5   5  268.57   28.50
   5  -5  -5  263.27   15.70
  -5  -5   5  270.17   17.40
   5  -5  -5  245.58   26.80
   5  -5  -5  295.47   16.60
  -5   5   5  240.58   43.50
  -5   5   5  270.97   16.30
  -5   5   5  285.97   36.20
  -5   5   5  244.98   26.10
  -5   5   5  280.67   23.00
   4  -5  -5  446.56   28.80
   4  -5  -5  372.46   24.50
  -4  -5   5  432.16   35.10
   4  -5  -5  412.86   22.30
   4  -5  -5  429.16   33.90
   4  -5  -5  412.96   22.00
  -4  -5   5  404.66   23.20
  -4  -5   5  405.46   32.40
   4   5  -5  400.16   21.00
  -4   5   5  402.66   26.60
  -4   5   5  419.86   22.80
  -4   5   5  423.86   32.80
  -4   5   5  428.86   28.90
  -4   5   5  489.55   58.59
  -3  -5   5  325.57   28.00
   3  -5  -5  226.88   25.90
   3  -5  -5  292.17   16.40
  -3  -5   5  295.57   28.10
   3  -5  -5  298.47   15.90
  -3  -5   5  291.67   17.20
   3  -5  -5  279.37   21.30
   3  -5  -5  279.77   14.90
   3  -5  -5  300.87   28.20
  -3  -5   5  286.87   15.90
   3  -5  -5  280.77   16.40
   3   5  -5  266.67   15.40
  -3   5   5  266.17   19.40
  -3   5   5  238.78   29.50
  -3   5   5  271.07   16.50
  -3   5   5  265.97   21.80
  -3   5   5  234.08   24.30
  -3   5   5  281.67   22.20
  -3   5   5  282.57   21.50
  -2  -5   5  407.66   21.40
   2  -5  -5  368.96   19.50
   2  -5  -5  381.86   31.40
  -2  -5   5  384.26   32.10
  -2  -5   5  408.16   34.70
   2  -5  -5  391.36   20.80
   2  -5  -5  398.96   32.00
  -2  -5   5  385.26   20.80
  -2  -5   5  382.36   20.30
   2  -5  -5  363.76   21.10
  -2  -5   5  406.96   26.30
   2  -5  -5  412.56   25.00
   2  -5  -5  361.96   20.30
  -2   5   5  420.56   27.20
  -2   5   5  262.97   39.50
  -2   5   5  427.56   30.30
  -2   5   5  371.76   21.00
  -2   5   5  360.06   24.70
   2   5  -5  386.66   20.60
  -2   5   5  415.16   27.10
  -2   5   5  376.76   23.50
   1  -5  -5  192.28   25.30
   1  -5  -5  179.28   10.50
  -1  -5   5  173.58   23.40
  -1  -5   5  178.28   11.70
   1  -5  -5  188.28   11.20
  -1  -5   5  183.58   18.50
   1  -5  -5  178.28   11.30
   1  -5  -5  137.99   21.00
  -1  -5   5  176.28   21.20
   1  -5  -5  179.98   12.50
  -1  -5   5  176.68   12.20
  -1   5   5  172.58   17.70
  -1   5   5  174.08   13.40
   1   5  -5  166.68   12.10
  -1   5   5  190.88   14.10
  -1   5   5  177.58   11.80
  -1   5   5  186.88   20.30
   1   5  -5  143.59   17.30
  -1   5   5  173.28   17.60
   0  -5  -5  624.54   32.40
   0  -5  -5  614.64   33.80
   0  -5  -5  627.94   33.00
   0  -5   5  609.74   43.70
   0  -5   5  631.84   32.40
   0  -5   5  738.23   42.30
   0  -5   5  739.23   39.30
   0  -5  -5  633.34   41.70
   0  -5   5  638.34   33.30
   0  -5  -5  624.14   32.20
   0  -5   5  618.54   32.80
   0   5   5  689.63   38.70
   0   5   5  674.23   40.30
   0   5   5  607.14   34.80
   0   5  -5  704.23   34.30
   0   5   5  658.53   33.20
   0   5  -5  692.63   36.60
   0   5   5  715.73   39.20
   0   5   5  619.74   34.10
   1  -5   5  333.17   16.90
   1  -5   5  326.87   18.40
   1  -5   5  303.67   30.40
  -1  -5  -5  351.66   18.90
  -1  -5  -5  353.86   18.70
   1  -5   5  330.87   26.40
   1  -5   5  347.27   19.40
  -1  -5  -5  343.17   20.50
  -1  -5  -5  363.26   19.70
  -1  -5  -5  338.27   26.40
   1  -5   5  358.96   19.60
  -1  -5  -5  365.36   18.70
   1  -5   5  335.67   17.40
  -1   5  -5  314.27   21.10
  -1   5  -5  313.47   22.00
   1   5   5  331.57   25.00
   1   5   5  348.17   20.20
   1   5   5  382.06   21.20
   1   5   5  307.67   27.40
   1   5   5  357.56   20.00
  -1   5  -5  349.07   20.40
   1   5   5  323.67   24.50
  -1   5  -5  337.57   21.40
   2  -5   5  119.79    8.20
  -2  -5  -5  125.89   14.70
   2  -5   5  115.59    9.40
   2  -5   5  133.29   10.40
  -2  -5  -5  112.59    8.30
   2  -5   5   86.59   11.70
  -2  -5  -5  102.39    9.40
   2  -5   5  119.09   11.80
   2  -5   5   77.79   19.60
  -2  -5  -5  107.69   11.10
   2  -5   5  100.39   20.40
   2  -5   5   88.99    7.30
  -2  -5  -5  116.69    8.70
   2  -5   5   81.49   11.70
   2   5   5   96.69    9.90
   2   5   5  105.99   14.10
   2   5   5   95.49    9.60
   2   5   5  147.89   17.00
  -2   5  -5  113.39   15.10
  -3  -5  -5  281.57   18.40
   3  -5   5  320.77   18.40
  -3  -5  -5  299.67   16.80
  -3  -5  -5  333.27   20.30
   3  -5   5  275.67   19.00
   3  -5   5  278.27   17.10
   3  -5   5  284.07   15.90
  -3  -5  -5  297.97   18.80
  -3  -5  -5  301.97   17.10
   3  -5   5  320.77   19.20
   3  -5   5  337.17   34.50
   3  -5   5  288.47   17.60
  -3   5  -5  288.77   21.60
  -3   5  -5  268.27   22.10
  -3   5  -5  288.77   22.40
   3   5   5  282.87   19.40
   3   5   5  325.17   22.50
  -3   5  -5  302.47   19.90
  -4  -5  -5  423.96   22.50
   4  -5   5  413.96   21.40
   4  -5   5  386.46   24.80
   4  -5   5  429.96   23.20
  -4  -5  -5  421.66   24.40
  -4  -5  -5  390.66   25.10
   4  -5   5  447.16   23.90
  -4  -5  -5  422.36   26.70
   4  -5   5  420.56   22.90
   4  -5   5  437.06   24.30
   4   5   5  399.36   24.70
  -4   5  -5  432.16   30.50
   4   5   5  416.56   24.00
  -4   5  -5  395.66   26.70
  -4   5  -5  392.46   29.30
   4   5   5  399.26   27.00
   4   5   5  425.66   23.50
  -4   5  -5  407.96   25.90
  -4   5  -5  373.86   30.50
  -5  -5  -5  390.06   25.60
   5  -5   5  405.46   22.40
  -5  -5  -5  392.66   23.10
   5  -5   5  353.96   21.50
   5  -5   5  387.86   20.10
   5  -5   5  399.96   21.20
  -5  -5  -5  384.46   21.00
   5  -5   5  415.26   22.20
  -5   5  -5  361.56   28.50
  -5   5  -5  442.06   31.10
  -5   5  -5  355.66   24.60
  -5   5  -5  381.96   24.70
  -5   5  -5  349.17   30.40
   5   5   5  388.56   24.40
   5   5   5  361.26   22.30
   6  -5   5   14.40    3.00
   6  -5   5   27.70    4.90
  -6  -5  -5   19.00    5.40
  -6  -5  -5   23.30    4.80
   6  -5   5   28.10    5.10
  -6  -5  -5   22.10    7.70
   6  -5   5   21.40    4.50
  -6   5  -5   33.90   12.30
   6   5   5   18.60    5.60
  -6   5  -5   27.00    6.40
  -6   5  -5   12.60    8.60
  -7  -5  -5   36.40    6.60
   7  -5   5   30.70    3.30
  -7  -5  -5   52.89    5.80
  -7   5  -5   57.99   14.80
   7   5   5   30.30    5.10
  -7   5  -5   46.30   12.50
  -8  -5  -5   72.19    6.90
  -8  -5  -5   73.39    5.70
   8  -5   5   97.19    5.90
  -8   5  -5   82.69   14.50
   9  -6  -5  122.99    6.30
   9  -6  -5  114.19    6.80
  -9  -6   5  110.19    7.80
  -9   6   5  133.59   18.10
   8  -6  -5   88.49    6.30
  -8  -6   5   81.49   14.40
  -8  -6   5   82.69    7.30
   8  -6  -5   88.79    5.60
   8  -6  -5   92.99    7.40
  -8  -6   5   61.39   14.00
  -8   6   5   86.09   18.60
  -8   6   5   83.19   14.60
  -7  -6   5  352.96   19.50
   7  -6  -5  341.87   17.70
  -7  -6   5  344.17   29.20
   7  -6  -5  361.96   18.60
   7  -6  -5  353.56   19.20
   7  -6  -5  329.47   28.00
  -7  -6   5  349.87   28.60
  -7   6   5  321.07   26.60
  -7   6   5  370.26   38.20
   6  -6  -5  317.67   17.40
  -6  -6   5  278.07   27.60
   6  -6  -5  295.47   15.60
  -6  -6   5  306.37   28.80
   6  -6  -5  316.77   16.60
   6  -6  -5  285.87   21.00
   6  -6  -5  246.68   19.10
  -6  -6   5  316.17   17.90
  -6   6   5  300.67   27.20
  -6   6   5  319.07   37.10
  -6   6   5  282.27   17.40
  -6   6   5  293.27   22.10
  -5  -6   5  137.79   12.00
   5  -6  -5  108.69   20.10
   5  -6  -5  162.58   11.00
   5  -6  -5  155.18   10.80
   5  -6  -5  145.49   14.60
  -5  -6   5  146.89   25.20
  -5  -6   5  173.38   23.60
   5  -6  -5  158.98    9.50
   5  -6  -5  164.08   10.40
  -5   6   5   89.49   21.30
  -5   6   5  162.18   22.60
  -5   6   5  150.98   11.70
  -5   6   5  135.39   18.70
  -5   6   5  166.58   18.00
   4  -6  -5  225.28   13.00
   4  -6  -5  197.88   16.90
   4  -6  -5  210.98   11.90
  -4  -6   5  202.18   28.10
   4  -6  -5  176.88   23.80
  -4  -6   5  231.78   27.70
   4  -6  -5  197.98   13.30
  -4  -6   5  201.48   14.30
   4  -6  -5  221.88   13.40
   4  -6  -5  237.98   34.10
   4   6  -5  191.08   13.30
  -4   6   5  207.48   20.40
  -4   6   5  210.08   24.70
  -4   6   5  233.58   19.70
  -4   6   5  190.88   29.20
  -4   6   5  203.18   14.10
   3  -6  -5   90.39    7.80
   3  -6  -5   81.79    6.50
   3  -6  -5   80.59   16.40
  -3  -6   5   86.09    7.50
  -3  -6   5   85.69   18.30
  -3  -6   5   87.19    9.40
   3  -6  -5   78.19   11.10
   3  -6  -5   92.39    7.60
   3  -6  -5  108.99   19.70
   3  -6  -5   85.89    8.30
  -3  -6   5   79.19   17.80
  -3   6   5   89.99   20.20
  -3   6   5   80.39    8.70
  -3   6   5   80.79   13.50
  -3   6   5   91.49   17.40
  -3   6   5   96.49   18.10
  -3   6   5   72.69   14.10
   3   6  -5   79.89    8.60
  -3   6   5   83.69   16.10
   2  -6  -5  376.76   22.20
   2  -6  -5  381.66   20.50
  -2  -6   5  422.66   33.20
  -2  -6   5  394.16   21.80
   2  -6  -5  409.46   33.50
  -2  -6   5  374.96   23.20
   2  -6  -5  424.36   21.90
   2  -6  -5  370.96   22.60
   2  -6  -5  371.86   21.50
  -2  -6   5  439.36   22.50
   2  -6  -5  364.36   31.90
   2   6  -5  357.86   22.80
  -2   6   5  491.55   30.00
  -2   6   5  452.85   32.70
  -2   6   5  350.36   35.90
  -2   6   5  395.66   25.60
   2   6  -5  431.46   23.00
  -2   6   5  396.16   22.40
  -2   6   5  462.95   29.70
  -2   6   5  395.76   27.40
   1  -6  -5  563.74   41.00
  -1  -6   5  643.24   39.10
   1  -6  -5  613.64   30.00
  -1  -6   5  563.04   39.40
   1  -6  -5  583.44   31.20
  -1  -6   5  604.14   29.80
  -1  -6   5  578.74   30.00
   1  -6  -5  614.14   30.50
  -1  -6   5  585.04   30.20
  -1   6   5  569.54   34.50
  -1   6   5  578.04   33.00
  -1   6   5  564.94   36.40
  -1   6   5  645.94   34.40
   1   6  -5  568.44   31.60
   1   6  -5  550.54   31.70
  -1   6   5  546.35   38.30
  -1   6   5  573.64   36.90
   1   6  -5  505.75   34.00
   0  -6   5   35.30    6.70
   0  -6  -5   41.90   11.80
   0  -6   5   39.80    6.20
   0  -6   5   31.30   10.80
   0  -6  -5   38.60    5.40
   0  -6  -5   34.50    7.00
   0  -6  -5   43.90    5.90
   0  -6  -5   36.10    5.40
   0  -6   5   42.90    6.10
   0  -6  -5   43.80    8.80
   0  -6   5   28.40   10.30
   0   6   5   39.80   10.30
   0   6   5   49.50    8.80
   0   6   5   40.90    7.00
   0   6  -5   43.40    9.00
   0   6   5   30.60    8.50
   0   6  -5   41.70    9.10
   0   6   5   65.39   14.20
   0   6  -5   30.10    6.20
   0   6   5   35.90    7.70
   0   6  -5   37.80    7.60
   1  -6   5  130.39   18.20
   1  -6   5  131.89   10.40
  -1  -6  -5  123.79   10.00
  -1  -6  -5  117.09    8.80
   1  -6   5  137.59   10.00
  -1  -6  -5  124.39    9.50
  -1  -6  -5  110.59   15.20
   1  -6   5  115.79    9.60
   1  -6   5  125.29    9.80
   1  -6   5  120.19   19.20
  -1  -6  -5  132.39   10.60
  -1  -6  -5  137.09   11.60
  -1   6  -5  100.79   13.20
   1   6   5  139.29   16.90
  -1   6  -5  114.69   12.10
   1   6   5  127.89   13.40
  -1   6  -5  125.69   20.00
   1   6   5  114.79   19.60
  -1   6  -5  126.59   13.70
   1   6   5  115.49   14.20
   2  -6   5  101.89    9.10
  -2  -6  -5  103.39    9.90
   2  -6   5  121.49    9.70
  -2  -6  -5  106.89    8.90
   2  -6   5   96.79    9.40
   2  -6   5  121.59   20.80
   2  -6   5  110.09    8.50
  -2  -6  -5  121.89   11.30
  -2  -6  -5  110.09    8.40
  -2  -6  -5  112.39   14.00
   2  -6   5  118.59   16.60
   2   6   5   91.69   10.40
  -2   6  -5  117.39   14.30
  -2   6  -5   93.29   12.00
   2   6   5  101.69   14.70
   2   6   5   96.09   10.60
  -2   6  -5  116.69   14.00
   2   6   5  121.49   17.60
  -2   6  -5  132.99   15.80
   3  -6   5  437.96   41.40
   3  -6   5  470.45   25.50
   3  -6   5  485.25   26.20
  -3  -6  -5  506.05   27.20
   3  -6   5  507.45   25.50
  -3  -6  -5  485.55   24.80
  -3  -6  -5  503.45   28.50
  -3  -6  -5  443.36   26.50
  -3   6  -5  484.75   30.20
  -3   6  -5  476.55   28.70
  -3   6  -5  473.25   31.30
   3   6   5  414.66   26.50
   3   6   5  445.86   30.30
   3   6   5  426.66   27.70
  -3   6  -5  444.36   30.20
   3   6   5  419.16   26.00
  -4  -6  -5  284.27   16.20
  -4  -6  -5  277.87   18.20
   4  -6   5  291.67   17.30
   4  -6   5  263.37   15.50
  -4  -6  -5  259.47   19.00
  -4  -6  -5  269.07   20.20
   4  -6   5  296.07   17.50
   4  -6   5  311.07   16.60
   4   6   5  257.77   18.40
  -4   6  -5  285.47   20.60
  -4   6  -5  262.47   20.60
  -4   6  -5  278.67   23.90
   4   6   5  252.57   18.30
   4   6   5  296.47   21.80
  -4   6  -5  271.27   24.50
  -5  -6  -5    5.50    4.30
  -5  -6  -5    7.80    6.30
   5  -6   5    5.80    3.60
   5  -6   5    5.10    2.90
  -5  -6  -5    2.40    3.30
   5  -6   5    8.00    3.40
   5   6   5    8.90    6.10
  -5   6  -5    3.90    6.00
  -5   6  -5   -2.60    7.50
  -5   6  -5    3.20    5.40
  -5   6  -5   -0.50    8.40
   6  -6   5   -0.50    4.90
  -6  -6  -5   -3.50    2.80
  -6  -6  -5    1.90    4.50
   6  -6   5    1.60    2.30
   6  -6   5    2.80    2.30
   6   6   5   -1.30    6.50
  -6   6  -5   -2.20    4.30
  -6   6  -5   10.00    7.60
  -6   6  -5   -4.00    7.70
  -7  -6  -5   10.00    3.60
   7  -6   5   16.90    2.70
  -7  -6  -5    7.80    3.40
   7  -6   5   15.90    3.10
  -7   6  -5   22.10    9.20
   8  -7  -5    1.70    2.00
  -8  -7   5    2.90    2.30
   8  -7  -5    5.00    1.80
  -8  -7   5   -0.50    5.20
  -8   7   5   11.20   10.90
   7  -7  -5   16.10    3.30
   7  -7  -5   17.30    3.30
  -7  -7   5    9.70    8.20
  -7  -7   5   16.60    3.80
   7  -7  -5   21.70    2.60
  -7   7   5   15.00   12.60
  -7   7   5   22.90    6.70
  -7   7   5    6.60    7.80
   6  -7  -5   51.49    6.20
  -6  -7   5   22.60   12.50
   6  -7  -5   54.79    5.20
   6  -7  -5   52.39    5.90
  -6  -7   5   59.99    7.30
   6  -7  -5   42.50    7.70
   6  -7  -5   51.69    6.00
  -6   7   5   58.79   11.00
  -6   7   5   48.20   16.50
  -6   7   5   39.80   11.30
  -5  -7   5  165.98   12.10
   5  -7  -5  157.18   12.90
   5  -7  -5  173.78   11.60
   5  -7  -5  173.38    9.80
   5  -7  -5  186.48   11.70
  -5  -7   5  164.88   22.00
   5  -7  -5  194.38   11.20
  -5   7   5  170.38   12.70
  -5   7   5  169.78   22.40
  -5   7   5  169.88   17.30
  -5   7   5  182.18   28.30
   5   7  -5  147.09   12.70
   4  -7  -5  220.88   38.40
  -4  -7   5  180.08   22.90
   4  -7  -5  207.38   13.20
  -4  -7   5  213.38   13.80
   4  -7  -5  213.18   12.80
   4  -7  -5  186.48   13.80
   4  -7  -5  229.58   13.50
   4  -7  -5  196.08   11.30
  -4   7   5  199.88   14.20
  -4   7   5  204.08   19.70
  -4   7   5  253.97   31.80
  -4   7   5  175.38   23.80
   4   7  -5  196.08   14.80
  -4   7   5  216.78   21.50
  -3  -7   5  243.98   25.70
   3  -7  -5  240.48   14.80
   3  -7  -5  264.47   16.60
   3  -7  -5  288.27   16.20
   3  -7  -5  301.17   16.40
   3  -7  -5  293.17   29.40
  -3  -7   5  279.67   15.80
  -3  -7   5  270.87   16.80
  -3   7   5  283.07   27.20
  -3   7   5  271.47   22.40
  -3   7   5  231.28   22.40
  -3   7   5  277.97   17.80
  -3   7   5  293.27   23.30
   3   7  -5  274.97   18.10
   2  -7  -5  165.48   11.00
  -2  -7   5  122.59   20.60
  -2  -7   5  194.68   12.40
   2  -7  -5  177.18   21.80
   2  -7  -5  146.99   12.00
  -2  -7   5  153.78   11.10
   2  -7  -5  153.28   11.50
  -2   7   5  197.78   20.20
  -2   7   5  208.08   23.30
  -2   7   5  112.99   18.50
  -2   7   5  169.88   12.70
   2   7  -5  145.19   14.10
   2   7  -5  179.38   14.50
  -2   7   5  113.89   14.90
  -2   7   5  205.18   19.90
  -1  -7   5   73.79   16.60
   1  -7  -5   61.59    6.40
  -1  -7   5   66.19    5.60
   1  -7  -5   75.09   14.40
  -1  -7   5   64.59    7.00
  -1  -7   5   54.49    9.50
  -1  -7   5   57.19    7.70
   1  -7  -5   58.89    7.10
   1  -7  -5   59.29    7.90
  -1   7   5   70.99   12.40
  -1   7   5   56.09    8.00
   1   7  -5   54.79    9.60
  -1   7   5   65.49   13.10
  -1   7   5   37.30   13.50
  -1   7   5   38.20    9.80
   1   7  -5   56.99   11.20
  -1   7   5   60.79   10.90
   1   7  -5   47.40   10.20
   0  -7  -5  149.88   10.10
   0  -7  -5  132.59   11.70
   0  -7   5  145.79   11.00
   0  -7   5  176.08   19.80
   0  -7  -5  139.29   10.50
   0  -7  -5  142.09   11.40
   0  -7  -5  141.69   17.90
   0  -7   5  140.89   10.20
   0  -7   5  153.08   11.10
   0  -7   5  136.99   10.60
   0  -7   5  152.48   17.00
   0   7   5  141.79   15.20
   0   7   5  163.98   14.70
   0   7  -5  173.48   14.40
   0   7   5  145.89   12.40
   0   7  -5  149.19   14.40
   0   7  -5  166.98   16.00
   0   7   5  174.98   21.70
   0   7   5  180.58   18.40
   0   7   5  163.68   19.20
   1  -7   5   51.49    7.10
   1  -7   5   65.49   14.30
  -1  -7  -5   51.89    5.60
   1  -7   5   54.99   13.50
  -1  -7  -5   62.59   11.80
   1  -7   5   50.29    6.80
   1  -7   5   56.59    6.90
  -1  -7  -5   51.09    6.70
  -1  -7  -5   61.79    7.90
   1  -7   5   55.19    6.60
   1   7   5   58.79   11.60
  -1   7  -5   48.90   12.30
  -1   7  -5   60.59   13.90
   1   7   5   66.69   16.70
  -1   7  -5   51.79   10.70
   1   7   5   43.60    8.50
   1   7   5   68.09   13.00
   1   7   5   43.90    8.80
  -1   7  -5   62.19   10.80
  -2  -7  -5   89.39    6.70
   2  -7   5   87.09    7.40
  -2  -7  -5   82.39    7.60
  -2  -7  -5   92.99   10.50
   2  -7   5   58.09   17.00
   2  -7   5   69.69    7.70
   2  -7   5   71.29    7.80
   2  -7   5   70.79    7.40
  -2   7  -5   79.19   13.80
   2   7   5   95.99   15.90
  -2   7  -5   79.09   11.70
   2   7   5   78.19   13.30
   2   7   5   71.79   10.80
  -2   7  -5   69.39   13.90
  -2   7  -5   90.39   15.20
   2   7   5   68.89   11.10
  -3  -7  -5  152.58   10.50
  -3  -7  -5  132.59   12.90
   3  -7   5  149.09   10.40
  -3  -7  -5  162.68   12.30
   3  -7   5  150.28   10.90
   3  -7   5  144.49   10.80
  -3   7  -5  118.19   17.20
   3   7   5  150.28   17.50
  -3   7  -5  139.09   14.80
  -3   7  -5  135.39   15.40
  -3   7  -5  141.29   18.20
  -3   7  -5  147.69   22.80
   3   7   5  143.29   14.00
   4  -7   5  210.08   12.30
  -4  -7  -5  204.68   14.10
  -4  -7  -5  202.68   12.50
   4  -7   5  207.18   13.00
  -4  -7  -5  183.48   15.50
   4  -7   5  207.68   12.90
  -4   7  -5  197.58   17.80
  -4   7  -5  177.18   20.30
  -4   7  -5  184.88   16.50
   4   7   5  189.08   17.20
  -4   7  -5  208.98   21.70
   5  -7   5  107.89    8.20
   5  -7   5   99.29    7.70
   5  -7   5   96.89    6.90
  -5  -7  -5   99.39    7.60
  -5  -7  -5  105.69    9.90
   5   7   5   90.19   12.50
  -5   7  -5   87.59   15.70
  -5   7  -5   89.79   10.60
  -5   7  -5  104.99   15.40
   6  -7   5   27.70    3.50
   6  -7   5   30.00    4.30
  -6  -7  -5   25.90    5.20
  -6  -7  -5   35.70    4.30
  -6   7  -5   25.10    4.60
  -6   7  -5   35.70    8.00
  -6   7  -5   31.90   14.30
   6   7   5   23.60    5.30
  -7  -8   5   33.20    3.80
   7  -8  -5   30.20    3.50
   7  -8  -5   28.60    3.30
  -7   8   5   25.40    6.90
  -7   8   5   28.60   10.60
   6  -8  -5   64.29    5.10
   6  -8  -5   64.09    5.50
  -6  -8   5   61.99    6.10
  -6  -8   5   52.59    9.90
  -6   8   5   65.29   11.20
  -6   8   5   48.60    8.20
  -6   8   5   75.09   14.60
  -5  -8   5   22.40    9.20
  -5  -8   5   44.40    6.30
   5  -8  -5   41.50    4.90
   5  -8  -5   38.50    5.20
   5  -8  -5   40.10    4.80
  -5   8   5   49.40   12.80
  -5   8   5   40.90    9.00
  -5   8   5   21.70   13.90
   4  -8  -5   10.50    3.40
  -4  -8   5    7.60    4.00
   4  -8  -5    5.60    2.30
  -4  -8   5    7.30    9.30
   4  -8  -5    9.10    3.20
  -4   8   5    4.60    6.60
  -4   8   5   13.90   14.20
  -4   8   5   15.90    5.20
  -4   8   5   11.30   10.60
   4   8  -5    3.80    5.60
   3  -8  -5    5.20    3.00
  -3  -8   5    5.10    8.20
   3  -8  -5    2.00    2.60
  -3  -8   5    5.50    4.20
  -3  -8   5    1.30    2.50
   3  -8  -5    7.30    3.30
  -3   8   5    3.20   10.00
  -3   8   5   -0.60    7.30
  -3   8   5    5.10    4.20
   3   8  -5    0.90    5.70
  -3   8   5   -1.60    6.20
   2  -8  -5   39.80    6.50
  -2  -8   5   39.40    5.50
  -2  -8   5   45.50    7.30
   2  -8  -5   48.10    6.20
   2  -8  -5   41.40    5.30
  -2  -8   5   47.30   12.80
   2   8  -5   41.40   12.20
  -2   8   5   54.99   14.60
  -2   8   5   36.20    8.00
  -2   8   5   45.30    9.80
   2   8  -5   37.50    8.90
  -1  -8   5   47.90    6.20
  -1  -8   5   55.09   14.00
  -1  -8   5   53.19    7.40
   1  -8  -5   48.00    7.20
   1  -8  -5   46.80    6.10
   1  -8  -5   57.99    6.80
   1  -8  -5   51.99    5.90
  -1   8   5   41.80   11.20
   1   8  -5   66.09   11.10
   1   8  -5   57.99   12.70
  -1   8   5   50.49    8.90
  -1   8   5   47.10   10.50
  -1   8   5   62.99   14.60
   0  -8  -5   33.70    6.80
   0  -8   5   38.80    5.10
   0  -8  -5   41.50    6.70
   0  -8   5   43.00    6.70
   0  -8   5   41.00   10.20
   0  -8  -5   38.00    4.80
   0  -8   5   38.60    5.80
   0  -8  -5   35.50    5.90
   0  -8   5   30.00    4.20
   0   8   5   51.19   10.00
   0   8  -5   41.50   10.00
   0   8  -5   34.40    8.00
   0   8   5   47.50   11.00
   0   8   5   54.39   14.00
  -1  -8  -5   10.70    2.90
   1  -8   5   10.80    3.60
   1  -8   5   14.40    3.80
  -1  -8  -5    6.70    3.60
   1  -8   5   10.70    2.90
   1  -8   5    6.20    3.40
  -1  -8  -5    9.30    4.40
   1   8   5    9.60    7.50
   1   8   5   10.70   11.40
  -1   8  -5   16.40    9.60
  -1   8  -5    6.40    8.10
   1   8   5   13.60    8.90
  -1   8  -5    3.40   11.20
  -1   8  -5    5.50    5.80
  -2  -8  -5    8.60    4.50
  -2  -8  -5   11.10    3.50
   2  -8   5   11.00    3.20
   2  -8   5   11.30    3.60
  -2  -8  -5    7.50    4.50
   2  -8   5   12.60    3.10
   2  -8   5    6.90    2.60
   2   8   5    3.20    7.90
  -2   8  -5    5.40    7.40
  -2   8  -5    9.20    8.60
  -2   8  -5   18.70    6.80
   2   8   5    8.10    8.10
  -2   8  -5   16.90    8.70
  -3  -8  -5  150.88   11.10
   3  -8   5  116.29   11.70
   3  -8   5  144.29    9.30
   3  -8   5  148.39    9.50
  -3  -8  -5  150.08   10.20
  -3  -8  -5  130.39   14.00
  -3   8  -5  139.29   16.90
  -3   8  -5  133.29   16.90
  -3   8  -5  124.79   14.60
  -3   8  -5  138.29   13.50
   3   8   5  150.58   15.00
   3   8   5  105.49   15.00
   4  -8   5   90.29    6.40
  -4  -8  -5   88.09    8.20
  -4  -8  -5   81.19    6.90
   4  -8   5   95.79    6.70
   4  -8   5  103.19    7.30
  -4   8  -5   93.79   14.70
   4   8   5   83.19    9.90
  -4   8  -5   79.89   10.10
  -4   8  -5   89.59   20.30
   5  -8   5   53.49    4.50
  -5  -8  -5   60.69    6.20
  -5  -8  -5   63.59    5.50
   5  -8   5   63.59    5.90
  -5   8  -5   52.09    7.80
  -5   8  -5   50.99   11.70
  -5   8  -5   35.30   11.70
   5   8   5   48.20    8.00
   5  -9  -5   91.79    6.10
   5  -9  -5   77.69    5.70
  -5  -9   5   86.39    6.20
   5  -9  -5   94.89    5.50
  -5   9   5   85.09    9.40
  -5   9   5   76.49   11.10
  -4  -9   5    2.40    5.80
   4  -9  -5   14.40    3.50
   4  -9  -5   15.80    3.20
   4  -9  -5   12.90    2.50
  -4  -9   5   16.40    3.50
   4  -9  -5   13.70    2.90
   4   9  -5    5.50    7.30
  -4   9   5   11.00    6.10
  -4   9   5   10.80    8.40
   3  -9  -5   40.00    4.50
   3  -9  -5   48.40    5.00
   3  -9  -5   44.80    5.40
  -3  -9   5   34.40    8.30
   3  -9  -5   49.30    4.80
  -3  -9   5   44.50    6.00
   3   9  -5   33.00    9.30
   3   9  -5   39.40    8.10
  -3   9   5   50.39    9.00
  -3   9   5   35.40   10.30
  -2  -9   5   56.19    7.00
   2  -9  -5   42.80    5.70
  -2  -9   5   28.60    7.70
   2  -9  -5   46.40    5.00
  -2  -9   5   45.30    4.70
   2  -9  -5   45.80    5.40
   2  -9  -5   37.50    4.40
  -2   9   5   64.19   11.20
   2   9  -5   28.90    8.40
  -2   9   5   65.69   13.70
   2   9  -5   43.70    8.80
  -2   9   5   34.70   11.00
   1  -9  -5   52.69    5.40
   1  -9  -5   48.40    9.50
   1  -9  -5   48.80    4.50
  -1  -9   5   47.90    8.80
   1  -9  -5   56.89    7.60
   1   9  -5   39.30    7.40
   1   9  -5   51.09    9.80
  -1   9   5   52.29   11.90
  -1   9   5   61.19   12.50
  -1   9   5   49.60    9.20
   1   9  -5   58.29   10.70
   0  -9   5   -0.20    2.20
   0  -9   5   -1.20    2.70
   0  -9  -5   -0.70    2.90
   0  -9  -5    1.80    3.30
   0  -9  -5   -0.50    2.40
   0  -9  -5    0.20    1.70
   0   9  -5    3.80    6.70
   0   9  -5    7.50    7.80
   0   9  -5   -4.20    4.70
   0   9   5   -2.60    6.30
   0   9   5   -1.90    5.80
   0   9   5   -0.80    9.00
  -1  -9  -5   19.60    4.80
   1  -9   5   21.70    3.80
  -1  -9  -5   32.10    4.40
  -1  -9  -5   29.50    5.20
   1  -9   5   21.20    3.90
   1  -9   5   19.70    2.50
   1  -9   5   20.90    3.90
  -1   9  -5   19.90    8.60
  -1   9  -5   26.00    7.80
   1   9   5   15.20    6.30
   1   9   5   23.00    7.60
  -1   9  -5   15.70    6.00
  -2  -9  -5   28.70    5.20
   2  -9   5   30.00    3.10
   2  -9   5   26.50    3.80
  -2  -9  -5   27.40    5.90
   2  -9   5   35.70    4.10
  -2  -9  -5   36.50    4.10
  -2   9  -5   24.70    6.30
   2   9   5   24.50    5.90
   2   9   5   29.80    7.20
  -2   9  -5   17.30    6.90
  -2   9  -5   22.70    8.00
   3  -9   5   86.99    5.40
   3  -9   5   80.49    5.70
   3  -9   5   87.49    5.90
  -3  -9  -5   89.89    6.30
  -3  -9  -5   83.89    7.40
  -3   9  -5   86.89    9.40
   3   9   5   90.79    9.60
  -3   9  -5   79.39   12.40
   4  -9   5   23.00    2.20
   4  -9   5   24.20    3.60
  -4  -9  -5   22.30    3.80
  -4  -9  -5   19.20    3.00
  -4   9  -5   19.00    6.70
  -4   9  -5   19.00    4.30
   3 -10  -5   38.40    3.70
  -3 -10   5   36.90    3.70
  -3  10   5   19.80    6.10
  -3  10   5   38.30    6.20
   2 -10  -5   27.90    3.80
   2 -10  -5   39.10    3.30
  -2 -10   5   40.60    4.00
  -2  10   5   35.90    7.80
  -2  10   5   28.30    5.50
   2  10  -5   38.90   11.40
  -1 -10   5   38.10    3.80
   1 -10  -5   27.10    3.70
   1 -10  -5   35.80    3.30
  -1  10   5   38.00    6.20
   1  10  -5   49.10    9.90
  -1  10   5   35.00    7.90
   0 -10  -5    3.00    2.60
   0 -10  -5    4.20    1.70
   0  10  -5    1.70    6.50
   0  10   5    5.60    4.20
   0  10  -5   15.30    8.30
  -1 -10  -5    1.60    1.30
  -1  10  -5    4.80    4.40
  -1  10  -5    4.00    6.90
 -11   0   6   14.70    6.80
 -11   0   6   11.60    5.70
 -11   0   6   17.90    5.00
 -10   0   6   13.70    6.80
 -10   0   6   13.40    5.00
 -10   0   6    8.00    9.60
 -10   0   6    6.30    7.80
  10   0  -6   14.40    3.20
  -9   0   6  212.38   18.30
  -9   0   6  196.28   22.60
  -9   0   6  221.48   19.40
  -9   0   6  197.18   29.70
   9   0  -6  229.38   12.20
  -9   0   6  218.08   28.50
  -8   0   6  144.59   20.50
  -8   0   6  153.98   27.40
  -8   0   6  152.68   28.30
  -8   0   6  146.69   18.20
   8   0  -6  140.29   19.20
   8   0  -6  128.59   18.30
  -8   0   6  144.19   17.30
   8   0  -6  146.09    9.10
   7   0  -6  594.54   29.80
   7   0  -6  507.05   38.60
  -7   0   6  595.64   36.20
   7   0  -6  637.04   49.20
  -7   0   6  605.94   36.30
  -7   0   6  663.23   53.29
  -7   0   6  612.54   50.09
  -7   0   6  566.64   40.30
  -6   0   6   66.39   20.60
  -6   0   6   17.40   10.10
  -6   0   6   32.10    8.10
  -6   0   6   26.60    9.50
  -6   0   6   17.40   15.80
   6   0  -6   30.70    4.00
   6   0  -6   17.20   13.10
   5   0  -6  353.46   35.20
  -5   0   6  313.77   22.50
  -5   0   6  376.36   37.90
  -5   0   6  343.87   26.90
  -5   0   6  344.57   26.00
   5   0  -6  346.87   17.20
   5   0  -6  290.57   27.70
   5   0  -6  288.07   43.70
  -5   0   6  379.36   34.80
   4   0  -6  172.28    9.30
   4   0  -6  160.68   16.10
  -4   0   6  165.68   26.20
  -4   0   6  184.68   17.90
  -3   0   6   62.49    4.30
  -3   0   6   50.19    5.70
   3   0  -6   53.89   10.20
   3   0  -6   60.29    4.60
  -2   0   6    4.90    2.80
  -2   0   6    7.00    2.30
   1   0  -6   29.40    6.80
  -1   0   6   36.60    4.80
  -1   0   6   33.20    4.90
   1   0  -6   31.40    9.20
   1   0  -6   34.40    4.10
  -1   0   6   34.20    4.50
   0   0   6  738.23   34.40
   0   0  -6  684.73   33.90
   0   0  -6  782.72   38.90
   0   0   6  706.13   34.70
   0   0   6  658.03   36.00
   0   0  -6  642.14   43.90
   1   0   6 1139.09   55.49
   1   0   6 1186.38   55.49
   1   0   6 1205.08   55.59
  -1   0  -6 1166.68   57.29
  -1   0  -6 1082.59   58.29
   2   0   6  713.63   35.50
   2   0   6  616.64   35.80
  -2   0  -6  744.23   38.60
   2   0   6  776.82   35.60
  -2   0  -6  671.23   35.30
   2   0   6  694.73   35.30
   2   0   6  717.43   35.50
  -2   0  -6  669.83   36.50
  -3   0  -6  385.46   32.50
   3   0   6  423.06   25.10
   3   0   6  496.25   25.80
   3   0   6  484.35   25.40
   3   0   6  501.05   25.70
  -3   0  -6  450.95   27.60
  -3   0  -6  505.15   27.10
  -3   0  -6  459.55   26.00
   3   0   6  491.45   25.80
  -3   0  -6  476.55   26.40
   4   0   6   13.00    5.80
  -4   0  -6    7.80    5.50
  -4   0  -6   21.50    4.80
   4   0   6   22.20    5.40
   4   0   6   15.60    4.60
  -4   0  -6   10.10    5.70
  -4   0  -6    5.10    3.60
   4   0   6   14.20    4.80
  -4   0  -6   13.70    7.80
   4   0   6    7.30    3.70
  -4   0  -6   19.70    7.30
   4   0   6   16.00    4.50
  -5   0  -6    0.10    8.90
  -5   0  -6    2.20    5.60
  -5   0  -6   -7.30    5.20
   5   0   6   -2.40    2.70
   5   0   6   -3.00    3.50
  -5   0  -6   -1.00    6.20
  -5   0  -6   -1.40    6.50
  -5   0  -6    2.60    4.00
   5   0   6    0.50    3.30
   5   0   6    1.10    5.10
   6   0   6  464.85   29.20
   6   0   6  543.75   28.10
  -6   0  -6  484.75   39.20
   6   0   6  550.14   29.80
   6   0   6  612.34   32.50
  -6   0  -6  489.95   37.10
  -6   0  -6  576.24   29.40
   7   0   6   82.69    7.00
  -7   0  -6   82.39   17.50
  -7   0  -6   83.09    9.00
   7   0   6   83.59    7.60
   7   0   6   66.19    8.40
   8   0   6   79.19    5.60
  -8   0  -6   79.29   15.70
  -8   0  -6   89.89   13.60
  -8   0  -6   64.19    6.80
   8   0   6   74.59    7.40
   8   0   6   84.69    7.50
   9   0   6   64.49    6.20
  11  -1  -6   10.90    1.90
 -11  -1   6    2.10    5.90
 -11  -1   6    6.00    4.20
  11  -1  -6    4.10    1.70
 -11  -1   6    5.30    5.50
 -11   1   6    2.00    5.60
 -10  -1   6   77.89   16.40
 -10  -1   6   62.59    7.90
 -10  -1   6   74.79   14.20
  10  -1  -6   62.89    5.00
 -10  -1   6   65.39   10.90
 -10   1   6   61.29   10.50
 -10   1   6   45.80   13.50
 -10   1   6   42.10   13.80
 -10   1   6   63.49   11.50
  10   1  -6   66.39    4.80
 -10   1   6   67.59    9.50
  -9  -1   6  456.85   33.50
  -9  -1   6  397.56   39.60
  -9  -1   6  472.75   37.80
  -9  -1   6  425.06   28.60
  -9  -1   6  479.65   27.10
   9  -1  -6  441.66   22.10
  -9   1   6  473.35   29.70
  -9   1   6  421.56   41.20
  -9   1   6  422.16   40.30
  -9   1   6  444.96   29.40
  -9   1   6  415.46   31.40
   9   1  -6  438.46   21.80
  -8  -1   6   24.30   18.30
   8  -1  -6   40.20   11.80
  -8  -1   6   47.70   10.00
   8  -1  -6   35.30   12.00
  -8  -1   6   27.70   11.10
  -8  -1   6   51.69   10.40
  -8  -1   6   48.40   17.60
   8  -1  -6   54.59    5.50
  -8   1   6   26.60   19.40
  -8   1   6   44.60    9.70
  -8   1   6   25.50   11.00
  -8   1   6   61.99   19.40
   8   1  -6   59.09   13.20
   8   1  -6   48.80    5.10
  -7  -1   6  567.14   34.90
   7  -1  -6  574.54   28.70
   7  -1  -6  551.54   42.40
   7  -1  -6  651.43   54.49
  -7  -1   6  611.94   34.60
   7  -1  -6  532.55   29.50
  -7  -1   6  627.54   36.90
  -7  -1   6  568.04   49.40
  -7  -1   6  580.24   40.50
  -7  -1   6  606.34   49.10
  -7   1   6  644.24   52.39
  -7   1   6  562.64   37.40
  -7   1   6  596.84   36.00
   7   1  -6  573.14   42.80
   7   1  -6  567.54   28.60
  -7   1   6  570.04   38.40
   7   1  -6  556.64   36.80
  -7   1   6  624.34   50.99
  -6  -1   6   14.90   14.70
   6  -1  -6   41.10   12.30
   6  -1  -6   38.20    4.30
  -6  -1   6   34.30    9.80
  -6  -1   6   34.30    7.90
  -6  -1   6   26.30   18.30
  -6  -1   6   33.50    9.10
   6  -1  -6   32.00   14.00
  -6  -1   6   42.90   12.30
   6  -1  -6   36.80   14.30
  -6   1   6   45.30   19.30
  -6   1   6   24.10   17.40
  -6   1   6   54.79   10.30
   6   1  -6   43.50    4.30
  -6   1   6   38.10   11.60
  -6   1   6   49.70   11.70
   6   1  -6   32.40   13.80
   5  -1  -6   68.69   19.10
   5  -1  -6   41.80   22.20
   5  -1  -6   48.60    4.50
  -5  -1   6   53.39   11.50
  -5  -1   6   60.39   11.10
  -5  -1   6   55.69   18.20
   5  -1  -6   65.09   12.80
  -5  -1   6   50.69    9.90
  -5  -1   6   56.79   10.90
  -5  -1   6   42.30   16.10
   5   1  -6   28.20   23.30
  -5   1   6   65.09   20.40
  -5   1   6   42.10    9.10
  -5   1   6   45.20   13.70
   5   1  -6   51.29    4.30
  -5   1   6   49.70   12.60
  -5   1   6   57.09   18.20
   5   1  -6   52.49   17.50
  -4  -1   6  696.83   43.70
   4  -1  -6  688.33   68.09
  -4  -1   6  761.02   41.90
   4  -1  -6  695.03   41.60
   4  -1  -6  681.13   53.09
   4  -1  -6  757.52   34.50
  -4  -1   6  754.42   50.19
  -4  -1   6  671.63   40.20
  -4   1   6  750.22   36.70
  -4   1   6  638.44   49.90
  -4   1   6  699.23   43.20
  -4   1   6  761.22   34.20
   4   1  -6  741.53   34.30
   3  -1  -6  155.08   15.70
   3  -1  -6  171.18    9.30
  -3  -1   6  167.08   10.00
  -3   1   6  170.58    9.60
  -3   1   6  172.48   11.10
   3   1  -6  162.48    9.10
   2  -1  -6  418.96   30.70
   2  -1  -6  443.26   21.30
   2  -1  -6  486.05   27.90
  -2  -1   6  423.36   22.10
  -2  -1   6  445.86   21.10
   2   1  -6  502.75   26.90
   2   1  -6  422.96   21.40
  -2   1   6  402.36   22.80
  -2   1   6  406.96   23.10
  -2   1   6  448.96   22.80
   1  -1  -6  703.43   39.80
  -1  -1   6  756.82   35.40
  -1  -1   6  770.12   35.20
  -1  -1   6  740.33   35.70
   1  -1  -6  719.03   43.80
   1  -1  -6  719.43   34.50
  -1   1   6  706.63   34.90
  -1   1   6  749.42   35.70
   1   1  -6  697.73   34.50
  -1   1   6  711.03   36.30
   1   1  -6  687.93   38.70
  -1   1   6  746.53   36.10
   0  -1   6   68.29    6.10
   0  -1  -6   55.69    7.50
   0  -1   6   73.49    6.40
   0  -1  -6   73.29   12.10
   0  -1   6   77.69    6.30
   0   1  -6   67.39    6.00
   0   1   6   70.59    6.40
   0   1   6   74.59    6.60
   0   1  -6   78.19   10.00
   0   1   6   71.39    6.60
   0   1   6   56.89    8.40
   1  -1   6  195.18   30.50
   1  -1   6  194.28   11.60
   1  -1   6  187.98   11.80
   1  -1   6  176.98   11.60
  -1  -1  -6  194.88   16.20
   1  -1   6  189.18   11.80
  -1  -1  -6  191.98   20.10
   1   1   6  197.08   11.90
  -1   1  -6  172.68   11.60
   1   1   6  201.38   12.00
  -1   1  -6  171.98   14.90
   1   1   6  175.28   11.80
   1   1   6  197.18   13.30
   2  -1   6  220.58   15.10
   2  -1   6  217.98   33.30
  -2  -1  -6  224.28   16.10
   2  -1   6  232.48   13.80
  -2  -1  -6  236.28   14.60
  -2  -1  -6  215.58   14.00
  -2  -1  -6  228.58   17.20
   2  -1   6  232.78   14.30
  -2  -1  -6  220.58   13.90
   2  -1   6  247.58   14.50
   2  -1   6  216.58   13.90
   2  -1   6  235.88   14.30
  -2   1  -6  224.18   15.20
   2   1   6  238.38   14.20
   2   1   6  237.18   14.50
  -2   1  -6  247.88   16.20
  -2   1  -6  228.88   14.50
  -2   1  -6  217.28   17.10
   2   1   6  210.98   15.30
  -2   1  -6  208.68   14.00
   3  -1   6  205.08   14.20
   3  -1   6  234.98   14.70
  -3  -1  -6  193.98   14.10
  -3  -1  -6  183.98   13.70
   3  -1   6  201.78   13.60
   3  -1   6  218.38   13.50
   3  -1   6  206.98   13.70
  -3  -1  -6  195.58   14.60
  -3  -1  -6  197.68   14.60
  -3  -1  -6  246.18   15.00
   3  -1   6  202.18   13.50
  -3  -1  -6  192.68   12.70
  -3   1  -6  193.38   14.90
   3   1   6  203.48   13.30
  -3   1  -6  217.68   15.20
  -3   1  -6  198.68   16.80
   3   1   6  215.78   13.80
   3   1   6  216.28   14.90
  -3   1  -6  204.68   16.00
  -3   1  -6  198.18   15.40
   3   1   6  210.58   14.70
   3   1   6  199.48   14.10
  -4  -1  -6  168.28   13.10
  -4  -1  -6  143.39   18.50
   4  -1   6  173.48   13.80
   4  -1   6  179.58   13.10
  -4  -1  -6  142.09   20.40
   4  -1   6  190.98   16.50
   4  -1   6  176.98   12.10
   4  -1   6  168.38   13.20
  -4  -1  -6  164.68   11.80
   4  -1   6  183.88   13.00
   4   1   6  163.78   13.30
  -4   1  -6  166.28   16.20
  -4   1  -6  176.18   16.00
   4   1   6  192.28   12.80
  -4   1  -6  172.88   12.50
  -4   1  -6  200.78   22.30
   4   1   6  191.48   13.30
   4   1   6  177.68   12.70
  -4   1  -6  188.68   12.80
   4   1   6  185.58   13.60
   5  -1   6  110.29    9.00
  -5  -1  -6   80.69   13.90
  -5  -1  -6   79.19   11.30
  -5  -1  -6  101.69    9.20
   5  -1   6  107.79   10.00
  -5  -1  -6   83.99    9.80
   5  -1   6   93.49    9.50
   5  -1   6   75.09    8.20
   5  -1   6   70.99    9.20
  -5   1  -6   66.29   12.60
   5   1   6   95.69    9.00
  -5   1  -6   98.19   14.30
  -5   1  -6   81.69   12.60
   5   1   6   97.09   10.90
   5   1   6   74.99    8.80
   5   1   6   78.19    9.00
   5   1   6   89.69    9.60
  -6  -1  -6   24.70    8.10
  -6  -1  -6   31.00    5.80
   6  -1   6   24.20    5.90
   6  -1   6   35.20    6.00
  -6  -1  -6   24.00    9.40
  -6  -1  -6   37.00   13.20
   6  -1   6   32.20    6.00
  -6  -1  -6   39.80    8.00
   6  -1   6   32.40    6.50
   6  -1   6   26.40    6.20
   6  -1   6   20.80    4.80
   6   1   6   39.10    6.80
  -6   1  -6   31.60   12.80
   6   1   6   31.80    5.90
  -6   1  -6   27.20   10.00
   6   1   6   31.20    5.20
  -6   1  -6   27.50   12.70
   6   1   6   30.60    6.10
   6   1   6   32.30    6.00
  -6   1  -6   27.90    6.00
   7  -1   6   27.60    4.60
   7  -1   6   26.80    5.00
  -7  -1  -6   23.50   11.00
  -7  -1  -6    8.60    5.10
  -7  -1  -6   14.60    4.80
   7  -1   6   12.70    4.30
  -7   1  -6   13.50    4.80
  -7   1  -6   13.10   10.90
  -7   1  -6   11.60    9.40
   7   1   6   17.00    3.70
   7   1   6   13.90    5.70
   8  -1   6   19.50    4.00
   8  -1   6   24.60    3.40
  -8  -1  -6   27.40    8.80
  -8  -1  -6    5.60    9.30
   8  -1   6   23.80    3.40
  -8  -1  -6   18.40    4.30
   8   1   6   16.10    3.10
  -8   1  -6   19.90    9.80
   8   1   6   23.90    5.30
  -8   1  -6   16.80   12.10
  -8   1  -6   29.10    9.30
  11  -2  -6   17.90    1.70
 -11  -2   6    5.10    5.30
 -11  -2   6   19.90    6.70
 -11   2   6    9.20    5.00
 -10  -2   6   13.30    7.90
 -10  -2   6    8.30    3.60
  10  -2  -6   13.80    2.60
 -10  -2   6   16.60    6.20
 -10  -2   6   10.80    9.20
 -10   2   6    3.70    6.10
 -10   2   6   12.40   12.40
 -10   2   6    7.30    5.60
  10   2  -6   13.00    2.80
 -10   2   6    2.80    8.00
  -9  -2   6  188.08   23.00
   9  -2  -6  197.58   11.20
  -9  -2   6  194.88   26.10
   9  -2  -6  189.18   11.00
  -9  -2   6  199.18   14.80
  -9  -2   6  198.18   17.00
  -9   2   6  169.98   30.90
  -9   2   6  177.08   25.60
   9   2  -6  199.68   10.70
  -9   2   6  178.28   27.90
  -9   2   6  195.38   19.10
   8  -2  -6  142.19    9.10
   8  -2  -6  136.39   22.60
   8  -2  -6  161.88   22.50
   8  -2  -6  145.69    9.00
  -8  -2   6  137.89   15.70
   8   2  -6  148.09    8.80
  -8   2   6  126.89   27.20
  -8   2   6   56.69   28.90
  -8   2   6  137.19   19.90
   8   2  -6  129.19   18.70
  -7  -2   6  223.88   17.80
   7  -2  -6  118.89   21.20
  -7  -2   6  174.08   16.80
  -7  -2   6  176.08   28.80
   7  -2  -6  138.39   20.80
  -7  -2   6  214.98   31.00
   7  -2  -6  175.58   10.40
  -7  -2   6  163.08   22.20
   7  -2  -6  207.98   23.90
   7  -2  -6  179.68   10.70
  -7   2   6  168.98   34.10
  -7   2   6  162.88   20.00
  -7   2   6  184.08   19.60
  -7   2   6  158.98   20.40
  -7   2   6  172.08   29.50
   7   2  -6  173.38   10.00
  -6  -2   6   33.80   10.90
  -6  -2   6   63.09   31.20
   6  -2  -6   40.40   11.70
   6  -2  -6   23.00   14.00
  -6  -2   6   28.50   15.10
  -6  -2   6   28.80    7.30
   6  -2  -6   31.50    4.50
   6  -2  -6   38.40    4.50
  -6  -2   6   58.19   10.50
  -6  -2   6   59.19   20.40
   6  -2  -6   52.59   15.00
  -6   2   6   13.10   17.90
  -6   2   6   26.80   10.60
   6   2  -6   40.80   12.80
  -6   2   6   29.40   16.60
  -6   2   6   23.80   11.80
   6   2  -6   33.60    3.90
   5  -2  -6  146.29   26.20
  -5  -2   6  177.38   20.60
  -5  -2   6  155.28   27.90
  -5  -2   6  176.98   14.60
  -5  -2   6  178.28   25.20
   5  -2  -6  174.68    9.70
   5  -2  -6  176.58   25.20
  -5  -2   6  133.69   14.30
  -5  -2   6  157.28   15.30
  -5  -2   6  176.68   12.50
  -5  -2   6  162.98   15.20
   5  -2  -6  152.38   17.90
  -5   2   6  167.48    9.10
  -5   2   6  125.49   18.00
  -5   2   6  174.58   19.70
  -5   2   6  157.38   17.20
   5   2  -6  157.98    9.90
  -5   2   6  160.58   14.30
  -5   2   6  166.78   29.50
  -4  -2   6  151.28   28.00
   4  -2  -6  190.68   19.00
   4  -2  -6  187.98   28.50
  -4  -2   6  217.78   22.90
   4  -2  -6  212.08   41.00
   4  -2  -6  192.38   10.60
  -4  -2   6  193.28   20.60
  -4  -2   6  204.98   30.30
  -4   2   6  199.48   13.60
  -4   2   6  187.68   17.60
  -4   2   6  181.08   15.50
  -4   2   6  200.98   11.20
   4   2  -6  187.68   10.30
  -4   2   6  219.38   41.50
  -4   2   6  214.98   21.90
  -3  -2   6  766.92   42.90
   3  -2  -6  798.82   37.50
   3  -2  -6  805.12   73.09
   3  -2  -6  815.82   57.99
  -3  -2   6  808.52   54.29
  -3  -2   6  790.42   47.00
   3  -2  -6  801.72   45.20
  -3   2   6  831.32   39.70
   3   2  -6  707.43   43.00
   3   2  -6  796.52   37.40
  -3   2   6  766.52   46.70
  -3   2   6  830.02   38.30
  -2  -2   6  182.48   25.90
   2  -2  -6  200.48   10.90
  -2  -2   6  170.48   11.00
   2  -2  -6  211.78   20.20
   2  -2  -6  235.38   20.10
   2   2  -6  202.18   11.00
  -2   2   6  204.78   14.50
  -2   2   6  211.38   11.80
  -2   2   6  195.98   12.70
   2   2  -6  219.98   16.20
   1  -2  -6   94.19    6.40
  -1  -2   6  112.49   21.70
  -1  -2   6  103.69    6.20
  -1  -2   6  100.39    7.10
   1  -2  -6   93.39   13.40
   1  -2  -6   74.59   12.90
  -1   2   6   92.99    8.10
   1   2  -6   96.79    7.20
  -1   2   6   90.49    7.60
  -1   2   6   93.39    7.90
   1   2  -6   93.39   10.50
  -1   2   6  108.39   10.80
   0  -2  -6  162.88   15.20
   0  -2   6  153.08    9.10
   0  -2   6  144.19    9.70
   0  -2   6  152.38   25.10
   0  -2  -6  118.39   21.00
   0   2  -6  145.49   12.70
   0   2   6  120.79    9.90
   0   2   6  136.19    9.90
   0   2   6  147.09   12.80
   0   2  -6  150.28    9.40
   0   2   6  148.39   11.10
  -1  -2  -6  581.04   28.50
  -1  -2  -6  565.84   37.10
   1  -2   6  593.04   28.70
   1  -2   6  569.14   29.20
  -1  -2  -6  516.05   31.20
   1  -2   6  553.44   29.00
   1  -2   6  568.44   28.10
  -1  -2  -6  551.54   27.60
   1  -2   6  552.44   28.70
   1  -2   6  545.45   27.80
   1  -2   6  628.64   50.49
  -1   2  -6  556.04   28.30
   1   2   6  551.84   31.10
   1   2   6  546.35   28.40
  -1   2  -6  544.95   31.20
   1   2   6  565.34   28.30
   1   2   6  523.55   29.90
   1   2   6  466.75   31.20
   2  -2   6  406.56   23.50
   2  -2   6  403.96   21.70
  -2  -2  -6  417.26   22.90
   2  -2   6  385.46   22.30
   2  -2   6  437.96   23.60
   2  -2   6  505.85   44.60
   2  -2   6  389.36   27.00
  -2  -2  -6  447.36   33.30
  -2  -2  -6  403.16   25.30
  -2  -2  -6  482.55   24.80
  -2  -2  -6  388.06   22.90
   2   2   6  487.15   23.40
  -2   2  -6  486.65   27.00
   2   2   6  464.15   23.40
   2   2   6  455.95   25.20
  -2   2  -6  401.06   24.40
  -2   2  -6  480.85   25.50
  -2   2  -6  353.16   33.70
   2   2   6  393.36   23.10
   2   2   6  408.36   29.60
   3  -2   6  178.58   12.50
  -3  -2  -6  156.78   11.80
   3  -2   6  159.88   10.90
   3  -2   6  145.89   11.80
  -3  -2  -6  153.18   13.90
  -3  -2  -6  158.38   11.80
   3  -2   6  166.58   12.20
   3  -2   6  165.88   12.00
   3  -2   6  153.18   10.30
  -3  -2  -6  157.88   11.80
  -3  -2  -6  146.59   10.30
  -3  -2  -6  150.88   12.60
   3   2   6  151.88   12.20
   3   2   6  165.18   11.70
   3   2   6  156.58   13.70
  -3   2  -6  150.88   13.10
   3   2   6  157.08   11.30
  -3   2  -6  162.48   14.40
  -3   2  -6  138.09   14.30
  -3   2  -6  152.68   14.90
   3   2   6  144.29   13.00
  -3   2  -6  163.18   15.10
  -4  -2  -6   68.09   11.70
  -4  -2  -6   73.89   12.80
   4  -2   6   84.79    9.30
   4  -2   6   83.79    7.90
  -4  -2  -6   79.99   12.00
   4  -2   6   84.29    9.30
   4  -2   6   83.89    9.60
   4  -2   6  101.89    9.60
   4  -2   6   87.19    7.40
  -4  -2  -6   82.49   10.80
  -4  -2  -6   88.49    9.60
  -4   2  -6   69.89    9.00
   4   2   6   74.89    9.80
   4   2   6   81.79    8.60
  -4   2  -6   77.49    9.40
   4   2   6   86.59    8.70
  -4   2  -6   67.29   12.10
   4   2   6   95.09   11.40
  -4   2  -6   80.49   12.30
  -4   2  -6   79.29   16.80
  -4   2  -6   84.59   13.10
  -4   2  -6   76.69   12.30
   4   2   6   80.99   11.40
  -5  -2  -6  107.49   13.40
  -5  -2  -6  105.09   11.20
   5  -2   6  111.39   10.00
   5  -2   6   92.69    8.60
   5  -2   6  113.59   10.80
   5  -2   6   93.09    9.90
   5  -2   6   95.29    8.00
   5  -2   6  106.49   10.80
  -5  -2  -6   94.09   14.30
  -5  -2  -6   91.69   10.20
  -5  -2  -6  104.29    9.60
  -5   2  -6   85.09   10.20
   5   2   6  131.09   11.80
  -5   2  -6   99.39   14.70
  -5   2  -6   98.69    9.90
  -5   2  -6   79.09   10.30
   5   2   6   98.69    9.80
  -5   2  -6   99.89   15.60
   5   2   6   95.59    9.70
   5   2   6  112.39    9.80
  -5   2  -6  120.89   15.60
   6  -2   6  264.67   14.80
  -6  -2  -6  246.98   15.50
   6  -2   6  232.68   17.10
   6  -2   6  285.37   15.70
  -6  -2  -6  268.47   24.30
   6  -2   6  217.78   16.70
   6  -2   6  251.17   14.50
  -6  -2  -6  251.17   21.50
  -6  -2  -6  266.07   17.70
  -6  -2  -6  232.28   17.50
   6  -2   6  259.47   18.30
   6   2   6  278.57   17.10
   6   2   6  259.87   16.60
  -6   2  -6  252.07   25.60
   6   2   6  264.87   15.20
   6   2   6  246.68   17.60
  -6   2  -6  282.77   24.70
  -6   2  -6  239.18   16.20
  -7  -2  -6    8.30    4.20
   7  -2   6   21.80    5.00
   7  -2   6   17.70    4.10
  -7  -2  -6    7.90    9.70
  -7  -2  -6   26.40   10.40
   7  -2   6   15.30    3.40
   7  -2   6    7.10    3.10
  -7  -2  -6    9.60    5.40
   7   2   6   21.70    3.90
   7   2   6   13.60    4.00
  -7   2  -6   12.80   10.80
  -7   2  -6   18.20   10.50
   7   2   6    8.70    4.30
  -8  -2  -6   45.70   11.80
  -8  -2  -6   49.30    7.70
   8  -2   6   68.09    4.70
  -8  -2  -6   73.69   12.00
   8  -2   6   70.69    6.50
   8  -2   6   59.59    4.50
  -8  -2  -6   49.70    5.90
  -8   2  -6   76.09   18.80
  -8   2  -6   70.59   11.90
   8   2   6   42.50    4.80
  -8   2  -6   66.09   13.70
   8   2   6   58.69    5.50
 -10  -3   6   60.19   12.20
 -10  -3   6   57.79    5.40
 -10  -3   6   39.50    7.40
 -10  -3   6   69.09   13.30
  10  -3  -6   59.39    4.50
 -10   3   6   59.79   12.50
 -10   3   6   69.39   14.40
 -10   3   6   66.29    8.80
   9  -3  -6  281.57   14.50
  -9  -3   6  289.17   16.90
   9  -3  -6  289.17   14.40
  -9  -3   6  248.38   26.70
  -9  -3   6  260.27   18.80
  -9  -3   6  283.77   25.20
   9   3  -6  258.67   14.20
  -9   3   6  276.77   33.60
  -9   3   6  281.67   30.10
  -8  -3   6  228.08   27.60
   8  -3  -6  231.58   12.60
   8  -3  -6  233.18   12.80
  -8  -3   6  243.18   26.30
  -8  -3   6  223.58   16.60
  -8   3   6  227.58   21.10
  -8   3   6  190.78   34.80
   8   3  -6  209.28   11.90
  -8   3   6  253.67   30.60
   7  -3  -6  312.47   16.40
   7  -3  -6  307.37   16.60
  -7  -3   6  309.67   20.90
   7  -3  -6  313.77   29.20
   7  -3  -6  293.37   28.90
   7  -3  -6  343.07   27.00
  -7  -3   6  323.97   30.00
  -7  -3   6  302.47   33.30
  -7   3   6  324.17   36.50
  -7   3   6  286.17   27.40
   7   3  -6  275.67   15.50
  -7   3   6  334.07   25.60
  -7   3   6  357.06   39.70
   6  -3  -6  190.78   11.30
   6  -3  -6  186.58   11.60
   6  -3  -6  167.78   19.90
  -6  -3   6  187.98   26.40
   6  -3  -6  194.38   24.60
  -6  -3   6  211.88   16.00
  -6  -3   6  191.18   24.30
   6  -3  -6  221.98   28.20
  -6  -3   6  195.08   15.80
  -6   3   6  168.98   20.10
  -6   3   6  189.78   38.10
  -6   3   6  198.98   22.90
  -6   3   6  192.68   29.00
   6   3  -6  176.68   10.20
  -6   3   6  236.68   34.80
  -5  -3   6  238.68   26.50
  -5  -3   6  235.28   16.70
   5  -3  -6  230.48   12.60
   5  -3  -6  220.78   14.00
   5  -3  -6  207.88   26.30
   5  -3  -6  217.38   28.60
  -5  -3   6  232.38   24.20
   5  -3  -6  222.28   12.10
   5  -3  -6  203.18   20.70
  -5  -3   6  241.18   17.90
  -5   3   6  201.38   23.40
  -5   3   6  180.38   29.30
  -5   3   6  215.88   20.20
  -5   3   6  245.28   18.40
  -5   3   6  210.58   17.00
  -5   3   6  204.38   33.20
   5   3  -6  211.08   11.60
  -5   3   6  209.58   12.50
   4  -3  -6  919.41   60.29
  -4  -3   6  865.61   51.09
   4  -3  -6  788.62   47.80
  -4  -3   6  870.31   45.90
  -4  -3   6  962.60   56.09
   4  -3  -6  880.81   59.49
   4  -3  -6  857.31   40.90
  -4  -3   6  874.21   44.00
   4  -3  -6  867.51   41.50
   4  -3  -6  763.82   48.10
  -4  -3   6  885.11   44.40
  -4   3   6  848.02   50.69
   4   3  -6  828.12   40.60
  -4   3   6  793.02   57.69
  -4   3   6  880.71   41.90
  -4   3   6  870.31   46.70
  -4   3   6 1012.90   52.69
   3  -3  -6  396.96   28.10
   3  -3  -6  414.66   21.00
   3  -3  -6  478.95   56.49
  -3  -3   6  474.25   31.80
  -3  -3   6  403.86   25.60
   3  -3  -6  417.56   22.40
   3  -3  -6  425.46   22.50
  -3  -3   6  484.05   34.80
   3  -3  -6  437.16   36.30
   3  -3  -6  418.16   21.50
   3  -3  -6  398.26   39.70
  -3  -3   6  420.76   31.20
   3  -3  -6  394.46   32.80
  -3   3   6  416.16   23.80
   3   3  -6  426.96   21.00
  -3   3   6  355.46   35.70
  -3   3   6  414.96   24.20
  -3   3   6  461.25   31.30
  -3   3   6  424.86   25.40
  -3   3   6  414.96   21.90
  -3   3   6  447.46   28.50
   2  -3  -6  789.22   38.00
   2  -3  -6  975.40   68.39
  -2  -3   6  858.01   52.89
   2  -3  -6  796.82   37.80
   2  -3  -6  770.32   55.89
  -2  -3   6  782.52   42.30
  -2  -3   6  813.52   48.10
   2  -3  -6  758.12   70.69
  -2  -3   6  854.71   49.80
   2  -3  -6  825.82   39.30
   2  -3  -6  769.22   44.40
  -2   3   6  739.33   43.00
   2   3  -6  768.72   42.80
  -2   3   6  738.63   46.60
  -2   3   6  782.12   38.80
   2   3  -6  791.82   38.10
  -2   3   6  832.82   41.30
  -2   3   6  828.12   42.00
  -2   3   6  786.92   40.10
   1  -3  -6  207.78   20.20
   1  -3  -6  158.28   38.70
  -1  -3   6  200.88   23.90
   1  -3  -6  189.78   11.10
   1  -3  -6  200.78   30.00
   1  -3  -6  199.38   17.90
   1  -3  -6  214.58   12.50
  -1  -3   6  198.88   11.60
  -1  -3   6  226.08   25.30
  -1  -3   6  189.98   15.00
  -1  -3   6  216.38   21.10
   1  -3  -6  207.08   11.80
   1   3  -6  207.18   12.10
  -1   3   6  201.28   12.20
  -1   3   6  184.68   16.60
  -1   3   6  206.38   16.30
  -1   3   6  216.08   13.30
  -1   3   6  192.38   13.60
   1   3  -6  190.38   15.60
   0  -3  -6  199.68   41.00
   0  -3   6  205.18   21.00
   0  -3  -6  163.98   29.00
   0  -3   6  140.99   13.10
   0  -3   6  178.08   11.00
   0  -3   6  190.68   10.10
   0  -3   6  164.78   11.60
   0  -3  -6  208.58   16.50
   0  -3  -6  176.58   18.40
   0  -3  -6  161.88   10.70
   0  -3   6  180.88   17.60
   0  -3   6  192.48   25.00
   0  -3  -6  150.48   10.80
   0  -3  -6  160.68   10.00
   0   3   6  183.68   14.80
   0   3   6  160.98   11.90
   0   3  -6  151.38   14.30
   0   3   6  172.08   11.00
   0   3   6  176.68   19.10
   0   3   6  166.98   15.60
  -1  -3  -6  637.24   41.30
   1  -3   6  642.24   41.60
   1  -3   6  693.53   52.29
  -1  -3  -6  636.84   64.59
  -1  -3  -6  620.94   34.10
  -1  -3  -6  626.44   32.60
   1  -3   6  662.73   33.10
   1  -3   6  654.93   33.10
  -1  -3  -6  671.83   32.60
  -1  -3  -6  547.95   49.20
  -1  -3  -6  690.93   33.60
   1  -3   6  655.43   34.80
   1  -3   6  603.94   31.70
  -1  -3  -6  675.93   32.20
  -1   3  -6  648.64   33.20
   1   3   6  673.13   38.30
   1   3   6  635.24   35.50
  -1   3  -6  585.34   35.50
  -1   3  -6  600.24   32.60
   1   3   6  704.33   34.20
   1   3   6  624.14   32.40
   1   3   6  683.13   33.20
  -2  -3  -6  242.28   15.90
  -2  -3  -6  250.27   23.90
  -2  -3  -6  247.38   18.10
   2  -3   6  249.48   20.80
   2  -3   6  228.68   15.80
   2  -3   6  237.28   14.70
   2  -3   6  280.37   16.50
  -2  -3  -6  238.98   15.30
  -2  -3  -6  255.37   15.70
   2  -3   6  278.37   16.10
   2  -3   6  244.08   32.80
  -2  -3  -6  256.57   17.40
  -2   3  -6  311.87   17.70
  -2   3  -6  234.08   19.80
  -2   3  -6  226.58   16.50
   2   3   6  244.08   15.70
  -2   3  -6  269.97   17.90
  -2   3  -6  298.67   19.90
   2   3   6  249.58   18.90
   2   3   6  267.47   16.10
   2   3   6  307.37   16.60
   2   3   6  269.87   19.00
  -3  -3  -6   51.79    8.20
  -3  -3  -6   44.90    7.40
  -3  -3  -6   29.80    5.70
  -3  -3  -6   47.10    8.60
   3  -3   6   32.90    5.60
   3  -3   6   35.60    7.20
   3  -3   6   36.10    8.90
   3  -3   6   37.40   21.00
  -3  -3  -6   45.90    6.60
   3  -3   6   44.90    4.70
   3  -3   6   39.40    7.20
  -3  -3  -6   52.69    9.20
   3  -3   6   41.80    6.90
  -3   3  -6   39.90    9.80
   3   3   6   40.00    8.90
  -3   3  -6   54.29    8.90
   3   3   6   39.80    8.20
  -3   3  -6   36.80   12.20
   3   3   6   32.60    7.40
  -3   3  -6   39.70    7.30
   3   3   6   39.50    6.50
  -3   3  -6   32.90    9.00
   3   3   6   37.60    6.60
  -4  -3  -6  313.77   18.00
   4  -3   6  301.87   19.20
  -4  -3  -6  303.37   19.10
   4  -3   6  323.57   19.50
   4  -3   6  342.87   20.80
   4  -3   6  323.77   19.10
   4  -3   6  310.97   17.30
   4  -3   6  297.87   20.10
   4  -3   6  321.07   17.60
  -4  -3  -6  303.17   22.20
  -4  -3  -6  322.27   21.00
  -4  -3  -6  315.87   19.70
   4   3   6  285.67   19.60
  -4   3  -6  338.87   20.40
   4   3   6  309.37   19.70
  -4   3  -6  341.57   23.90
  -4   3  -6  316.87   23.20
  -4   3  -6  285.77   21.90
   4   3   6  326.97   21.40
  -4   3  -6  355.06   25.80
   4   3   6  317.47   19.20
   5  -3   6  177.88   11.40
  -5  -3  -6  172.78   12.20
   5  -3   6  171.58   13.80
  -5  -3  -6  170.48   13.80
   5  -3   6  189.78   13.80
   5  -3   6  183.78   13.90
  -5  -3  -6  183.68   18.80
   5  -3   6  177.78   10.80
  -5  -3  -6  171.28   16.30
  -5  -3  -6  168.58   13.20
   5  -3   6  194.18   13.90
   5  -3   6  158.68   12.10
   5   3   6  163.98   12.90
  -5   3  -6  178.78   14.20
  -5   3  -6  165.28   14.60
   5   3   6  159.68   12.70
   5   3   6  157.48   12.60
  -5   3  -6  171.38   19.70
   5   3   6  190.98   15.00
  -5   3  -6  182.68   19.20
  -6  -3  -6    6.20    9.50
  -6  -3  -6   -1.70    3.70
  -6  -3  -6   -6.20    5.50
   6  -3   6    3.40    2.50
   6  -3   6    4.90    2.90
  -6  -3  -6   -1.80    9.20
   6  -3   6    3.10    3.10
   6  -3   6    4.10    4.00
   6  -3   6    6.20    4.20
   6  -3   6    2.00    3.40
  -6  -3  -6    6.60    4.10
  -6   3  -6    8.80    9.90
  -6   3  -6   -0.30    6.50
   6   3   6    4.90    3.50
   6   3   6    6.70    4.50
  -6   3  -6    0.10    8.30
   7  -3   6    6.60    3.80
  -7  -3  -6    8.10    4.20
   7  -3   6    9.90    2.80
  -7  -3  -6    1.50    3.40
  -7  -3  -6    7.20    9.70
   7  -3   6    7.30    2.20
  -7  -3  -6   16.20    9.50
   7  -3   6    8.70    3.90
   7   3   6   11.10    3.10
   7   3   6   12.20    3.80
  -7   3  -6    2.60   14.30
  -7   3  -6   13.70   12.20
   7   3   6    6.00    4.00
  -8  -3  -6   21.40    4.10
  -8  -3  -6   25.00    4.10
   8  -3   6   23.60    4.20
  -8   3  -6   22.00   11.70
   8   3   6   23.50    3.60
  -8   3  -6   32.10    8.30
  -8   3  -6   22.70   10.30
 -10  -4   6   -2.40    7.30
  10  -4  -6    8.80    1.80
 -10  -4   6   16.50   10.00
 -10  -4   6    5.90    2.30
 -10   4   6    2.90   11.00
 -10   4   6   10.30    4.50
   9  -4  -6   52.19    4.70
   9  -4  -6   59.59    4.80
  -9  -4   6   68.29   16.10
  -9  -4   6   59.99    6.80
  -9  -4   6   81.09   14.60
  -9   4   6   39.20   19.00
  -9   4   6   50.39   13.80
  -8  -4   6   60.29    8.50
   8  -4  -6   62.89    5.50
  -8  -4   6   72.29   14.40
   8  -4  -6   80.49   18.70
   8  -4  -6   65.69    5.50
  -8  -4   6   73.19   18.10
  -8   4   6   40.00   18.80
  -8   4   6   70.09   19.00
  -8   4   6   50.99   10.60
   7  -4  -6   63.59   15.40
   7  -4  -6   85.69    6.30
  -7  -4   6   56.19   19.60
  -7  -4   6   40.70    8.90
   7  -4  -6   64.29    7.80
   7  -4  -6   69.79    6.40
   7  -4  -6   34.50   15.40
  -7   4   6   67.49   19.70
   7   4  -6   39.50   11.90
  -7   4   6   53.49   18.50
  -6  -4   6  125.39   11.90
   6  -4  -6  129.69    8.70
   6  -4  -6  118.49    8.20
  -6  -4   6  129.69   22.00
   6  -4  -6  135.69   10.30
   6  -4  -6  136.19   21.30
   6  -4  -6  140.49   18.40
   6  -4  -6  134.19   21.60
  -6  -4   6  140.19   21.70
  -6   4   6   90.69   24.40
  -6   4   6  114.29   19.90
   6   4  -6  109.59    8.50
  -6   4   6  134.99   15.00
  -6   4   6  136.39   29.20
  -6   4   6  123.49    8.70
   5  -4  -6   95.69   19.20
  -5  -4   6  105.89   12.10
   5  -4  -6   99.79    7.10
   5  -4  -6   99.19    7.20
   5  -4  -6   97.99   20.40
  -5  -4   6  110.59   20.30
  -5  -4   6   90.09   10.50
   5  -4  -6   82.49   14.80
   5  -4  -6  117.09    9.70
  -5  -4   6   84.99   19.10
  -5   4   6   91.89   13.40
   5   4  -6   85.09    6.50
  -5   4   6   92.89   18.00
  -5   4   6   82.39    7.70
  -5   4   6   96.49   22.70
  -5   4   6  111.39   15.10
   4  -4  -6   59.29    5.40
   4  -4  -6   34.00    9.40
  -4  -4   6   57.19   15.40
   4  -4  -6   36.40   13.90
   4  -4  -6   50.19    5.20
   4  -4  -6   38.50   15.60
  -4  -4   6   64.49   10.10
   4  -4  -6   56.19    6.50
  -4  -4   6   49.40    8.70
  -4  -4   6   69.39   15.70
   4  -4  -6   56.39    5.60
  -4   4   6   40.80    8.70
  -4   4   6   54.09   13.90
  -4   4   6   37.20   18.20
  -4   4   6   48.40    6.50
  -4   4   6   68.89    9.80
   4   4  -6   55.99    5.30
   3  -4  -6  143.29   22.90
   3  -4  -6  196.48   23.10
  -3  -4   6  157.68   12.20
   3  -4  -6  146.09   11.40
  -3  -4   6  142.29   11.50
   3  -4  -6  164.58   10.20
  -3  -4   6  166.88   14.10
  -3  -4   6  197.48   23.00
   3  -4  -6  160.08   17.50
   3  -4  -6  161.18    9.70
  -3  -4   6  198.48   16.10
   3  -4  -6  166.68    9.60
   3  -4  -6  146.19   28.00
   3  -4  -6  171.78   11.10
  -3  -4   6  203.18   23.50
  -3   4   6  149.49   19.70
  -3   4   6  168.88   16.70
  -3   4   6  156.88   15.10
  -3   4   6  162.08   11.10
  -3   4   6  134.29   26.70
   3   4  -6  164.08   10.00
  -3   4   6  160.18   15.20
  -3   4   6  162.88   13.50
   2  -4  -6  137.19    9.70
  -2  -4   6  144.89   13.00
  -2  -4   6  184.28   11.50
  -2  -4   6  108.29   20.80
   2  -4  -6  181.88   20.80
   2  -4  -6  145.49   26.10
   2  -4  -6  166.88   16.10
   2  -4  -6  147.79   10.00
   2  -4  -6  145.89   10.70
  -2  -4   6  154.38   17.60
  -2  -4   6  124.79    9.80
  -2   4   6  127.19   12.70
  -2   4   6  184.08   15.50
  -2   4   6  141.89   11.80
  -2   4   6  142.49   19.00
   1  -4  -6   69.29    6.50
  -1  -4   6   62.49    6.60
  -1  -4   6   76.49   16.90
  -1  -4   6   43.10    8.70
   1  -4  -6   62.29   13.60
   1  -4  -6   56.09   17.90
  -1  -4   6   52.99   14.60
   1  -4  -6   53.39   10.40
   1  -4  -6   57.49    6.10
   1  -4  -6   55.99    5.40
   1  -4  -6   61.89   11.40
  -1   4   6   46.00    9.00
   1   4  -6   56.49   10.30
  -1   4   6   69.49    9.50
  -1   4   6   55.99   10.30
  -1   4   6   63.89   14.20
  -1   4   6   59.39    6.70
   1   4  -6   60.49    6.80
  -1   4   6   47.60    7.40
   0  -4   6  278.87   23.90
   0  -4   6  259.87   37.50
   0  -4   6  247.08   15.60
   0  -4   6  281.77   15.90
   0  -4  -6  234.18   14.50
   0  -4  -6  266.57   15.20
   0  -4  -6  248.78   14.60
   0  -4  -6  264.37   15.50
   0  -4   6  253.77   14.80
   0  -4   6  299.57   23.60
   0  -4  -6  274.17   31.50
   0  -4  -6  243.38   23.30
   0  -4   6  224.98   13.70
   0   4   6  269.47   17.10
   0   4  -6  287.77   19.50
   0   4   6  273.27   21.00
   0   4   6  232.48   30.20
   0   4  -6  287.57   16.50
   0   4   6  270.67   15.70
   0   4   6  272.07   16.60
   0   4   6  291.07   20.30
  -1  -4  -6  243.88   14.60
  -1  -4  -6  290.07   16.60
  -1  -4  -6  267.07   23.80
   1  -4   6  242.38   15.20
   1  -4   6  236.18   14.00
   1  -4   6  281.97   22.80
  -1  -4  -6  272.27   15.20
   1  -4   6  247.68   14.10
   1  -4   6  268.77   15.90
   1  -4   6  296.47   33.00
  -1  -4  -6  257.27   15.00
   1  -4   6  250.07   19.10
   1   4   6  284.27   20.60
  -1   4  -6  244.38   19.00
   1   4   6  267.37   16.10
  -1   4  -6  262.47   22.00
   1   4   6  279.07   16.60
   1   4   6  248.08   19.50
  -1   4  -6  247.78   16.50
  -1   4  -6  264.67   17.30
   1   4   6  159.38   29.10
   1   4   6  265.97   16.70
   2  -4   6  382.56   26.70
  -2  -4  -6  326.77   18.50
   2  -4   6  339.87   19.80
  -2  -4  -6  347.47   28.30
   2  -4   6  329.27   18.20
  -2  -4  -6  354.66   19.40
  -2  -4  -6  362.36   21.90
   2  -4   6  344.77   20.40
  -2  -4  -6  355.86   20.20
   2  -4   6  339.27   20.60
   2  -4   6  373.56   38.20
  -2   4  -6  336.17   22.20
  -2   4  -6  314.67   21.30
   2   4   6  341.07   24.00
  -2   4  -6  379.86   27.00
   2   4   6  392.46   20.60
  -2   4  -6  327.47   23.40
  -2   4  -6  352.46   24.50
   2   4   6  353.66   20.80
   2   4   6  330.17   23.20
   2   4   6  324.27   20.10
  -3  -4  -6   82.99    7.90
   3  -4   6   81.59   24.30
   3  -4   6  101.29   10.40
   3  -4   6   96.49    7.50
   3  -4   6   98.29    9.10
  -3  -4  -6   86.99    9.80
  -3  -4  -6   93.39    8.40
  -3  -4  -6   92.89   10.90
   3  -4   6   85.09    9.20
  -3  -4  -6   78.19    9.40
   3  -4   6   76.09    8.20
  -3   4  -6   84.59   12.60
  -3   4  -6  100.99   15.90
  -3   4  -6   97.89   10.50
  -3   4  -6   91.69   13.10
   3   4   6   99.29   11.90
   3   4   6   89.89   13.00
  -3   4  -6   90.79   13.30
   3   4   6   95.89   10.20
   3   4   6   63.19   15.20
  -3   4  -6  101.19   12.60
  -4  -4  -6  100.59   12.00
  -4  -4  -6  110.39   12.80
   4  -4   6  106.09   10.60
   4  -4   6   99.69    7.80
  -4  -4  -6   89.79    8.20
   4  -4   6  110.49    9.20
   4  -4   6   93.29   10.00
  -4  -4  -6   88.59    9.70
   4  -4   6   99.79    9.80
   4  -4   6   94.99   10.60
  -4  -4  -6  104.99    9.10
  -4   4  -6  107.49   14.80
  -4   4  -6   77.59   14.10
  -4   4  -6  104.99   13.80
   4   4   6   81.69    9.20
   4   4   6   82.99   10.50
  -4   4  -6   83.49   11.10
   4   4   6   93.39    9.60
  -4   4  -6   97.69   15.00
   4   4   6   85.99   12.70
   5  -4   6   22.20    4.60
  -5  -4  -6   24.50    5.10
   5  -4   6   16.20    3.60
   5  -4   6   35.90    7.20
   5  -4   6   21.90    8.20
   5  -4   6   11.50    3.90
  -5  -4  -6    9.40    7.60
  -5  -4  -6   23.70    7.20
  -5  -4  -6   17.10    5.10
  -5  -4  -6   -4.40    9.00
  -5   4  -6   -2.60    6.10
   5   4   6   15.00    5.00
   5   4   6   17.40    5.10
  -5   4  -6   15.70    9.00
  -5   4  -6    9.30    5.80
  -5   4  -6    9.50    6.20
  -5   4  -6    7.00    9.00
   5   4   6   19.80    6.30
   6  -4   6  122.49   10.10
   6  -4   6  137.39    9.40
  -6  -4  -6  135.69   10.10
  -6  -4  -6  129.99   14.90
   6  -4   6  135.89    8.80
   6  -4   6  139.79   10.60
  -6  -4  -6  147.39   11.60
   6  -4   6  133.29   13.70
   6   4   6  141.49   11.40
  -6   4  -6  142.49   20.20
  -6   4  -6  111.09   18.70
   6   4   6  135.39    9.50
  -7  -4  -6   43.30    5.40
   7  -4   6   36.90    4.70
  -7  -4  -6   36.10    6.30
   7  -4   6   43.40    4.00
   7  -4   6   52.29    5.70
  -7   4  -6   61.49   12.70
  -7   4  -6   55.09   12.00
   7   4   6   31.30    5.00
   7   4   6   62.69    7.40
   8  -4   6   54.59    4.60
  -8   4  -6   51.79   10.70
  -9  -5   6  411.96   26.50
  -9  -5   6  398.46   19.20
   9  -5  -6  381.46   18.40
   9  -5  -6  338.57   18.50
  -9   5   6  380.96   31.60
   8  -5  -6  268.67   14.00
  -8  -5   6  281.67   15.80
   8  -5  -6  248.48   13.80
  -8  -5   6  245.58   24.80
  -8  -5   6  261.17   25.40
   8  -5  -6  280.47   14.70
  -8   5   6  292.87   33.40
  -8   5   6  257.17   20.20
  -7  -5   6  154.68   12.40
   7  -5  -6  168.08   11.50
  -7  -5   6  165.68   22.70
   7  -5  -6  154.88   10.10
   7  -5  -6  167.58    9.60
   7  -5  -6  203.78   17.80
   7  -5  -6  153.68    9.60
  -7  -5   6  133.99   21.90
  -7   5   6  172.28   20.00
  -7   5   6  202.28   32.00
   6  -5  -6   60.49    5.60
   6  -5  -6   55.49    6.00
  -6  -5   6   48.00   15.50
   6  -5  -6   57.19    5.70
  -6  -5   6   52.79   16.50
   6  -5  -6   56.09    8.50
  -6  -5   6   60.89    8.70
  -6   5   6   36.10   13.50
  -6   5   6   31.40   20.70
  -6   5   6   61.89   13.40
   5  -5  -6   69.59    7.30
  -5  -5   6   66.79    9.10
   5  -5  -6   42.80   14.20
  -5  -5   6   61.69   16.90
  -5  -5   6   38.00   16.30
   5  -5  -6   65.09    6.30
   5  -5  -6   56.29    5.70
   5  -5  -6   60.59   14.10
  -5   5   6   56.39   11.70
  -5   5   6   31.50   19.00
  -5   5   6   69.09    7.40
   5   5  -6   54.09    6.30
  -5   5   6   67.99   16.40
   4  -5  -6  215.38   15.90
   4  -5  -6  223.98   20.20
  -4  -5   6  216.58   15.10
  -4  -5   6  207.58   26.30
   4  -5  -6  247.08   14.40
   4  -5  -6  237.08   13.40
   4  -5  -6  220.58   12.60
   4  -5  -6  200.78   29.10
  -4  -5   6  184.28   27.60
   4   5  -6  209.78   13.00
  -4   5   6  230.48   20.40
  -4   5   6  245.98   25.00
  -4   5   6  210.88   19.40
  -4   5   6  224.88   14.30
  -4   5   6  211.68   32.30
   3  -5  -6  186.48   25.80
   3  -5  -6  249.48   27.20
  -3  -5   6  216.68   14.90
   3  -5  -6  223.78   12.90
   3  -5  -6  224.08   14.50
   3  -5  -6  241.78   13.70
  -3  -5   6  244.38   27.70
   3  -5  -6  252.97   14.40
  -3  -5   6  232.48   13.80
   3  -5  -6  213.48   19.00
  -3   5   6  268.67   25.10
  -3   5   6  227.38   19.00
  -3   5   6  224.48   20.30
  -3   5   6  220.88   20.20
  -3   5   6  237.08   17.60
   3   5  -6  217.98   13.80
  -3   5   6  203.78   30.90
  -3   5   6  218.98   14.40
   2  -5  -6  241.28   25.90
[truncated: 239,037 more chars]
