# Supplementary material for: Ghardaqenoids A–F: Six New Diterpenoids from the South China Sea Soft Coral Heteroxenia ghardaqensis with Lipid-Lowering Activity via the Activation of the AMPK Signaling Pathway
Source: Mar Drugs. 2026 Jan 8;24(1):30. doi: 10.3390/md24010030 (PMC12843345; doi:10.3390/md24010030)
Supplement: Supplementary file 1 [file marinedrugs-24-00030-s001.zip › Ghardaqenoid E (5).cif]

data_ck6342
_audit_creation_date               2025-07-01
_audit_creation_method
;
Olex2 1.5
(compiled 2025.05.31 svn.r86d253d1 for OlexSys, GUI svn.r7254)
;
_shelx_SHELXL_version_number       '2019/3'
_audit_contact_author_address      ?
_audit_contact_author_email        ?
_audit_contact_author_name         ''
_audit_contact_author_phone        ?
_publ_contact_author_id_orcid      ?
_publ_section_references
;
Dolomanov, O.V., Bourhis, L.J., Gildea, R.J, Howard, J.A.K. & Puschmann, H.
 (2009), J. Appl. Cryst. 42, 339-341.

Sheldrick, G.M. (2015). Acta Cryst. A71, 3-8.

Sheldrick, G.M. (2015). Acta Cryst. C71, 3-8.
;
_chemical_name_common              ?
_chemical_name_systematic          ?
_chemical_formula_moiety           'C20 H28 O4, H2 O'
_chemical_formula_sum              'C20 H30 O5'
_chemical_formula_weight           350.44
_chemical_absolute_configuration   rmad
_chemical_melting_point            ?
loop_
  _atom_type_symbol
  _atom_type_description
  _atom_type_scat_dispersion_real
  _atom_type_scat_dispersion_imag
  _atom_type_scat_source
 'C' 'C' 0.0181 0.0091 'International Tables Vol C Tables 4.2.6.8 and 6.1.1.4'
 'H' 'H' 0.0000 0.0000 'International Tables Vol C Tables 4.2.6.8 and 6.1.1.4'
 'O' 'O' 0.0492 0.0322 'International Tables Vol C Tables 4.2.6.8 and 6.1.1.4'

_shelx_space_group_comment
;
The symmetry employed for this shelxl refinement is uniquely defined
by the following loop, which should always be used as a source of
symmetry information in preference to the above space-group names.
They are only intended as comments.
;
_space_group_crystal_system        'monoclinic'
_space_group_IT_number             4
_space_group_name_H-M_alt          'P 1 21 1'
_space_group_name_Hall             'P 2yb'
loop_
  _space_group_symop_operation_xyz
 'x, y, z'
 '-x, y+1/2, -z'

_cell_length_a                     9.1035(4)
_cell_length_b                     6.3047(3)
_cell_length_c                     17.2126(7)
_cell_angle_alpha                  90
_cell_angle_beta                   105.247(2)
_cell_angle_gamma                  90
_cell_volume                       953.14(7)
_cell_formula_units_Z              2
_cell_measurement_reflns_used      9911
_cell_measurement_temperature      170(2)
_cell_measurement_theta_max        74.99
_cell_measurement_theta_min        5.04
_shelx_estimated_absorpt_T_max     0.986
_shelx_estimated_absorpt_T_min     0.896
_exptl_absorpt_coefficient_mu      0.700
_exptl_absorpt_correction_T_max    0.7538
_exptl_absorpt_correction_T_min    0.6242
_exptl_absorpt_correction_type     none
_exptl_absorpt_process_details
;
SADABS-2016/2 (Bruker,2016/2) was used for absorption correction.
wR2(int) was 0.1538 before and 0.0632 after correction.
The Ratio of minimum to maximum transmission is 0.8281.
The \l/2 correction factor is Not present.
;
_exptl_absorpt_special_details     ?
_exptl_crystal_colour              colourless
_exptl_crystal_colour_primary      colourless
_exptl_crystal_density_diffrn      1.221
_exptl_crystal_density_meas        ?
_exptl_crystal_density_method      ?
_exptl_crystal_description         needle
_exptl_crystal_F_000               380
_exptl_crystal_size_max            0.16
_exptl_crystal_size_mid            0.02
_exptl_crystal_size_min            0.02
_exptl_transmission_factor_max     ?
_exptl_transmission_factor_min     ?
_diffrn_reflns_av_R_equivalents    0.0435
_diffrn_reflns_av_unetI/netI       0.0315
_diffrn_reflns_Laue_measured_fraction_full  0.994
_diffrn_reflns_Laue_measured_fraction_max  0.988
_diffrn_reflns_limit_h_max         11
_diffrn_reflns_limit_h_min         -11
_diffrn_reflns_limit_k_max         7
_diffrn_reflns_limit_k_min         -7
_diffrn_reflns_limit_l_max         21
_diffrn_reflns_limit_l_min         -21
_diffrn_reflns_number              18218
_diffrn_reflns_point_group_measured_fraction_full  0.992
_diffrn_reflns_point_group_measured_fraction_max  0.983
_diffrn_reflns_theta_full          67.679
_diffrn_reflns_theta_max           74.981
_diffrn_reflns_theta_min           2.661
_diffrn_ambient_temperature        170(2)
_diffrn_detector_area_resol_mean   ?
_diffrn_measured_fraction_theta_full  0.994
_diffrn_measured_fraction_theta_max  0.988
_diffrn_measurement_device_type    'Bruker APEX-II CCD'
_diffrn_measurement_method         '\f and \w scans'
_diffrn_radiation_type             CuK\a
_diffrn_radiation_wavelength       1.54178
_diffrn_source                     ?
_diffrn_source_current             1.1
_diffrn_source_power               0.05500000000000001
_diffrn_source_voltage             50.0
_diffrn_standards_number           0
_reflns_Friedel_coverage           0.816
_reflns_Friedel_fraction_full      0.989
_reflns_Friedel_fraction_max       0.976
_reflns_number_gt                  3628
_reflns_number_total               3839
_reflns_special_details
;
 Reflections were merged by SHELXL according to the crystal
 class for the calculation of statistics and refinement.
 
 _reflns_Friedel_fraction is defined as the number of unique
 Friedel pairs measured divided by the number that would be
 possible theoretically, ignoring centric projections and
 systematic absences.
;
_reflns_threshold_expression       'I > 2\s(I)'
_computing_cell_refinement         'SAINT V8.40B (?, 2016)'
_computing_data_collection         ?
_computing_data_reduction          'SAINT V8.40B (?, 2016)'
_computing_molecular_graphics      'Olex2 1.5 (Dolomanov et al., 2009)'
_computing_publication_material    'Olex2 1.5 (Dolomanov et al., 2009)'
_computing_structure_refinement    'SHELXL 2019/3 (Sheldrick, 2015)'
_computing_structure_solution      'SHELXT 2018/2 (Sheldrick, 2018)'
_refine_diff_density_max           0.216
_refine_diff_density_min           -0.172
_refine_diff_density_rms           0.043
_refine_ls_abs_structure_details
;
 Flack x determined using 1513 quotients [(I+)-(I-)]/[(I+)+(I-)]
 (Parsons, Flack and Wagner, Acta Cryst. B69 (2013) 249-259).
;
_refine_ls_abs_structure_Flack     0.01(9)
_refine_ls_extinction_coef         .
_refine_ls_extinction_method       none
_refine_ls_goodness_of_fit_ref     1.038
_refine_ls_hydrogen_treatment      constr
_refine_ls_matrix_type             full
_refine_ls_number_parameters       234
_refine_ls_number_reflns           3839
_refine_ls_number_restraints       1
_refine_ls_R_factor_all            0.0449
_refine_ls_R_factor_gt             0.0426
_refine_ls_restrained_S_all        1.038
_refine_ls_shift/su_max            0.000
_refine_ls_shift/su_mean           0.000
_refine_ls_structure_factor_coef   Fsqd
_refine_ls_weighting_details      
 'w=1/[\s^2^(Fo^2^)+(0.0576P)^2^+0.4146P] where P=(Fo^2^+2Fc^2^)/3'
_refine_ls_weighting_scheme        calc
_refine_ls_wR_factor_gt            0.1161
_refine_ls_wR_factor_ref           0.1176
_refine_special_details            ?
_olex2_refinement_description
;
1. Fixed Uiso
 At 1.2 times of:
  All C(H) groups, All C(H,H) groups
 At 1.5 times of:
  All C(H,H,H) groups, All O(H) groups, All O(H,H) groups
2.a Free rotating group:
 O5(H5C,H5D)
2.b Ternary CH refined with riding coordinates:
 C11(H11), C10(H10), C13(H13), C8(H8)
2.c Secondary CH2 refined with riding coordinates:
 C7(H7A,H7B), C5(H5A,H5B), C2(H2A,H2B), C14(H14A,H14B), C9(H9A,H9B)
2.d Aromatic/amide H refined with riding coordinates:
 C3(H3)
2.e Idealised Me refined as rotating group:
 C20(H20A,H20B,H20C), C15(H15A,H15B,H15C), C17(H17A,H17B,H17C), C16(H16A,H16B,
 H16C)
2.f Idealised tetrahedral OH refined as rotating group:
 O2(H2)
;
_atom_sites_solution_hydrogens     mixed
_atom_sites_solution_primary       dual
_atom_sites_solution_secondary     ?
loop_
  _atom_site_label
  _atom_site_type_symbol
  _atom_site_fract_x
  _atom_site_fract_y
  _atom_site_fract_z
  _atom_site_U_iso_or_equiv
  _atom_site_adp_type
  _atom_site_occupancy
  _atom_site_site_symmetry_order
  _atom_site_calc_flag
  _atom_site_refinement_flags_posn
  _atom_site_refinement_flags_adp
  _atom_site_refinement_flags_occupancy
  _atom_site_disorder_assembly
  _atom_site_disorder_group
 O4 O 0.4577(2) 0.4370(4) 0.52515(12) 0.0308(5) Uani 1 1 d . . . . .
 O2 O 0.9302(2) 0.6135(3) 0.40037(13) 0.0325(5) Uani 1 1 d . . . . .
 H2 H 0.996071 0.568008 0.440739 0.049 Uiso 1 1 calc R U . . .
 O3 O 0.37988(19) 0.4823(4) 0.39428(11) 0.0288(4) Uani 1 1 d . . . . .
 O5 O 1.1502(2) 0.4682(4) 0.52382(14) 0.0375(5) Uani 1 1 d G . . . .
 H5C H 1.132249 0.359933 0.551318 0.056 Uiso 1 1 d G U . . .
 H5D H 1.239079 0.442091 0.516064 0.056 Uiso 1 1 d G U . . .
 O1 O 0.0268(3) 0.3054(5) 0.07129(16) 0.0514(7) Uani 1 1 d . . . . .
 C18 C 0.4923(3) 0.4646(5) 0.46183(16) 0.0251(5) Uani 1 1 d . . . . .
 C11 C 0.5513(3) 0.4719(5) 0.30647(15) 0.0266(5) Uani 1 1 d . . . . .
 H11 H 0.523855 0.324327 0.286614 0.032 Uiso 1 1 calc R U . . .
 C19 C 0.6518(3) 0.4654(5) 0.45718(16) 0.0260(5) Uani 1 1 d . . . . .
 C20 C 0.7701(3) 0.4589(5) 0.53644(16) 0.0298(6) Uani 1 1 d . . . . .
 H20A H 0.751348 0.573695 0.570976 0.045 Uiso 1 1 calc R U . . .
 H20B H 0.871371 0.476506 0.527452 0.045 Uiso 1 1 calc R U . . .
 H20C H 0.765020 0.322116 0.562673 0.045 Uiso 1 1 calc R U . . .
 C12 C 0.6766(3) 0.4578(5) 0.38449(16) 0.0260(5) Uani 1 1 d . . . . .
 C3 C 0.4975(4) 0.3498(6) 0.12537(19) 0.0374(7) Uani 1 1 d . . . . .
 H3 H 0.562134 0.231202 0.142840 0.045 Uiso 1 1 calc R U . . .
 C1 C 0.6334(3) 0.5808(5) 0.24837(18) 0.0310(6) Uani 1 1 d . . . . .
 C4 C 0.3609(4) 0.3079(6) 0.07482(19) 0.0367(7) Uani 1 1 d . . . . .
 C6 C 0.1071(3) 0.4616(7) 0.08058(18) 0.0387(7) Uani 1 1 d . . . . .
 C10 C 0.4102(3) 0.5749(5) 0.32188(16) 0.0269(6) Uani 1 1 d . . . . .
 H10 H 0.428358 0.730636 0.330283 0.032 Uiso 1 1 calc R U . . .
 C13 C 0.8307(3) 0.4440(5) 0.36475(17) 0.0297(6) Uani 1 1 d . . . . .
 H13 H 0.879942 0.303949 0.382235 0.036 Uiso 1 1 calc R U . . .
 C7 C 0.0744(4) 0.6514(6) 0.12770(19) 0.0379(7) Uani 1 1 d . . . . .
 H7A H -0.013591 0.616535 0.149052 0.046 Uiso 1 1 calc R U . . .
 H7B H 0.043988 0.771832 0.089991 0.046 Uiso 1 1 calc R U . . .
 C8 C 0.2067(4) 0.7243(5) 0.19829(18) 0.0337(7) Uani 1 1 d . . . . .
 H8 H 0.293063 0.769779 0.176345 0.040 Uiso 1 1 calc R U . . .
 C15 C 0.6580(4) 0.8174(5) 0.26703(19) 0.0353(7) Uani 1 1 d . . . . .
 H15A H 0.559768 0.890914 0.252313 0.053 Uiso 1 1 calc R U . . .
 H15B H 0.724661 0.876328 0.236053 0.053 Uiso 1 1 calc R U . . .
 H15C H 0.705517 0.836403 0.324686 0.053 Uiso 1 1 calc R U . . .
 C5 C 0.2402(4) 0.4761(6) 0.04285(17) 0.0386(7) Uani 1 1 d . . . . .
 H5A H 0.287321 0.618240 0.053793 0.046 Uiso 1 1 calc R U . . .
 H5B H 0.201833 0.460050 -0.016250 0.046 Uiso 1 1 calc R U . . .
 C17 C 0.1552(4) 0.9142(6) 0.2392(2) 0.0454(9) Uani 1 1 d . . . . .
 H17A H 0.115339 1.024446 0.199072 0.068 Uiso 1 1 calc R U . . .
 H17B H 0.241890 0.970458 0.280574 0.068 Uiso 1 1 calc R U . . .
 H17C H 0.075193 0.869727 0.264290 0.068 Uiso 1 1 calc R U . . .
 C2 C 0.5593(4) 0.5599(6) 0.15715(19) 0.0357(7) Uani 1 1 d . . . . .
 H2A H 0.475129 0.664046 0.142463 0.043 Uiso 1 1 calc R U . . .
 H2B H 0.635983 0.602031 0.128629 0.043 Uiso 1 1 calc R U . . .
 C14 C 0.7881(3) 0.4618(6) 0.27299(18) 0.0346(6) Uani 1 1 d . . . . .
 H14A H 0.778384 0.319083 0.248153 0.041 Uiso 1 1 calc R U . . .
 H14B H 0.867051 0.541819 0.255216 0.041 Uiso 1 1 calc R U . . .
 C9 C 0.2606(3) 0.5396(5) 0.25659(19) 0.0323(7) Uani 1 1 d . . . . .
 H9A H 0.272906 0.413156 0.224795 0.039 Uiso 1 1 calc R U . . .
 H9B H 0.179597 0.507231 0.283504 0.039 Uiso 1 1 calc R U . . .
 C16 C 0.3178(5) 0.0870(6) 0.0452(2) 0.0484(9) Uani 1 1 d . . . . .
 H16A H 0.402035 -0.009923 0.068440 0.073 Uiso 1 1 calc R U . . .
 H16B H 0.296092 0.083926 -0.013676 0.073 Uiso 1 1 calc R U . . .
 H16C H 0.227013 0.042505 0.061402 0.073 Uiso 1 1 calc R U . . .

loop_
  _atom_site_aniso_label
  _atom_site_aniso_U_11
  _atom_site_aniso_U_22
  _atom_site_aniso_U_33
  _atom_site_aniso_U_23
  _atom_site_aniso_U_13
  _atom_site_aniso_U_12
 O4 0.0235(9) 0.0423(12) 0.0272(10) 0.0040(9) 0.0079(7) 0.0013(9)
 O2 0.0208(9) 0.0367(11) 0.0377(11) 0.0021(9) 0.0038(8) -0.0012(8)
 O3 0.0197(8) 0.0409(11) 0.0255(9) 0.0056(9) 0.0056(7) 0.0004(9)
 O5 0.0213(9) 0.0421(12) 0.0483(13) 0.0076(12) 0.0078(8) 0.0036(10)
 O1 0.0458(14) 0.0578(16) 0.0461(14) -0.0031(12) 0.0040(11) -0.0178(13)
 C18 0.0229(11) 0.0262(12) 0.0256(12) 0.0028(12) 0.0053(10) 0.0001(11)
 C11 0.0229(11) 0.0322(13) 0.0246(12) 0.0011(13) 0.0061(10) -0.0024(12)
 C19 0.0209(11) 0.0268(12) 0.0294(13) 0.0034(12) 0.0052(10) -0.0005(11)
 C20 0.0213(12) 0.0381(14) 0.0283(13) 0.0019(14) 0.0037(10) 0.0002(13)
 C12 0.0210(11) 0.0257(12) 0.0309(13) 0.0004(12) 0.0061(10) 0.0000(12)
 C3 0.0415(17) 0.0442(19) 0.0279(15) 0.0017(13) 0.0116(13) 0.0002(14)
 C1 0.0253(13) 0.0406(17) 0.0271(14) 0.0019(12) 0.0071(11) -0.0039(12)
 C4 0.0451(17) 0.0403(16) 0.0250(14) 0.0001(13) 0.0095(13) -0.0030(14)
 C6 0.0336(14) 0.0505(18) 0.0254(13) 0.0034(15) -0.0036(11) -0.0085(16)
 C10 0.0219(12) 0.0356(15) 0.0223(13) 0.0027(11) 0.0042(10) -0.0023(11)
 C13 0.0223(12) 0.0334(15) 0.0348(14) -0.0001(13) 0.0102(11) -0.0005(12)
 C7 0.0304(14) 0.052(2) 0.0271(15) 0.0035(14) 0.0005(12) 0.0012(14)
 C8 0.0298(14) 0.0421(17) 0.0265(15) 0.0031(13) 0.0028(12) 0.0010(12)
 C15 0.0322(15) 0.0388(16) 0.0337(15) 0.0041(14) 0.0066(12) -0.0060(13)
 C5 0.0448(16) 0.0450(17) 0.0233(13) -0.0002(14) 0.0041(12) -0.0073(16)
 C17 0.0472(19) 0.048(2) 0.0349(17) 0.0020(14) -0.0008(15) 0.0135(16)
 C2 0.0339(15) 0.0481(18) 0.0272(15) 0.0029(13) 0.0119(12) -0.0043(14)
 C14 0.0255(12) 0.0449(16) 0.0352(15) -0.0022(15) 0.0113(11) -0.0014(14)
 C9 0.0248(13) 0.0403(16) 0.0281(14) 0.0021(12) 0.0006(11) -0.0027(12)
 C16 0.065(2) 0.0435(19) 0.0346(17) -0.0041(15) 0.0090(16) -0.0087(18)

_geom_special_details
;
 All esds (except the esd in the dihedral angle between two l.s. planes)
 are estimated using the full covariance matrix.  The cell esds are taken
 into account individually in the estimation of esds in distances, angles
 and torsion angles; correlations between esds in cell parameters are only
 used when they are defined by crystal symmetry.  An approximate (isotropic)
 treatment of cell esds is used for estimating esds involving l.s. planes.
;
loop_
  _geom_bond_atom_site_label_1
  _geom_bond_atom_site_label_2
  _geom_bond_distance
  _geom_bond_site_symmetry_2
  _geom_bond_publ_flag
 O4 C18 1.224(3) . ?
 O2 H2 0.8400 . ?
 O2 C13 1.430(4) . ?
 O3 C18 1.336(3) . ?
 O3 C10 1.466(3) . ?
 O5 H5C 0.8700 . ?
 O5 H5D 0.8700 . ?
 O1 C6 1.211(4) . ?
 C18 C19 1.476(3) . ?
 C11 H11 1.0000 . ?
 C11 C12 1.519(3) . ?
 C11 C1 1.556(4) . ?
 C11 C10 1.523(4) . ?
 C19 C20 1.500(3) . ?
 C19 C12 1.329(4) . ?
 C20 H20A 0.9800 . ?
 C20 H20B 0.9800 . ?
 C20 H20C 0.9800 . ?
 C12 C13 1.530(4) . ?
 C3 H3 0.9500 . ?
 C3 C4 1.343(5) . ?
 C3 C2 1.486(5) . ?
 C1 C15 1.530(5) . ?
 C1 C2 1.543(4) . ?
 C1 C14 1.554(4) . ?
 C4 C5 1.521(5) . ?
 C4 C16 1.500(5) . ?
 C6 C7 1.518(5) . ?
 C6 C5 1.521(5) . ?
 C10 H10 1.0000 . ?
 C10 C9 1.537(4) . ?
 C13 H13 1.0000 . ?
 C13 C14 1.528(4) . ?
 C7 H7A 0.9900 . ?
 C7 H7B 0.9900 . ?
 C7 C8 1.539(4) . ?
 C8 H8 1.0000 . ?
 C8 C17 1.524(5) . ?
 C8 C9 1.531(4) . ?
 C15 H15A 0.9800 . ?
 C15 H15B 0.9800 . ?
 C15 H15C 0.9800 . ?
 C5 H5A 0.9900 . ?
 C5 H5B 0.9900 . ?
 C17 H17A 0.9800 . ?
 C17 H17B 0.9800 . ?
 C17 H17C 0.9800 . ?
 C2 H2A 0.9900 . ?
 C2 H2B 0.9900 . ?
 C14 H14A 0.9900 . ?
 C14 H14B 0.9900 . ?
 C9 H9A 0.9900 . ?
 C9 H9B 0.9900 . ?
 C16 H16A 0.9800 . ?
 C16 H16B 0.9800 . ?
 C16 H16C 0.9800 . ?

loop_
  _geom_angle_atom_site_label_1
  _geom_angle_atom_site_label_2
  _geom_angle_atom_site_label_3
  _geom_angle
  _geom_angle_site_symmetry_1
  _geom_angle_site_symmetry_3
  _geom_angle_publ_flag
 C13 O2 H2 109.5 . . ?
 C18 O3 C10 120.0(2) . . ?
 H5C O5 H5D 104.5 . . ?
 O4 C18 O3 118.0(2) . . ?
 O4 C18 C19 122.4(2) . . ?
 O3 C18 C19 119.5(2) . . ?
 C12 C11 H11 108.0 . . ?
 C12 C11 C1 102.6(2) . . ?
 C12 C11 C10 110.0(2) . . ?
 C1 C11 H11 108.0 . . ?
 C10 C11 H11 108.0 . . ?
 C10 C11 C1 119.5(3) . . ?
 C18 C19 C20 115.6(2) . . ?
 C12 C19 C18 117.7(2) . . ?
 C12 C19 C20 126.6(2) . . ?
 C19 C20 H20A 109.5 . . ?
 C19 C20 H20B 109.5 . . ?
 C19 C20 H20C 109.5 . . ?
 H20A C20 H20B 109.5 . . ?
 H20A C20 H20C 109.5 . . ?
 H20B C20 H20C 109.5 . . ?
 C11 C12 C13 109.1(2) . . ?
 C19 C12 C11 123.8(2) . . ?
 C19 C12 C13 127.1(2) . . ?
 C4 C3 H3 116.2 . . ?
 C4 C3 C2 127.6(3) . . ?
 C2 C3 H3 116.2 . . ?
 C15 C1 C11 111.3(3) . . ?
 C15 C1 C2 107.3(3) . . ?
 C15 C1 C14 109.9(3) . . ?
 C2 C1 C11 117.4(2) . . ?
 C2 C1 C14 111.0(3) . . ?
 C14 C1 C11 99.5(2) . . ?
 C3 C4 C5 123.7(3) . . ?
 C3 C4 C16 121.2(3) . . ?
 C16 C4 C5 115.1(3) . . ?
 O1 C6 C7 121.0(3) . . ?
 O1 C6 C5 120.8(4) . . ?
 C7 C6 C5 118.1(3) . . ?
 O3 C10 C11 109.5(2) . . ?
 O3 C10 H10 109.2 . . ?
 O3 C10 C9 103.6(2) . . ?
 C11 C10 H10 109.2 . . ?
 C11 C10 C9 115.9(2) . . ?
 C9 C10 H10 109.2 . . ?
 O2 C13 C12 112.1(2) . . ?
 O2 C13 H13 110.3 . . ?
 O2 C13 C14 110.4(3) . . ?
 C12 C13 H13 110.3 . . ?
 C14 C13 C12 103.1(2) . . ?
 C14 C13 H13 110.3 . . ?
 C6 C7 H7A 108.3 . . ?
 C6 C7 H7B 108.3 . . ?
 C6 C7 C8 115.8(3) . . ?
 H7A C7 H7B 107.4 . . ?
 C8 C7 H7A 108.3 . . ?
 C8 C7 H7B 108.3 . . ?
 C7 C8 H8 108.5 . . ?
 C17 C8 C7 109.1(3) . . ?
 C17 C8 H8 108.5 . . ?
 C17 C8 C9 112.3(3) . . ?
 C9 C8 C7 109.9(3) . . ?
 C9 C8 H8 108.5 . . ?
 C1 C15 H15A 109.5 . . ?
 C1 C15 H15B 109.5 . . ?
 C1 C15 H15C 109.5 . . ?
 H15A C15 H15B 109.5 . . ?
 H15A C15 H15C 109.5 . . ?
 H15B C15 H15C 109.5 . . ?
 C4 C5 H5A 109.1 . . ?
 C4 C5 H5B 109.1 . . ?
 C6 C5 C4 112.6(3) . . ?
 C6 C5 H5A 109.1 . . ?
 C6 C5 H5B 109.1 . . ?
 H5A C5 H5B 107.8 . . ?
 C8 C17 H17A 109.5 . . ?
 C8 C17 H17B 109.5 . . ?
 C8 C17 H17C 109.5 . . ?
 H17A C17 H17B 109.5 . . ?
 H17A C17 H17C 109.5 . . ?
 H17B C17 H17C 109.5 . . ?
 C3 C2 C1 118.2(3) . . ?
 C3 C2 H2A 107.8 . . ?
 C3 C2 H2B 107.8 . . ?
 C1 C2 H2A 107.8 . . ?
 C1 C2 H2B 107.8 . . ?
 H2A C2 H2B 107.1 . . ?
 C1 C14 H14A 110.4 . . ?
 C1 C14 H14B 110.4 . . ?
 C13 C14 C1 106.4(2) . . ?
 C13 C14 H14A 110.4 . . ?
 C13 C14 H14B 110.4 . . ?
 H14A C14 H14B 108.6 . . ?
 C10 C9 H9A 108.3 . . ?
 C10 C9 H9B 108.3 . . ?
 C8 C9 C10 116.1(3) . . ?
 C8 C9 H9A 108.3 . . ?
 C8 C9 H9B 108.3 . . ?
 H9A C9 H9B 107.4 . . ?
 C4 C16 H16A 109.5 . . ?
 C4 C16 H16B 109.5 . . ?
 C4 C16 H16C 109.5 . . ?
 H16A C16 H16B 109.5 . . ?
 H16A C16 H16C 109.5 . . ?
 H16B C16 H16C 109.5 . . ?

loop_
  _geom_torsion_atom_site_label_1
  _geom_torsion_atom_site_label_2
  _geom_torsion_atom_site_label_3
  _geom_torsion_atom_site_label_4
  _geom_torsion
  _geom_torsion_site_symmetry_1
  _geom_torsion_site_symmetry_2
  _geom_torsion_site_symmetry_3
  _geom_torsion_site_symmetry_4
  _geom_torsion_publ_flag
 O4 C18 C19 C20 -7.8(4) . . . . ?
 O4 C18 C19 C12 168.0(3) . . . . ?
 O2 C13 C14 C1 -95.4(3) . . . . ?
 O3 C18 C19 C20 176.2(3) . . . . ?
 O3 C18 C19 C12 -8.0(4) . . . . ?
 O3 C10 C9 C8 138.8(3) . . . . ?
 O1 C6 C7 C8 125.0(3) . . . . ?
 O1 C6 C5 C4 -62.7(4) . . . . ?
 C18 O3 C10 C11 48.7(3) . . . . ?
 C18 O3 C10 C9 172.9(3) . . . . ?
 C18 C19 C12 C11 6.7(5) . . . . ?
 C18 C19 C12 C13 -176.2(3) . . . . ?
 C11 C12 C13 O2 121.4(3) . . . . ?
 C11 C12 C13 C14 2.7(3) . . . . ?
 C11 C1 C2 C3 -42.8(4) . . . . ?
 C11 C1 C14 C13 -41.4(3) . . . . ?
 C11 C10 C9 C8 -101.3(3) . . . . ?
 C19 C12 C13 O2 -56.1(4) . . . . ?
 C19 C12 C13 C14 -174.8(3) . . . . ?
 C20 C19 C12 C11 -178.1(3) . . . . ?
 C20 C19 C12 C13 -0.9(5) . . . . ?
 C12 C11 C1 C15 -74.5(3) . . . . ?
 C12 C11 C1 C2 161.2(3) . . . . ?
 C12 C11 C1 C14 41.4(3) . . . . ?
 C12 C11 C10 O3 -45.2(3) . . . . ?
 C12 C11 C10 C9 -161.9(2) . . . . ?
 C12 C13 C14 C1 24.6(3) . . . . ?
 C3 C4 C5 C6 -107.3(4) . . . . ?
 C1 C11 C12 C19 149.2(3) . . . . ?
 C1 C11 C12 C13 -28.4(3) . . . . ?
 C1 C11 C10 O3 -163.5(2) . . . . ?
 C1 C11 C10 C9 79.8(3) . . . . ?
 C4 C3 C2 C1 132.3(3) . . . . ?
 C6 C7 C8 C17 -179.7(3) . . . . ?
 C6 C7 C8 C9 -56.2(4) . . . . ?
 C10 O3 C18 O4 162.4(3) . . . . ?
 C10 O3 C18 C19 -21.5(4) . . . . ?
 C10 C11 C12 C19 20.9(4) . . . . ?
 C10 C11 C12 C13 -156.6(3) . . . . ?
 C10 C11 C1 C15 47.5(3) . . . . ?
 C10 C11 C1 C2 -76.8(4) . . . . ?
 C10 C11 C1 C14 163.4(2) . . . . ?
 C7 C6 C5 C4 119.3(3) . . . . ?
 C7 C8 C9 C10 169.3(3) . . . . ?
 C15 C1 C2 C3 -169.1(3) . . . . ?
 C15 C1 C14 C13 75.5(3) . . . . ?
 C5 C6 C7 C8 -57.1(4) . . . . ?
 C17 C8 C9 C10 -69.1(4) . . . . ?
 C2 C3 C4 C5 -2.2(5) . . . . ?
 C2 C3 C4 C16 177.2(3) . . . . ?
 C2 C1 C14 C13 -165.9(3) . . . . ?
 C14 C1 C2 C3 70.7(4) . . . . ?
 C16 C4 C5 C6 73.3(4) . . . . ?

_shelx_res_file
;
TITL ck6342_a.res in P2(1)
    ck6342.res
    created by SHELXL-2019/3 at 13:45:29 on 01-Jul-2025
REM Old TITL Ck6342 in P2(1)
REM SHELXT solution in P2(1): R1 0.111, Rweak 0.035, Alpha 0.002
REM <I/s> 0.450 for 4 systematic absences, Orientation as input
REM Flack x = 0.090 ( 0.084 ) from 1549 Parsons' quotients
REM Formula found by SHELXT: C20 O5
CELL 1.54178 9.1035 6.3047 17.2126 90 105.247 90
ZERR 2 0.0004 0.0003 0.0007 0 0.002 0
LATT -1
SYMM -X,0.5+Y,-Z
SFAC C H O
UNIT 40 60 10

L.S. 4 0 0
PLAN  4
SIZE 0.16 0.02 0.02
TEMP -103(2)
CONF
BOND
list 4
MORE -1
BOND $H
fmap 2 53
acta
OMIT 2 0 0
REM <olex2.extras>
REM <HklSrc "%.\\Ck6342.hkl">
REM </olex2.extras>

WGHT    0.057600    0.414600
FVAR       1.74815
O4    3    0.457746    0.436981    0.525154    11.00000    0.02346    0.04231 =
         0.02722    0.00400    0.00795    0.00132
O2    3    0.930190    0.613492    0.400368    11.00000    0.02078    0.03673 =
         0.03766    0.00209    0.00382   -0.00118
AFIX 147
H2    2    0.996071    0.568008    0.440739    11.00000   -1.50000
AFIX   0
O3    3    0.379879    0.482339    0.394277    11.00000    0.01970    0.04088 =
         0.02550    0.00556    0.00561    0.00035

AFIX   6
O5    3    1.150160    0.468162    0.523815    11.00000    0.02125    0.04206 =
         0.04831    0.00757    0.00777    0.00360
H5C   2    1.132249    0.359933    0.551318    11.00000   -1.50000
H5D   2    1.239079    0.442091    0.516064    11.00000   -1.50000
AFIX   0

O1    3    0.026847    0.305393    0.071288    11.00000    0.04578    0.05779 =
         0.04608   -0.00314    0.00397   -0.01778
C18   1    0.492257    0.464643    0.461831    11.00000    0.02291    0.02623 =
         0.02560    0.00276    0.00527    0.00008
C11   1    0.551291    0.471904    0.306471    11.00000    0.02286    0.03220 =
         0.02463    0.00110    0.00612   -0.00244
AFIX  13
H11   2    0.523855    0.324327    0.286614    11.00000   -1.20000
AFIX   0
C19   1    0.651843    0.465367    0.457177    11.00000    0.02089    0.02679 =
         0.02938    0.00338    0.00521   -0.00050
C20   1    0.770149    0.458857    0.536439    11.00000    0.02133    0.03815 =
         0.02832    0.00193    0.00365    0.00024
AFIX 137
H20A  2    0.751348    0.573695    0.570976    11.00000   -1.50000
H20B  2    0.871371    0.476506    0.527452    11.00000   -1.50000
H20C  2    0.765020    0.322116    0.562673    11.00000   -1.50000
AFIX   0
C12   1    0.676649    0.457812    0.384488    11.00000    0.02103    0.02570 =
         0.03093    0.00044    0.00607    0.00005
C3    1    0.497468    0.349751    0.125371    11.00000    0.04151    0.04421 =
         0.02785    0.00170    0.01164    0.00023
AFIX  43
H3    2    0.562134    0.231202    0.142840    11.00000   -1.20000
AFIX   0
C1    1    0.633361    0.580800    0.248372    11.00000    0.02528    0.04064 =
         0.02710    0.00190    0.00706   -0.00390
C4    1    0.360852    0.307928    0.074823    11.00000    0.04507    0.04031 =
         0.02501    0.00014    0.00951   -0.00297
C6    1    0.107053    0.461611    0.080581    11.00000    0.03363    0.05047 =
         0.02543    0.00340   -0.00362   -0.00850
C10   1    0.410195    0.574879    0.321881    11.00000    0.02191    0.03564 =
         0.02234    0.00267    0.00420   -0.00228
AFIX  13
H10   2    0.428358    0.730636    0.330283    11.00000   -1.20000
AFIX   0
C13   1    0.830732    0.443999    0.364749    11.00000    0.02230    0.03342 =
         0.03477   -0.00010    0.01018   -0.00048
AFIX  13
H13   2    0.879942    0.303949    0.382235    11.00000   -1.20000
AFIX   0
C7    1    0.074415    0.651387    0.127700    11.00000    0.03041    0.05225 =
         0.02710    0.00349    0.00046    0.00115
AFIX  23
H7A   2   -0.013591    0.616535    0.149052    11.00000   -1.20000
H7B   2    0.043988    0.771832    0.089991    11.00000   -1.20000
AFIX   0
C8    1    0.206663    0.724262    0.198294    11.00000    0.02981    0.04207 =
         0.02655    0.00310    0.00284    0.00102
AFIX  13
H8    2    0.293063    0.769779    0.176345    11.00000   -1.20000
AFIX   0
C15   1    0.658044    0.817366    0.267033    11.00000    0.03218    0.03884 =
         0.03365    0.00406    0.00664   -0.00598
AFIX 137
H15A  2    0.559768    0.890914    0.252313    11.00000   -1.50000
H15B  2    0.724661    0.876328    0.236053    11.00000   -1.50000
H15C  2    0.705517    0.836403    0.324686    11.00000   -1.50000
AFIX   0
C5    1    0.240235    0.476078    0.042847    11.00000    0.04480    0.04501 =
         0.02333   -0.00023    0.00407   -0.00733
AFIX  23
H5A   2    0.287321    0.618240    0.053793    11.00000   -1.20000
H5B   2    0.201833    0.460050   -0.016250    11.00000   -1.20000
AFIX   0
C17   1    0.155176    0.914173    0.239209    11.00000    0.04715    0.04765 =
         0.03486    0.00201   -0.00081    0.01349
AFIX 137
H17A  2    0.115339    1.024446    0.199072    11.00000   -1.50000
H17B  2    0.241890    0.970458    0.280574    11.00000   -1.50000
H17C  2    0.075193    0.869727    0.264290    11.00000   -1.50000
AFIX   0
C2    1    0.559252    0.559851    0.157153    11.00000    0.03393    0.04807 =
         0.02721    0.00290    0.01188   -0.00430
AFIX  23
H2A   2    0.475129    0.664046    0.142463    11.00000   -1.20000
H2B   2    0.635983    0.602031    0.128629    11.00000   -1.20000
AFIX   0
C14   1    0.788130    0.461778    0.272993    11.00000    0.02546    0.04491 =
         0.03523   -0.00219    0.01126   -0.00135
AFIX  23
H14A  2    0.778384    0.319083    0.248153    11.00000   -1.20000
H14B  2    0.867051    0.541819    0.255216    11.00000   -1.20000
AFIX   0
C9    1    0.260618    0.539637    0.256589    11.00000    0.02481    0.04030 =
         0.02808    0.00207    0.00056   -0.00270
AFIX  23
H9A   2    0.272906    0.413156    0.224795    11.00000   -1.20000
H9B   2    0.179597    0.507231    0.283504    11.00000   -1.20000
AFIX   0
C16   1    0.317764    0.086960    0.045178    11.00000    0.06482    0.04347 =
         0.03457   -0.00405    0.00905   -0.00867
AFIX 137
H16A  2    0.402035   -0.009923    0.068440    11.00000   -1.50000
H16B  2    0.296092    0.083926   -0.013676    11.00000   -1.50000
H16C  2    0.227013    0.042505    0.061402    11.00000   -1.50000
AFIX   0
HKLF 4


REM  ck6342_a.res in P2(1)
REM wR2 = 0.1176, GooF = S = 1.038, Restrained GooF = 1.038 for all data
REM R1 = 0.0426 for 3628 Fo > 4sig(Fo) and 0.0449 for all 3839 data
REM 234 parameters refined using 1 restraints

END

WGHT      0.0576      0.4142

REM Highest difference peak  0.216,  deepest hole -0.172,  1-sigma level  0.043
Q1    1   0.5955  0.5558  0.2018  11.00000  0.05    0.22
Q2    1   0.4915  0.4608  0.5809  11.00000  0.05    0.19
Q3    1   0.5780  0.4808  0.4593  11.00000  0.05    0.19
Q4    1   0.7076  0.5351  0.2564  11.00000  0.05    0.15
;
_shelx_res_checksum                80287
_shelx_hkl_file
;
  -2   0   0  764.52   31.00
   2   0   0  820.42   30.00
   2   0   0  751.82   32.40
   3   0   0  687.63   27.30
   3   0   0  675.73   31.20
   3   0   0  575.44   29.80
   4   0   0  278.17   22.60
  -4   0   0  328.07   18.00
   4   0   0  339.87   18.90
   4   0   0  244.78   23.00
   5   0   0   44.70   12.20
   5   0   0   74.39   15.00
   5   0   0   59.59    7.90
   6   0   0   83.89   12.70
  -6   0   0   69.69   10.50
   6   0   0   93.79   18.90
   6   0   0   95.59   19.30
   6   0   0   85.09    9.60
  -6   0   0   69.49    8.90
   6   0   0   87.39   15.80
  -6   0   0  104.49   16.50
  -6   0   0   84.39   12.20
  -6   0   0   77.19   14.50
  -7   0   0  641.84   31.30
   7   0   0  588.74   46.50
  -7   0   0  592.44   36.10
  -7   0   0  603.24   26.60
  -7   0   0  636.44   28.50
   7   0   0  644.54   27.70
   7   0   0  643.44   37.90
   7   0   0  579.24   37.10
   7   0   0  684.13   46.90
   8   0   0  -29.10   21.20
   8   0   0   -4.80   15.10
   8   0   0    9.00    5.30
  -8   0   0   15.20   12.40
  -8   0   0   13.00    5.50
  -8   0   0   25.30    7.20
   8   0   0   32.30   12.90
   8   0   0   12.70    7.70
   9   0   0   14.10    5.00
   9   0   0   16.50    6.80
  -9   0   0   23.00    6.50
  -9   0   0   28.60    6.30
 -10   0   0  212.58   13.70
  10   0   0  224.38   14.00
 -10   0   0  211.18   12.80
  10   0   0  239.28   15.00
   0  -1   0   -0.80    3.20
   0  -1   0    1.50    1.80
   0   1   0    1.40    3.90
   0   1   0    1.50    5.30
  -1  -1   0  839.82   29.20
   1   1   0  723.53   32.20
   1   1   0  880.11   30.20
  -1   1   0  758.72   34.80
  -1   1   0  798.72   32.60
  -1   1   0  781.42   34.50
   1   1   0  737.73   32.60
   2  -1   0 1666.93   60.69
  -2  -1   0 1601.64   60.09
  -2  -1   0 1652.23   59.09
   2  -1   0 1651.73   63.39
   2   1   0 1743.53   64.39
  -2   1   0 1755.82   67.29
  -2   1   0 1608.34   61.89
  -2   1   0 1792.62   67.99
  -2   1   0 1777.22   64.29
   2   1   0 1694.83   64.59
   2   1   0 1651.43   61.39
   3  -1   0 1701.33   66.99
   3  -1   0 1701.93   62.59
   3  -1   0 1695.43   64.89
  -3  -1   0 1702.03   61.29
  -3  -1   0 1742.93   60.19
  -3   1   0 1746.03   66.19
  -3   1   0 1622.84   69.79
   3   1   0 1674.73   67.29
  -3   1   0 1656.33   63.99
  -3   1   0 1748.72   70.09
   3   1   0 1604.84   66.39
   3   1   0 1638.04   62.99
   4  -1   0 1353.56   57.19
   4  -1   0 1354.76   53.19
  -4  -1   0 1334.47   49.20
   4  -1   0 1323.87   49.50
  -4   1   0 1469.85   57.09
   4   1   0 1274.67   49.60
   4   1   0 1378.46   58.99
  -4   1   0 1414.56   55.19
   4   1   0 1308.87   56.29
   4   1   0 1343.27   59.39
   5  -1   0  115.09   21.60
   5  -1   0  121.49    9.50
   5  -1   0  160.48   15.30
  -5  -1   0  122.39    7.40
   5  -1   0  135.69   20.10
   5   1   0  151.38   21.80
  -5   1   0  118.69   15.20
   5   1   0  130.79   10.40
  -5   1   0  131.39   15.70
   5   1   0  126.59   15.60
   5   1   0  138.29   21.10
  -6  -1   0  137.49   11.40
   6  -1   0  142.39   17.20
   6  -1   0  175.38   27.60
   6  -1   0  133.99   10.50
   6  -1   0  203.68   26.70
   6  -1   0  129.29   14.00
  -6  -1   0  140.39   12.70
  -6  -1   0  131.69   14.60
  -6  -1   0  130.59   10.30
   6   1   0  120.39   14.60
  -6   1   0  155.58   10.90
  -6   1   0  137.29   15.40
  -6   1   0  124.69   11.70
   6   1   0  136.59   11.30
   6   1   0  156.78   18.70
  -6   1   0  151.28   19.40
   6   1   0  151.58   26.00
   6   1   0  164.38   26.00
   7  -1   0  666.83   27.60
  -7  -1   0  665.73   29.70
   7  -1   0  599.84   36.70
  -7  -1   0  655.83   30.00
   7  -1   0  675.93   31.10
  -7  -1   0  683.03   37.70
   7  -1   0  692.53   51.89
   7  -1   0  706.63   49.10
  -7   1   0  635.54   39.50
   7   1   0  641.34   39.80
   7   1   0  630.94   28.80
   7   1   0  592.74   31.10
   7   1   0  653.13   48.80
  -7   1   0  639.54   29.40
   7   1   0  668.13   50.39
  -7   1   0  616.14   31.00
  -7   1   0  613.64   27.60
   8  -1   0  202.48   17.40
   8  -1   0  174.88   21.80
   8  -1   0  213.08   34.10
  -8  -1   0  236.48   23.10
  -8  -1   0  239.78   16.30
  -8  -1   0  200.88   15.60
   8  -1   0  208.98   13.10
   8   1   0  190.78   33.20
   8   1   0  202.98   17.80
   8   1   0  251.17   36.10
  -8   1   0  200.88   26.40
   8   1   0  205.68   14.60
  -8   1   0  202.28   13.90
   8   1   0  175.48   25.50
  -8   1   0  210.48   15.90
   9  -1   0  321.27   19.20
   9  -1   0  315.07   19.80
  -9  -1   0  324.97   18.20
   9   1   0  281.87   16.10
  -9   1   0  295.67   18.20
  -9   1   0  314.37   16.50
   9   1   0  320.57   20.30
 -10  -1   0  102.59    9.60
  10  -1   0  103.49   11.40
  10  -1   0   91.59    9.60
  10   1   0  103.19   11.30
 -10   1   0   87.69    9.30
 -10   1   0   78.19    8.00
  -1  -2   0 3053.39  106.79
   1  -2   0 3123.09  108.49
  -1   2   0 3083.49  115.49
  -1   2   0 3106.59  113.69
   1   2   0 3195.08  113.39
   1   2   0 3042.90  113.79
  -1   2   0 3106.29  115.19
   1   2   0 3121.29  113.69
   2  -2   0 1200.68   47.10
   2  -2   0 1203.18   49.60
   2   2   0 1174.88   47.60
   2   2   0 1206.58   52.69
  -2   2   0 1282.47   55.99
  -2   2   0 1220.68   50.59
   2   2   0 1239.38   51.79
  -2   2   0 1190.98   54.99
  -2   2   0 1161.58   47.60
   3  -2   0 2913.41  102.89
   3  -2   0 2779.02  107.79
   3  -2   0 2767.22  105.49
   3   2   0 2875.01  109.29
   3   2   0 2872.61  105.69
  -3   2   0 2992.90  113.39
   3   2   0 2897.21  109.89
  -3   2   0 2891.51  114.79
  -3   2   0 2898.81  108.89
  -3   2   0 2698.03  105.09
   4  -2   0  372.56   20.50
   4  -2   0  355.86   25.30
   4  -2   0  336.17   15.80
   4  -2   0  336.97   27.10
  -4   2   0  381.56   32.60
  -4   2   0  343.37   25.00
   4   2   0  361.56   22.80
  -4   2   0  366.66   33.20
  -4   2   0  379.56   23.10
   4   2   0  337.57   15.80
  -4   2   0  350.56   14.50
   4   2   0  364.66   28.10
   4   2   0  345.17   28.60
  -5  -2   0   19.40    4.70
  -5  -2   0   13.90    8.50
  -5  -2   0   22.00    9.20
   5  -2   0    8.40    4.10
   5  -2   0   12.90   12.30
  -5  -2   0    4.60    5.50
   5  -2   0   18.60    8.10
   5  -2   0   -1.50    6.80
   5  -2   0   23.40   11.60
   5  -2   0   10.90    7.20
  -5   2   0   17.00    9.10
  -5   2   0   22.20    3.70
  -5   2   0   12.10    6.30
   5   2   0   12.30    6.60
   5   2   0   11.80   13.10
   5   2   0    8.80    8.30
  -5   2   0   20.30    9.80
   6  -2   0 1358.06   52.79
   6  -2   0 1293.17   53.09
  -6  -2   0 1320.37   50.99
  -6  -2   0 1264.27   55.19
  -6  -2   0 1292.47   53.59
   6  -2   0 1320.37   69.89
   6  -2   0 1281.77   56.39
  -6  -2   0 1310.97   50.29
   6  -2   0 1303.27   48.70
   6  -2   0 1306.27   65.49
  -6   2   0 1275.87   49.50
   6   2   0 1324.77   50.49
   6   2   0 1302.87   68.09
  -6   2   0 1239.58   50.29
   6   2   0 1432.16   70.19
  -6   2   0 1300.77   59.49
  -6   2   0 1255.97   46.40
  -6   2   0 1336.77   61.99
   6   2   0 1211.68   51.29
   6   2   0 1252.47   60.39
   7  -2   0   38.50    9.60
   7  -2   0   32.80    9.10
  -7  -2   0   39.10   10.00
  -7  -2   0   56.69   11.30
  -7  -2   0   45.10    7.70
   7  -2   0   37.50   11.10
   7  -2   0   19.60   19.10
  -7   2   0   30.30    9.90
   7   2   0   31.90   18.30
  -7   2   0   44.70    8.20
   7   2   0   37.40   14.30
   7   2   0   38.10    8.90
  -7   2   0   54.59   10.30
   7   2   0   46.10    8.20
  -7   2   0   35.70   17.60
   7   2   0   54.09   20.10
  -7   2   0   39.90    8.00
   8  -2   0  188.18   21.70
   8  -2   0  196.28   21.20
  -8  -2   0  171.98   32.60
   8  -2   0  238.28   20.70
  -8  -2   0  248.68   17.80
  -8  -2   0  236.88   16.40
   8  -2   0  177.58   33.00
   8   2   0  231.98   15.50
   8   2   0  192.98   27.60
   8   2   0  187.28   40.10
   8   2   0  290.57   47.30
   8   2   0  191.18   18.40
  -8   2   0  235.38   16.90
  -8   2   0  227.08   16.10
   8   2   0  238.28   30.20
   9  -2   0   64.89   11.70
  -9  -2   0   71.49    9.70
   9  -2   0   67.39   12.70
  -9  -2   0   62.99    9.10
  -9   2   0   65.29    9.90
  -9   2   0   62.39    8.80
   9   2   0   75.19   13.00
   9   2   0   60.99    9.00
  10  -2   0  124.09    9.90
 -10  -2   0  133.89    9.60
  10  -2   0  141.99   12.20
  10   2   0  132.19   10.80
 -10   2   0  117.49    8.90
 -10   2   0  110.19    9.20
   0   3   0   -7.40    9.20
   0   3   0    0.90    9.80
   1  -3   0  263.07   14.30
   1  -3   0  285.57   13.30
   1   3   0  217.58   22.30
  -1   3   0  256.27   26.50
   1   3   0  237.58   20.10
  -1   3   0  250.17   10.90
  -1   3   0  265.77   23.30
   1   3   0  252.27   23.90
  -1   3   0  242.48   26.10
   2  -3   0  607.44   24.00
   2  -3   0  520.05   28.90
  -2   3   0  575.14   32.70
   2   3   0  532.45   30.10
  -2   3   0  537.65   37.40
  -2   3   0  528.75   20.70
  -2   3   0  577.94   36.30
   2   3   0  509.45   33.80
   2   3   0  541.85   32.90
   2   3   0  539.85   20.70
   3  -3   0  465.15   29.60
   3  -3   0  477.65   22.50
   3  -3   0  479.65   27.20
  -3   3   0  484.65   38.90
   3   3   0  472.85   32.30
   3   3   0  459.05   32.90
  -3   3   0  468.15   30.80
  -3   3   0  451.15   18.00
   3   3   0  439.56   18.30
   3   3   0  453.65   28.10
  -3   3   0  457.25   36.30
  -4  -3   0   46.50    9.10
  -4  -3   0   43.80    8.70
   4  -3   0   54.19    9.20
  -4  -3   0   65.89   14.20
   4  -3   0   58.29   13.00
  -4  -3   0   52.29   11.80
   4  -3   0   34.60   10.70
  -4   3   0   21.10   13.80
  -4   3   0   60.09    7.40
   4   3   0   55.19   12.00
   4   3   0   53.79   14.90
  -4   3   0   51.79   19.60
  -4   3   0   41.10    7.60
   4   3   0   67.09    8.40
  -4   3   0   47.50   18.60
  -5  -3   0  159.18   18.40
  -5  -3   0  173.98   13.60
  -5  -3   0  149.69   16.50
  -5  -3   0  119.19   18.50
   5  -3   0  188.98   16.60
  -5  -3   0  169.78   11.90
   5  -3   0  207.58   25.70
   5  -3   0  143.29   19.60
   5  -3   0  144.79   15.50
   5   3   0  212.28   23.00
  -5   3   0  156.78   22.30
   5   3   0  188.58   12.80
  -5   3   0  165.68   29.20
  -5   3   0  180.28   32.20
  -5   3   0  181.98   12.10
   5   3   0  155.28   25.90
  -5   3   0  199.38    9.70
   5   3   0  165.58   27.40
   6  -3   0  242.08   20.20
   6  -3   0  252.67   20.60
  -6  -3   0  241.18   21.30
   6  -3   0  242.48   19.30
  -6  -3   0  243.58   15.40
   6  -3   0  238.38   31.40
  -6  -3   0  259.87   17.30
   6  -3   0  213.48   28.30
   6   3   0  251.47   17.50
  -6   3   0  214.08   19.30
   6   3   0  249.78   16.50
  -6   3   0  191.28   30.00
   6   3   0  259.67   33.00
  -6   3   0  256.27   14.90
  -6   3   0  242.28   11.60
   6   3   0  216.68   26.70
   6   3   0  249.78   32.40
  -7  -3   0  449.46   22.00
   7  -3   0  440.96   26.70
   7  -3   0  378.26   26.10
   7  -3   0  398.26   24.50
   7  -3   0  374.16   46.20
  -7  -3   0  430.96   22.80
  -7  -3   0  424.16   26.20
   7   3   0  450.35   23.10
   7   3   0  380.46   35.30
   7   3   0  430.86   43.80
  -7   3   0  449.46   21.50
  -7   3   0  440.96   20.30
  -7   3   0  399.66   21.40
   7   3   0  411.46   39.80
   7   3   0  421.56   23.40
  -8  -3   0  262.67   15.70
  -8  -3   0  269.47   15.80
   8  -3   0  265.37   17.80
   8  -3   0  300.47   20.70
   8   3   0  256.57   18.20
  -8   3   0  237.98   16.20
  -8   3   0  237.08   13.70
  -8   3   0  266.57   15.40
   8   3   0  254.07   18.60
   9  -3   0   26.10    7.80
   9  -3   0   15.00    6.50
  -9  -3   0   30.50    5.90
   9   3   0   28.20    5.60
  -9   3   0   30.30    5.60
   9   3   0   34.10    7.70
  10  -3   0  184.68   10.20
  10   3   0  189.68   10.70
 -10   3   0  181.68    9.90
   0  -4   0 1219.28   49.20
   0  -4   0 1302.37   54.59
   0  -4   0 1243.68   49.60
   0  -4   0 1256.67   52.39
   0   4   0 1384.16   63.89
   0   4   0 1240.28   61.89
   0   4   0 1201.58   45.20
   0   4   0 1273.87   59.79
   1  -4   0  194.78   17.70
  -1  -4   0  249.88   15.70
   1  -4   0  223.88   15.80
  -1  -4   0  210.28   19.70
  -1  -4   0  232.88   18.40
   1  -4   0  216.58   20.90
   1  -4   0  219.28   18.00
  -1   4   0  252.87   29.50
   1   4   0  233.78   28.50
   1   4   0  215.38   26.90
   1   4   0  256.47   11.10
  -1   4   0  263.17   11.00
  -1   4   0  216.18   30.10
  -1   4   0  251.17   25.10
   2  -4   0  615.54   28.90
   2  -4   0  634.34   28.70
  -2  -4   0  599.44   28.40
   2  -4   0  631.04   32.80
  -2  -4   0  578.34   27.60
   2  -4   0  653.23   30.80
  -2  -4   0  633.84   31.50
   2  -4   0  519.05   33.20
  -2  -4   0  612.34   34.10
  -2   4   0  629.64   47.50
   2   4   0  630.44   37.70
   2   4   0  672.53   42.40
  -2   4   0  638.74   23.70
   2   4   0  654.03   41.40
  -2   4   0  637.64   43.80
  -2   4   0  619.14   38.70
   2   4   0  557.74   24.60
  -3  -4   0 1930.71   73.19
   3  -4   0 1993.80   75.69
  -3  -4   0 2067.19   74.79
   3  -4   0 1917.81   75.79
  -3  -4   0 1885.71   74.09
   3  -4   0 1963.30   73.99
  -3  -4   0 1982.00   76.59
  -3  -4   0 2021.90   80.79
   3  -4   0 1965.80   80.89
   3  -4   0 1794.62   75.39
  -3   4   0 1979.00   68.99
   3   4   0 2025.80   69.79
   3   4   0 1914.31   87.59
  -3   4   0 1830.52   70.59
   3   4   0 1896.51   73.69
   3   4   0 1870.61   85.39
  -3   4   0 1920.21   91.99
  -3   4   0 1998.90   96.69
  -3   4   0 1938.71   86.69
   3   4   0 2008.70   88.59
  -4  -4   0   40.70   11.10
  -4  -4   0   32.70   11.00
  -4  -4   0   27.60    9.00
   4  -4   0   49.99   16.10
   4  -4   0   14.60    8.60
  -4  -4   0   34.40    7.50
   4  -4   0   19.80    7.60
   4  -4   0   21.80    7.70
  -4   4   0   25.80   13.20
   4   4   0   21.20   17.00
   4   4   0   33.90   14.10
  -4   4   0   21.10   17.80
  -4   4   0   21.10   16.90
   4   4   0   39.00   16.90
   5  -4   0  192.88   17.00
  -5  -4   0  202.28   20.60
  -5  -4   0  208.38   15.60
  -5  -4   0  188.28   20.40
  -5  -4   0  265.57   23.00
   5  -4   0  218.48   19.50
   5  -4   0  173.68   31.20
   5  -4   0  197.28   20.20
  -5   4   0  255.47   37.10
   5   4   0  221.78   14.80
   5   4   0  197.18   28.50
  -5   4   0  221.98   14.40
  -5   4   0  211.58   26.10
  -5   4   0  186.68   39.10
  -5   4   0  224.48   14.00
   5   4   0  202.78   31.40
   5   4   0  229.88   35.00
  -6  -4   0   56.99   12.70
   6  -4   0   41.10    9.00
  -6  -4   0   40.10    9.80
   6  -4   0   14.20   25.60
  -6  -4   0   53.69   11.30
   6  -4   0   40.70    9.90
  -6   4   0   54.29   15.40
   6   4   0   76.19   11.60
   6   4   0   84.89   22.40
  -6   4   0   65.19    7.00
  -6   4   0   74.69    9.70
  -6   4   0   66.59    9.70
   6   4   0   72.49   24.40
   6   4   0   68.39   12.40
   6   4   0   66.09   19.50
   7  -4   0   18.20    8.40
  -7  -4   0   17.80    6.50
   7  -4   0   12.20    7.60
  -7  -4   0   25.50    9.10
   7   4   0   17.40    7.20
  -7   4   0    8.40    4.60
   7   4   0   25.20    6.80
  -7   4   0   16.30    6.20
   8  -4   0   84.19   12.60
   8  -4   0   55.29    9.70
  -8  -4   0   66.29    7.50
   8   4   0   49.00    9.60
  -8   4   0   65.29    7.20
  -8   4   0   90.59    9.90
   8   4   0   69.59    9.30
   9  -4   0   65.19   10.40
   9  -4   0   73.29    9.50
   9   4   0   74.29    8.80
  -9   4   0   80.69    7.50
   9   4   0   65.39    8.40
   0  -5   0   -9.90   12.20
   0  -5   0    4.20    7.80
   0  -5   0    5.30    5.90
   0  -5   0    0.60   10.50
   0  -5   0    1.10    7.60
   0   5   0   -1.40   14.30
   0   5   0    7.60   14.50
   0   5   0   -1.90    3.60
   0   5   0    2.10   13.00
   0   5   0   -3.10    3.70
  -1  -5   0  803.62   34.80
  -1  -5   0  804.02   36.10
   1  -5   0  801.42   39.30
  -1  -5   0  794.22   35.70
   1  -5   0  871.51   44.40
  -1  -5   0  814.22   38.40
   1  -5   0  717.13   36.70
   1  -5   0  771.22   36.80
  -1  -5   0  792.92   40.90
   1  -5   0  751.92   33.60
   1  -5   0  846.42   43.10
   1  -5   0  788.22   36.50
  -1   5   0  754.62   31.40
   1   5   0  735.73   51.59
  -1   5   0  723.63   48.90
   1   5   0  776.52   54.09
   1   5   0  678.43   47.70
  -1   5   0  768.52   29.80
   1   5   0  775.12   30.10
  -1   5   0  737.23   54.99
  -1   5   0  732.83   50.89
   2  -5   0   62.79   11.10
   2  -5   0   78.49   14.20
  -2  -5   0   58.59   12.40
   2  -5   0   83.99   15.80
  -2  -5   0   66.89   11.60
  -2  -5   0   42.50   13.10
  -2  -5   0   50.79    9.90
   2  -5   0   54.39   12.20
  -2  -5   0   68.89   16.40
   2  -5   0   41.10   14.60
  -2  -5   0   69.99   13.50
   2  -5   0   49.30   10.00
  -2   5   0   58.89    6.80
  -2   5   0   31.20   15.60
  -2   5   0   62.29   16.70
   2   5   0   62.89   20.20
   2   5   0   70.89   21.50
  -2   5   0   61.79   22.60
   2   5   0   62.99   19.30
   2   5   0   66.89    8.00
  -2   5   0   55.39    8.40
   3  -5   0  377.36   24.20
   3  -5   0  344.77   22.20
   3  -5   0  326.17   25.20
   3  -5   0  358.46   28.00
   3  -5   0  342.07   21.20
  -3  -5   0  384.16   23.80
  -3  -5   0  366.96   26.50
  -3  -5   0  356.36   21.30
  -3  -5   0  417.06   26.70
  -3  -5   0  397.16   30.90
  -3   5   0  345.47   39.60
  -3   5   0  346.97   46.00
   3   5   0  428.36   18.50
  -3   5   0  337.27   34.00
   3   5   0  397.86   40.30
  -3   5   0  410.16   19.10
   3   5   0  371.56   19.00
  -3   5   0  401.26   16.80
   3   5   0  355.76   39.80
  -4  -5   0  110.99   18.70
  -4  -5   0  163.28   20.80
   4  -5   0  135.19   18.10
   4  -5   0  133.79   18.10
   4  -5   0  131.49   20.60
  -4  -5   0  157.18   19.90
  -4  -5   0  112.99   13.10
  -4   5   0  123.09   10.70
   4   5   0  104.09   23.10
  -4   5   0  121.99    9.00
   4   5   0  161.88   32.60
   4   5   0   86.19   22.90
  -4   5   0   99.99   10.40
  -4   5   0   94.19   23.90
  -4   5   0  105.69   23.80
   4   5   0  129.09   11.30
  -4   5   0   74.79   29.80
   5  -5   0  101.89   19.70
   5  -5   0  109.79   17.20
  -5  -5   0   95.29   11.70
  -5  -5   0   81.89   13.60
  -5  -5   0   93.49   17.50
  -5  -5   0   92.49   16.90
   5   5   0   54.09   22.60
  -5   5   0   53.39   15.50
   5   5   0   79.69   27.10
  -5   5   0  106.89    9.80
  -5   5   0   90.89    9.70
  -5   5   0   79.69    7.20
   5   5   0   97.39   11.40
  -6  -5   0  252.77   21.00
   6  -5   0  257.17   21.70
  -6  -5   0  260.67   15.50
  -6  -5   0  253.77   19.80
   6  -5   0  259.07   20.40
   6   5   0  267.17   17.30
  -6   5   0  261.17   14.70
  -6   5   0  241.88   14.40
   6   5   0  270.67   16.70
  -7  -5   0   26.50    5.70
  -7  -5   0   10.30    7.20
   7  -5   0   22.10    8.20
   7  -5   0   28.10    9.10
  -7   5   0   26.50    5.70
   7   5   0   33.10    6.80
   7   5   0   16.60    5.70
  -7   5   0   24.80    5.40
   8  -5   0    3.00    6.20
   8  -5   0    3.10    5.90
   8   5   0    3.90    3.90
  -8   5   0    6.40    3.50
  -8   5   0    5.40    3.40
   0  -6   0 1627.84   65.49
   0  -6   0 1777.32   69.29
   0  -6   0 1653.83   75.39
   0  -6   0 1678.73   66.79
   0  -6   0 1610.14   70.69
   0   6   0 1602.44  102.29
   0   6   0 1563.04   60.09
   0   6   0 1758.42  103.09
   0   6   0 1792.12  119.89
   1  -6   0   30.30   16.40
  -1  -6   0    3.00   14.50
   1  -6   0   17.70    7.90
   1  -6   0   12.20    9.80
  -1  -6   0    2.90    6.90
   1  -6   0   54.59   16.00
   1  -6   0   17.10   15.20
   1  -6   0    6.20   14.50
  -1   6   0   15.60   16.00
  -1   6   0   40.50   31.80
  -1   6   0   36.50   26.90
   1   6   0  -24.20   17.90
   1   6   0    6.20    4.40
   1   6   0  -46.50   37.70
   1   6   0   61.59   30.80
   2  -6   0    5.90    7.70
   2  -6   0   19.80    9.30
   2  -6   0    4.70    8.60
   2  -6   0   12.90    7.60
   2  -6   0    1.30    9.70
  -2  -6   0   -0.60    8.20
  -2  -6   0   24.50   12.20
  -2  -6   0    2.50    5.80
  -2  -6   0    7.90    7.70
  -2  -6   0    6.30   11.60
  -2   6   0    3.50   29.30
  -2   6   0    8.30    4.50
   2   6   0  -10.20   19.00
   2   6   0    6.00   20.90
  -2   6   0    2.60    3.90
   2   6   0    6.80    4.70
   2   6   0    9.40    5.60
  -2   6   0  -17.00   20.00
   3  -6   0   15.80   10.40
   3  -6   0   16.80    8.30
   3  -6   0   13.50   12.30
   3  -6   0   30.70   10.10
  -3  -6   0   31.10   10.60
   3  -6   0   13.30    7.60
  -3  -6   0   12.50    6.80
  -3  -6   0   17.40    9.70
  -3  -6   0   29.20   10.90
   3   6   0   17.50    5.70
   3   6   0   11.30    6.10
  -3   6   0   19.10    5.20
  -3   6   0   19.60    4.50
   4  -6   0   44.30   10.50
   4  -6   0   44.70   12.20
  -4  -6   0   54.39   11.10
  -4  -6   0   41.90   10.80
   4  -6   0   52.79   10.00
  -4  -6   0   51.09   11.10
  -4  -6   0   49.70   10.00
  -4   6   0   61.49    8.00
   4   6   0   46.60    8.80
  -4   6   0   54.09    6.30
   5  -6   0   13.90    7.20
  -5  -6   0   10.30   10.60
  -5  -6   0   20.00    9.40
  -5  -6   0   12.50    6.00
   5  -6   0   18.70    8.20
   5  -6   0   27.30   10.10
  -5   6   0   16.30    4.40
  -5   6   0   31.80    6.80
   6  -6   0   64.69   13.10
  -6  -6   0   65.99   10.00
   6  -6   0   52.39   10.10
  -6  -6   0   76.59   12.10
   6  -6   0   70.59    9.20
   6   6   0   61.29    8.10
   6   6   0   89.99    9.30
  -6   6   0   62.39    6.10
  -6   6   0   72.09    7.10
   7  -6   0  113.79    9.20
  -7   6   0  117.49    7.20
   0  -7   0    4.40    9.80
   0  -7   0    0.30    7.00
   0  -7   0    7.60    5.20
   0  -7   0    5.30    9.80
   0   7   0    9.10    6.40
   0   7   0   -2.10    3.60
  -1  -7   0   51.49    9.50
  -1  -7   0   25.50   10.50
   1  -7   0   33.80   11.10
   1  -7   0   36.70    7.30
   1  -7   0   32.40    6.30
   1  -7   0   54.99    8.90
  -1   7   0   61.69    8.80
   1   7   0   48.80    7.50
  -1   7   0   50.19    6.30
   1   7   0   50.79    6.90
  -2  -7   0    5.10    7.30
   2  -7   0    2.80    5.20
  -2  -7   0   11.20    7.20
  -2  -7   0   -0.70    8.10
   2  -7   0   -0.50    8.00
  -2   7   0    4.10    5.00
   2   7   0    8.10    4.20
  -2   7   0    1.50    4.20
   2   7   0    0.80    4.30
  -2   7   0    2.50    3.40
   3  -7   0   25.20    5.50
  -3  -7   0   34.50    6.30
   3  -7   0   19.60    8.10
  -3  -7   0   44.30    8.90
   3   7   0   37.50    7.00
  -3   7   0   39.60    6.80
  -3   7   0   41.70    5.20
  -3   7   0   32.70    5.60
  -4  -7   0   18.60    6.80
  -4  -7   0   20.60    4.70
   4  -7   0   11.00    6.40
  -4   7   0   16.90    4.10
   4   7   0   23.20    5.10
   4   7   0   25.90    4.90
  -4   7   0   22.90    4.00
   5  -7   0   70.99    8.10
  -5   7   0   57.29    6.50
  11   0  -1  112.29    7.60
 -11   0   1  106.29    8.00
  10   0  -1   59.39    7.00
  10   0  -1   70.69   10.80
 -10   0   1   82.69    7.10
 -10   0   1   46.30   10.50
  10   0  -1   65.99   11.00
  -9   0   1   31.90    6.10
   9   0  -1   24.30    5.90
   9   0  -1   21.70    6.70
  -9   0   1   32.10    6.90
  -8   0   1  315.47   19.50
  -8   0   1  325.27   17.70
  -8   0   1  307.17   26.90
   8   0  -1  342.87   18.10
   8   0  -1  267.17   43.50
   8   0  -1  321.97   39.00
  -8   0   1  342.67   20.40
   8   0  -1  296.17   28.20
   8   0  -1  347.37   21.70
   7   0  -1  646.44   31.20
   7   0  -1  661.23   29.00
   7   0  -1  678.03   49.00
  -7   0   1  642.54   28.20
   7   0  -1  654.53   38.70
   7   0  -1  677.23   47.80
  -7   0   1  705.93   31.60
  -7   0   1  705.33   31.50
  -7   0   1  664.23   37.40
   6   0  -1    3.50   11.90
  -6   0   1    6.40    5.70
  -6   0   1   11.30    3.90
   6   0  -1   -5.60   10.60
  -6   0   1    9.90    8.20
   6   0  -1    6.40    8.50
  -6   0   1    8.00    4.50
  -6   0   1    6.10    4.50
   6   0  -1    1.80    4.00
   5   0  -1   70.99    8.60
  -5   0   1   58.19   11.80
   5   0  -1   61.99   12.10
  -5   0   1   76.29    9.20
   5   0  -1   75.19   14.80
   5   0  -1   67.39   12.80
   4   0  -1 1089.49   47.70
  -4   0   1 1105.59   42.80
   4   0  -1 1073.49   44.00
   4   0  -1 1131.49   48.70
   3   0  -1  731.13   30.00
   3   0  -1  727.03   32.70
  -3   0   1  768.42   30.20
   3   0  -1  772.02   34.10
   2   0  -1 1994.90   72.59
   2   0  -1 1935.61   71.19
  -2   0   1 2156.18   72.19
   2   0  -1 2017.30   73.19
   1   0  -1 3348.47  116.49
   1   0  -1 3388.36  118.49
  -1   0   1 3452.85  118.09
   0   0  -1 3270.17  112.69
   1   0   1 1763.22   58.79
   1   0   1 1584.44   59.99
   1   0   1 1550.74   60.29
  -1   0  -1 1726.03   59.69
   2   0   1 1539.95   62.39
  -2   0  -1 1686.83   60.89
   2   0   1 1565.44   61.19
   2   0   1 1628.04   61.89
   2   0   1 1728.73   59.69
   3   0   1 3729.23  133.59
   3   0   1 3777.92  137.59
   3   0   1 3839.62  136.29
   3   0   1 3730.83  136.59
  -3   0  -1 3729.83  134.39
  -4   0  -1  487.75   24.70
   4   0   1  486.75   30.80
   4   0   1  470.95   23.10
   4   0   1  534.65   29.00
   4   0   1  494.85   30.90
   4   0   1  467.65   24.80
   5   0   1  176.48   23.00
   5   0   1  152.08   21.70
   5   0   1  167.38   17.10
   5   0   1  170.98   11.20
  -5   0  -1  162.78   13.90
   6   0   1  388.46   22.60
   6   0   1  409.26   35.30
   6   0   1  380.86   18.80
  -6   0  -1  364.16   19.30
  -6   0  -1  384.86   21.40
  -6   0  -1  371.76   18.10
   6   0   1  381.06   21.30
   6   0   1  488.55   48.70
  -6   0  -1  398.06   27.10
   6   0   1  362.96   25.90
  -6   0  -1  413.76   20.50
  -7   0  -1  731.63   33.10
  -7   0  -1  788.12   32.20
  -7   0  -1  809.62   34.60
   7   0   1  785.32   35.30
  -7   0  -1  754.22   43.10
   7   0   1  839.02   55.39
   7   0   1  752.22   32.20
   7   0   1  757.92   36.50
   7   0   1  798.72   53.49
   7   0   1  735.13   42.40
   8   0   1  227.38   40.40
   8   0   1  205.18   18.10
  -8   0  -1  203.38   15.40
   8   0   1  210.88   35.40
  -8   0  -1  195.18   12.90
   8   0   1  178.78   12.70
   8   0   1  204.98   23.70
  -8   0  -1  201.28   24.00
   9   0   1   25.10    6.80
  -9   0  -1   32.80    6.50
  -9   0  -1   27.50    5.60
  10   0   1  152.98   10.80
 -10   0  -1  162.28   11.00
  10   0   1  144.99   12.20
 -10   0  -1  137.69    8.40
 -11  -1   1  165.48    9.40
  11  -1  -1  163.38    9.70
 -11   1   1  164.38    9.60
  11   1  -1  181.78   10.50
  10  -1  -1   81.89   10.80
 -10  -1   1   57.09    9.00
  10  -1  -1   73.49    9.90
 -10   1   1   72.29    7.90
 -10   1   1   72.29    9.60
  10   1  -1   70.49    7.20
  10   1  -1   81.69   10.90
   9  -1  -1   77.69   13.00
  -9  -1   1   61.49   10.60
  -9  -1   1   71.49   10.30
   9  -1  -1   70.09   13.40
   9  -1  -1   58.39    7.90
   9   1  -1   61.09   11.50
   9   1  -1   69.19   13.10
  -9   1   1   70.19    9.20
  -9   1   1   64.99   11.00
   8  -1  -1  242.78   19.00
  -8  -1   1  248.48   16.70
  -8  -1   1  257.37   17.50
   8  -1  -1  246.18   37.60
   8  -1  -1  230.38   24.50
   8  -1  -1  204.08   42.90
  -8  -1   1  268.07   24.30
   8  -1  -1  248.48   14.70
  -8   1   1  237.48   16.80
  -8   1   1  242.48   15.10
   8   1  -1  253.07   16.40
  -8   1   1  264.77   26.00
   8   1  -1  237.98   27.70
   8   1  -1  240.18   40.70
   8   1  -1  275.67   36.40
   8   1  -1  247.38   19.50
   7  -1  -1   53.69   19.20
   7  -1  -1   49.90   12.60
   7  -1  -1   49.30    9.10
   7  -1  -1   39.20   19.40
  -7  -1   1   43.20    7.90
  -7  -1   1   46.00    9.50
  -7  -1   1   49.60   11.90
   7   1  -1   26.90   12.50
  -7   1   1   35.40    7.20
  -7   1   1   42.70   13.80
  -7   1   1   59.19   11.20
   7   1  -1   55.89   10.20
  -7   1   1   44.70    9.20
   7   1  -1   60.09   19.90
   7   1  -1   30.10   14.10
   6  -1  -1 1234.68   48.90
   6  -1  -1 1202.88   53.69
   6  -1  -1 1264.37   46.30
  -6  -1   1 1188.58   49.60
   6  -1  -1 1267.27   63.59
  -6  -1   1 1257.57   48.40
  -6  -1   1 1140.39   46.90
   6  -1  -1 1200.18   60.19
   6   1  -1 1180.18   61.29
  -6   1   1 1171.18   47.30
   6   1  -1 1231.28   55.29
   6   1  -1 1221.28   47.10
  -6   1   1 1197.08   54.19
  -6   1   1 1222.18   51.19
   6   1  -1 1181.78   61.69
  -6   1   1 1229.68   48.30
  -6   1   1 1206.18   46.30
   5  -1  -1   69.39   11.80
   5  -1  -1   59.99    7.90
   5  -1  -1   53.89   11.80
   5  -1  -1   62.69   13.90
   5   1  -1   44.20   13.20
   5   1  -1   56.99   13.30
  -5   1   1   71.79   13.00
   5   1  -1   71.69   13.00
  -5   1   1   60.29   13.10
   5   1  -1   71.59    8.90
   4  -1  -1 2019.40   76.59
   4  -1  -1 2092.49   82.19
   4  -1  -1 2076.19   80.09
   4   1  -1 1989.60   76.99
   4   1  -1 2055.79   81.89
  -4   1   1 2072.09   79.39
  -4   1   1 2062.69   77.89
   4   1  -1 2083.09   82.09
   3  -1  -1 1653.53   62.49
   3  -1  -1 1585.44   63.69
   3  -1  -1 1644.24   60.09
   3   1  -1 1637.34   60.29
   3   1  -1 1602.84   64.09
  -3   1   1 1667.93   67.79
  -3   1   1 1660.43   63.39
   3   1  -1 1607.54   63.89
  -3   1   1 1601.04   68.39
  -3   1   1 1633.64   61.39
   2  -1  -1 2909.31  106.79
  -2   1   1 2907.61  108.19
   2   1  -1 3057.79  109.69
   2   1  -1 2873.51  106.69
  -2   1   1 3201.88  113.99
  -2   1   1 3170.78  112.69
  -2   1   1 3237.78  110.39
   2   1  -1 3132.99  109.39
   1   1  -1 6610.44  225.58
   1   1  -1 6281.27  224.18
   1   1  -1 6738.03  226.28
   1  -1   1  322.27   15.60
   1  -1   1  338.07   13.90
   1  -1   1  291.07   16.60
  -1  -1  -1  353.36   13.70
   1   1   1  341.07   16.20
  -1   1  -1  303.47   20.50
  -1   1  -1  314.97   21.00
   1   1   1  303.67   19.90
  -1   1  -1  315.27   17.40
   1   1   1  301.37   18.70
   2  -1   1 3835.12  134.29
   2  -1   1 3643.74  135.79
   2   1   1 3881.71  135.49
   2   1   1 3880.01  138.89
  -2   1  -1 3846.32  140.69
  -2   1  -1 4024.00  137.99
  -2   1  -1 3669.83  135.59
  -2   1  -1 3998.30  140.19
   2   1   1 3769.32  138.29
   3  -1   1  773.62   35.10
  -3  -1  -1  763.72   30.00
   3  -1   1  725.63   35.70
   3  -1   1  755.32   34.30
  -3   1  -1  758.02   35.20
   3   1   1  741.83   32.40
  -3   1  -1  744.83   32.80
   3   1   1  734.03   36.80
   4  -1   1 1616.34   59.19
   4  -1   1 1647.44   67.89
  -4  -1  -1 1669.83   60.59
   4  -1   1 1697.43   70.09
   4  -1   1 1700.23   63.79
  -4   1  -1 1664.43   65.49
   4   1   1 1624.74   69.89
   4   1   1 1586.24   62.19
   4   1   1 1705.23   73.89
   4   1   1 1670.33   70.39
  -4   1  -1 1682.93   67.19
  -4   1  -1 1511.85   57.69
   4   1   1 1602.64   64.49
   5  -1   1  656.63   32.40
   5  -1   1  659.93   40.40
  -5  -1  -1  696.03   27.60
   5  -1   1  652.63   38.90
   5  -1   1  639.94   26.50
  -5   1  -1  626.94   24.70
  -5   1  -1  698.33   35.00
   5   1   1  664.93   27.40
   5   1   1  682.73   41.00
  -5   1  -1  641.34   34.60
   5   1   1  635.34   33.70
   5   1   1  718.23   41.90
   6  -1   1  319.37   20.00
   6  -1   1  347.77   24.80
   6  -1   1  343.97   16.50
  -6  -1  -1  314.87   16.20
  -6  -1  -1  328.47   20.60
   6  -1   1  354.46   23.10
   6  -1   1  365.36   33.90
  -6  -1  -1  354.86   18.10
  -6  -1  -1  351.36   18.90
   6  -1   1  328.97   34.20
   6   1   1  315.27   17.40
  -6   1  -1  342.27   17.90
   6   1   1  319.87   25.90
   6   1   1  307.67   20.80
  -6   1  -1  317.57   22.90
  -6   1  -1  315.47   16.70
   6   1   1  396.96   35.30
   6   1   1  351.26   33.50
  -6   1  -1  340.97   26.50
   7  -1   1  306.17   16.40
   7  -1   1  318.37   41.40
   7  -1   1  337.37   29.80
   7  -1   1  359.06   21.10
  -7  -1  -1  312.77   18.30
   7  -1   1  330.47   38.60
   7  -1   1  375.06   24.60
  -7  -1  -1  337.17   19.40
  -7   1  -1  314.17   21.80
  -7   1  -1  328.37   17.30
   7   1   1  319.47   29.90
   7   1   1  270.17   37.80
  -7   1  -1  343.77   30.50
  -7   1  -1  303.27   18.70
   7   1   1  305.17   34.60
   7   1   1  314.57   21.40
   7   1   1  308.87   18.10
   7   1   1  328.97   28.70
  -8  -1  -1  364.66   20.60
   8  -1   1  299.17   41.30
   8  -1   1  352.76   27.90
   8  -1   1  411.76   23.00
   8  -1   1  385.86   23.10
  -8  -1  -1  366.56   21.00
  -8  -1  -1  399.06   29.30
   8   1   1  386.36   23.00
   8   1   1  374.36   42.40
   8   1   1  381.36   62.39
   8   1   1  321.77   31.30
   8   1   1  353.56   19.20
  -8   1  -1  372.36   33.50
  -8   1  -1  386.96   19.10
  -8   1  -1  365.16   20.80
  -9  -1  -1   56.19   10.00
   9  -1   1   69.09   12.30
   9  -1   1   66.49   10.90
  -9   1  -1   79.69   10.50
  -9   1  -1   69.69    8.50
   9   1   1   70.39   13.10
   9   1   1   56.99    7.90
  10  -1   1  182.48   11.50
  10  -1   1  181.98   13.00
 -10  -1  -1  171.88   11.60
  10   1   1  169.88   12.70
 -10   1  -1  165.58   10.00
 -10   1  -1  164.58   11.30
  10   1   1  167.48   11.80
 -10  -2   1   11.60    5.00
  10  -2  -1   13.00    5.90
  10  -2  -1   20.10    5.40
 -10   2   1   12.70    4.60
  10   2  -1    4.80    3.70
  10   2  -1   12.10    5.70
 -10   2   1    7.10    5.00
   9  -2  -1  121.59   13.80
  -9  -2   1  108.99   11.40
   9  -2  -1  105.29   13.30
  -9  -2   1  114.19   11.60
  -9   2   1  109.19   11.40
   9   2  -1  110.49   10.60
  -9   2   1  103.39   10.40
   9   2  -1  132.29   14.30
  -8  -2   1   80.89   16.30
  -8  -2   1   99.29   13.10
   8  -2  -1  151.18   44.60
   8  -2  -1   94.69   17.50
   8  -2  -1   62.39   21.60
   8  -2  -1   89.29   13.90
  -8  -2   1   96.89   12.40
   8   2  -1   80.69   27.70
   8   2  -1   92.99   25.80
  -8   2   1  111.99   13.40
   8   2  -1  109.89   12.50
   8   2  -1  121.29   50.39
  -8   2   1   92.09   10.80
   7  -2  -1  235.88   23.00
   7  -2  -1  212.18   40.70
  -7  -2   1  245.18   17.80
   7  -2  -1  247.48   14.60
   7  -2  -1  257.87   19.20
  -7  -2   1  251.37   20.20
  -7  -2   1  250.07   16.60
   7  -2  -1  249.18   18.70
   7   2  -1  212.58   18.40
  -7   2   1  246.98   28.00
  -7   2   1  236.78   13.80
  -7   2   1  261.57   17.00
   7   2  -1  241.08   26.30
   7   2  -1  242.48   19.90
  -7   2   1  242.08   14.90
   7   2  -1  192.38   46.60
  -6  -2   1  728.93   31.90
  -6  -2   1  756.32   35.40
  -6  -2   1  734.83   37.20
   6  -2  -1  724.33   65.59
   6  -2  -1  756.12   45.90
   6  -2  -1  745.83   30.50
   6  -2  -1  736.63   34.90
  -6  -2   1  791.12   33.00
   6  -2  -1  778.52   34.10
   6  -2  -1  764.52   38.40
   6   2  -1  800.12   32.60
   6   2  -1  775.02   48.70
  -6   2   1  806.12   42.20
  -6   2   1  709.63   39.20
   6   2  -1  806.12   49.99
  -6   2   1  701.53   31.70
   6   2  -1  683.83   32.60
  -6   2   1  748.83   31.00
   6   2  -1  753.32   41.70
  -5  -2   1  266.17   21.10
   5  -2  -1  284.17   14.30
  -5  -2   1  285.57   16.30
   5  -2  -1  306.47   26.00
   5  -2  -1  246.58   17.70
  -5  -2   1  297.57   20.20
   5  -2  -1  263.27   17.70
   5  -2  -1  317.47   28.40
   5  -2  -1  308.37   25.50
   5   2  -1  278.17   27.40
  -5   2   1  314.37   31.10
   5   2  -1  280.27   15.00
  -5   2   1  322.17   31.20
  -5   2   1  283.07   12.10
   5   2  -1  262.17   21.10
   5   2  -1  263.67   26.90
  -5   2   1  284.37   14.90
   4  -2  -1  554.34   23.60
   4  -2  -1  588.04   34.20
   4  -2  -1  578.84   31.20
   4  -2  -1  602.44   28.00
   4   2  -1  575.24   29.30
  -4   2   1  572.74   29.60
   4   2  -1  578.44   34.90
   4   2  -1  650.63   35.40
  -4   2   1  608.34   41.60
  -4   2   1  601.34   32.60
  -4   2   1  557.84   21.90
  -4   2   1  626.54   39.90
   3  -2  -1 1341.07   51.09
   3  -2  -1 1343.37   55.99
  -3   2   1 1418.46   62.59
  -3   2   1 1312.77   56.49
   3   2  -1 1431.36   57.89
   3   2  -1 1331.77   57.29
  -3   2   1 1317.77   53.79
  -3   2   1 1321.67   63.19
   3   2  -1 1266.87   52.29
   2  -2  -1 2175.48   80.29
   2   2  -1 2269.07   83.29
   2   2  -1 2156.38   79.99
  -2   2   1 2113.09   87.59
  -2   2   1 2228.78   86.59
  -2   2   1 2127.49   80.79
  -2   2   1 2223.68   83.99
   2   2  -1 2211.38   83.49
   1  -2  -1  772.32   27.50
   1   2  -1  695.03   32.30
  -1   2   1  717.43   35.80
   1   2  -1  684.03   32.70
   1   2  -1  732.33   30.00
  -1   2   1  754.32   37.10
  -1   2   1  635.94   32.40
  -1   2   1  735.63   33.70
   1  -2   1 3445.76  128.29
   1  -2   1 3646.24  124.99
  -1  -2  -1 3400.26  124.59
  -1   2  -1 3662.33  132.39
   1   2   1 3759.52  131.69
   1   2   1 3666.43  131.79
  -1   2  -1 3648.64  131.99
   1   2   1 3611.84  129.59
  -1   2  -1 3588.04  130.39
   2  -2   1  460.95   25.10
   2  -2   1  423.56   22.70
  -2  -2  -1  434.76   17.60
   2  -2   1  480.85   21.80
  -2   2  -1  461.65   26.00
  -2   2  -1  443.56   30.00
   2   2   1  450.35   23.50
   2   2   1  509.25   36.50
  -2   2  -1  431.16   29.80
   3  -2   1  202.88   19.70
   3  -2   1  287.27   16.00
   3  -2   1  231.88   19.80
  -3  -2  -1  265.17   11.90
  -3   2  -1  222.08   26.60
  -3   2  -1  252.17   21.00
   3   2   1  272.27   18.70
  -3   2  -1  194.48   25.20
  -3   2  -1  233.78   17.30
   3   2   1  217.28   23.50
   3   2   1  199.58   21.80
   3   2   1  248.98   11.70
   4  -2   1   85.49    7.80
   4  -2   1   76.19   16.90
   4  -2   1   97.59   12.30
   4  -2   1   93.69   15.40
  -4   2  -1  104.29   22.60
  -4   2  -1   86.29   16.20
   4   2   1   82.59   16.20
   4   2   1   98.59    8.50
   4   2   1   99.29   14.70
  -4   2  -1  100.79   13.70
  -4   2  -1   94.59    6.40
   4   2   1   74.19   15.60
  -4   2  -1   78.99   19.40
   5  -2   1  113.79   21.00
  -5  -2  -1   92.19   14.00
  -5  -2  -1   92.09   10.40
   5  -2   1   81.79    8.20
   5  -2   1   85.29   13.40
   5  -2   1   90.19   13.60
  -5  -2  -1   84.69    9.10
   5  -2   1  106.69   21.80
   5   2   1   81.29   27.40
  -5   2  -1   89.79    7.60
  -5   2  -1   87.99    8.80
  -5   2  -1   86.99   16.70
  -5   2  -1   84.39   17.50
   5   2   1  115.29   21.20
   5   2   1  107.99    9.70
   5   2   1   77.99   10.70
   5   2   1   88.29   16.10
  -6  -2  -1  543.45   29.30
  -6  -2  -1  566.04   30.30
   6  -2   1  573.24   28.00
   6  -2   1  552.74   30.30
   6  -2   1  520.85   27.10
   6  -2   1  512.85   30.40
  -6  -2  -1  549.85   25.00
   6  -2   1  520.35   40.90
  -6  -2  -1  560.04   26.20
  -6   2  -1  549.35   24.10
   6   2   1  551.64   42.90
  -6   2  -1  534.85   21.20
  -6   2  -1  535.25   25.00
  -6   2  -1  481.75   33.00
   6   2   1  535.25   25.10
   6   2   1  550.34   42.20
   6   2   1  530.75   35.10
   6   2   1  491.95   26.60
  -7  -2  -1  962.40   37.70
   7  -2   1  928.71   42.00
   7  -2   1  920.51   59.29
   7  -2   1  905.41   39.30
  -7  -2  -1  935.71   37.40
   7  -2   1  827.32   38.40
   7  -2   1  786.52   43.00
  -7   2  -1  755.62   42.60
  -7   2  -1  851.51   36.70
   7   2   1  880.01   36.70
  -7   2  -1  864.81   35.60
   7   2   1  806.92   49.00
   7   2   1  865.21   57.79
   7   2   1  950.00   61.29
   7   2   1  854.91   39.00
  -8  -2  -1  167.18   20.20
  -8  -2  -1  174.08   13.70
   8  -2   1  140.39   15.70
  -8  -2  -1  175.88   13.70
   8  -2   1  188.08   17.00
  -8   2  -1  165.98   13.90
  -8   2  -1  159.38   12.50
   8   2   1  168.68   28.30
   8   2   1  175.28   16.70
   8   2   1  185.98   17.60
   8   2   1  176.18   13.50
   8   2   1  207.18   34.90
   9  -2   1  176.78   15.30
   9  -2   1  171.18   13.50
  -9  -2  -1  172.98   12.60
  -9   2  -1  143.59   15.80
  -9   2  -1  177.18   11.60
   9   2   1  176.28   14.90
   9   2   1  166.68   11.20
 -10  -2  -1  192.78   11.10
  10  -2   1  171.08   10.90
  10  -2   1  197.38   14.70
  10   2   1  196.68   12.00
 -10   2  -1  182.38   10.80
 -10   2  -1  181.48   10.30
  10  -3  -1  212.38   11.90
 -10   3   1  181.48   12.20
  10   3  -1  230.08   11.90
   9  -3  -1  355.96   19.60
   9  -3  -1  337.17   21.00
  -9  -3   1  356.06   17.10
  -9  -3   1  307.37   17.00
   9   3  -1  330.77   17.20
  -9   3   1  353.46   17.60
  -8  -3   1  113.59   11.20
  -8  -3   1   93.79   14.00
   8  -3  -1   92.09   14.60
  -8  -3   1   96.69   11.50
   8  -3  -1   83.39   13.10
  -8   3   1   98.29    9.30
   8   3  -1   93.79   11.50
  -8   3   1   97.09   12.10
  -8   3   1  102.99   10.70
   7  -3  -1   75.79   12.00
   7  -3  -1   93.19   16.40
  -7  -3   1   82.29   13.00
  -7  -3   1   96.29   16.40
   7  -3  -1   96.19   24.30
   7  -3  -1   77.39   15.60
  -7  -3   1   94.39   11.30
  -7   3   1   76.39   11.70
  -7   3   1   97.29   10.80
   7   3  -1   90.29   13.20
   7   3  -1   83.99   22.80
   7   3  -1   74.69   19.10
   7   3  -1   93.09   23.10
   7   3  -1   86.89   12.60
  -7   3   1   74.49    9.50
  -6  -3   1  277.27   18.00
   6  -3  -1  203.68   19.00
   6  -3  -1  252.37   31.60
  -6  -3   1  233.68   22.50
  -6  -3   1  281.07   22.40
  -6  -3   1  274.37   18.20
   6  -3  -1  256.87   20.90
   6  -3  -1  215.68   20.50
   6   3  -1  253.27   32.00
  -6   3   1  287.67   15.80
   6   3  -1  239.78   27.30
   6   3  -1  276.07   16.80
  -6   3   1  257.67   16.30
  -6   3   1  202.68   23.80
   6   3  -1  209.58   32.30
  -6   3   1  267.77   14.80
   5  -3  -1   92.59   14.80
  -5  -3   1   86.89   14.70
   5  -3  -1   84.99   15.90
  -5  -3   1   70.49   15.10
  -5  -3   1  106.39   11.50
   5  -3  -1  101.09   13.50
  -5  -3   1   88.19   16.10
   5  -3  -1   68.89   11.70
   5  -3  -1  108.39   14.20
  -5  -3   1  110.89   14.50
   5   3  -1   83.19   17.90
  -5   3   1   86.49    9.70
  -5   3   1  109.39   22.90
  -5   3   1  116.29   25.20
  -5   3   1   99.79   19.00
   5   3  -1   96.39    9.80
   5   3  -1   88.59   19.90
  -5   3   1  101.29    7.30
   5   3  -1  109.49   22.60
  -5   3   1   65.79   12.20
  -4  -3   1  307.67   18.00
   4  -3  -1  386.96   25.90
   4  -3  -1  264.07   22.40
  -4  -3   1  301.37   26.10
   4   3  -1  362.76   15.20
  -4   3   1  298.07   24.60
   4   3  -1  363.16   25.50
  -4   3   1  324.17   35.70
  -4   3   1  319.07   34.90
   4   3  -1  323.87   28.00
  -4   3   1  348.07   16.10
   3  -3  -1 2205.58   76.69
   3  -3  -1 1932.11   81.89
   3   3  -1 2136.59   85.19
  -3   3   1 2036.80   84.79
   3   3  -1 2119.19   85.29
  -3   3   1 2086.29   92.79
   3   3  -1 1956.10   71.89
   3   3  -1 2101.99   82.19
  -3   3   1 2118.09   89.39
  -3   3   1 1959.90   80.59
  -3   3   1 1931.71   71.69
   2  -3  -1  516.65   21.70
   2  -3  -1  459.85   26.40
   2   3  -1  466.95   29.60
   2   3  -1  500.85   30.30
  -2   3   1  447.96   25.50
  -2   3   1  432.46   34.30
  -2   3   1  513.75   30.30
  -2   3   1  491.05   35.00
   2   3  -1  464.35   26.60
  -2   3   1  435.26   17.90
   1  -3  -1 1095.69   40.10
   1   3  -1 1085.19   48.20
  -1   3   1 1089.59   51.39
  -1   3   1 1148.49   52.79
  -1   3   1 1079.89   49.10
   1   3  -1 1069.59   48.40
  -1   3   1  941.41   37.60
   1   3  -1 1028.90   46.30
   0  -3  -1  880.11   40.40
   0  -3  -1  939.11   34.40
   0   3   1 1018.90   47.10
   0   3  -1  928.81   44.90
   0   3  -1  940.31   45.00
   0   3  -1  921.91   43.10
   0   3   1  981.60   46.70
   0   3   1  895.41   33.50
  -1   3  -1 1033.50   40.70
   1   3   1 1224.48   51.49
   1   3   1 1182.78   52.99
   1   3   1 1055.19   40.80
  -1   3  -1 1221.08   52.09
  -1   3  -1 1210.08   54.99
   1   3   1 1195.28   53.59
  -1   3  -1 1182.18   53.89
   2  -3   1 1756.72   68.59
   2  -3   1 1828.02   63.19
  -2   3  -1 1778.12   77.09
   2   3   1 1741.03   74.59
   2   3   1 1795.12   72.49
   2   3   1 1674.63   61.89
  -2   3  -1 1751.02   73.29
   2   3   1 1852.61   75.89
  -2   3  -1 1790.82   78.79
  -2   3  -1 1662.13   61.79
   3  -3   1 1803.22   65.69
   3  -3   1 1825.22   71.99
   3   3   1 1833.82   78.09
  -3   3  -1 1749.62   82.69
  -3   3  -1 1804.52   75.89
   3   3   1 1831.82   78.39
   3   3   1 1683.33   62.79
  -3   3  -1 1673.73   62.29
   3   3   1 1689.03   73.29
  -3   3  -1 1846.52   80.99
   4  -3   1  115.19   17.70
   4  -3   1  161.88   21.80
   4  -3   1  153.28   21.00
   4  -3   1  135.09   13.30
  -4  -3  -1  166.38   12.30
   4  -3   1  140.89   12.60
   4  -3   1  140.49   15.30
  -4  -3  -1  116.79   15.20
  -4  -3  -1  140.89   16.70
  -4  -3  -1  141.89   17.00
   4   3   1  140.49   24.10
  -4   3  -1  122.59   21.80
  -4   3  -1  137.29    8.10
   4   3   1  142.39   23.00
   4   3   1  138.29   19.20
  -4   3  -1  128.89   10.80
   4   3   1  149.88   10.30
  -4   3  -1  144.59   21.30
  -4   3  -1  137.99   29.40
   5  -3   1  151.88   19.70
  -5  -3  -1  127.99   15.70
  -5  -3  -1  184.68   18.60
   5  -3   1  162.18   16.50
   5  -3   1  144.19   13.30
   5  -3   1  149.19   15.30
   5  -3   1  162.78   25.40
  -5  -3  -1  169.28   13.90
   5  -3   1  152.18   15.00
  -5  -3  -1  152.58   11.60
  -5  -3  -1  142.29   18.20
   5   3   1  150.08   22.00
  -5   3  -1  138.99   21.90
  -5   3  -1  148.69   11.20
   5   3   1  141.59   26.80
  -5   3  -1  153.58    9.10
   5   3   1  151.48   12.50
  -5   3  -1  147.79   27.60
   5   3   1  140.29   25.90
   6  -3   1  211.28   33.70
  -6  -3  -1  220.78   19.80
   6  -3   1  223.48   18.50
  -6  -3  -1  222.98   14.70
   6  -3   1  199.48   22.40
  -6  -3  -1  243.48   16.30
  -6  -3  -1  224.18   21.00
   6  -3   1  233.08   19.90
   6   3   1  232.28   29.60
  -6   3  -1  203.38   14.10
  -6   3  -1  199.58   24.70
  -6   3  -1  238.68   11.40
   6   3   1  182.58   31.90
  -6   3  -1  192.48   15.00
   6   3   1  241.08   16.50
   6   3   1  203.28   16.50
   6   3   1  146.59   41.80
  -7  -3  -1  106.79   15.90
  -7  -3  -1  109.19   12.10
  -7  -3  -1  100.59   11.30
   7  -3   1  112.79   39.80
   7  -3   1   85.49   16.50
   7  -3   1  108.39   14.30
   7   3   1   90.89   22.80
  -7   3  -1   92.79   17.40
   7   3   1  114.09   16.10
  -7   3  -1   92.69   10.40
   7   3   1   93.59   12.50
   7   3   1  100.89   25.70
  -7   3  -1  113.69   10.20
  -7   3  -1   76.19   17.10
   7   3   1  114.59   26.90
  -8  -3  -1  139.99   11.30
   8  -3   1  122.19   15.50
  -8  -3  -1  159.38   12.00
   8  -3   1  114.99   13.50
   8   3   1  128.59   14.90
  -8   3  -1  124.99    9.70
  -8   3  -1  140.09   11.20
  -8   3  -1  111.19   17.40
   8   3   1  140.99   12.30
   9  -3   1    8.60    5.50
  -9  -3  -1    7.30    4.40
   9  -3   1   10.30    6.60
  -9   3  -1    8.70    4.60
  -9   3  -1    5.70    4.40
   9   3   1    1.40    4.00
   9   3   1    5.30    6.00
 -10   3  -1  282.97   12.90
  10   3   1  301.47   13.60
   9  -4  -1   13.70    6.80
   9  -4  -1   19.60    5.40
  -9   4   1   15.90    4.50
   9   4  -1   17.70    6.00
   9   4  -1   16.90    4.50
   8  -4  -1  112.39   13.00
  -8  -4   1   94.09    9.70
   8  -4  -1   95.79   13.70
  -8  -4   1  100.69   12.30
  -8   4   1  103.39    9.80
   8   4  -1  103.39   10.60
  -8   4   1   81.69    9.70
  -7  -4   1   68.19   14.70
   7  -4  -1   67.29   14.20
   7  -4  -1   64.59   11.10
  -7  -4   1   71.69   11.20
   7   4  -1   91.59   12.50
  -7   4   1   89.69   10.20
   7   4  -1   75.39   11.60
  -7   4   1   69.59    9.00
   6  -4  -1  394.46   25.20
   6  -4  -1  374.76   25.00
   6  -4  -1  303.97   40.90
  -6  -4   1  361.56   26.30
  -6  -4   1  388.46   27.30
  -6  -4   1  395.16   22.10
  -6   4   1  418.16   19.60
   6   4  -1  315.07   37.10
   6   4  -1  411.66   21.70
   6   4  -1  374.56   41.40
   6   4  -1  343.57   36.20
   6   4  -1  395.06   21.30
  -6   4   1  406.26   20.10
  -5  -4   1   90.79   16.50
   5  -4  -1   57.69   19.10
   5  -4  -1   87.69   13.20
   5  -4  -1   91.89   15.60
  -5  -4   1   99.69   18.50
   5  -4  -1   91.99   12.50
  -5  -4   1   81.09   16.50
   5  -4  -1   99.39   14.60
   5  -4  -1   90.99   16.50
  -5  -4   1   90.69   12.70
  -5   4   1   63.49   24.40
  -5   4   1   96.99   10.50
  -5   4   1   94.19    8.00
  -5   4   1   84.49   20.60
  -5   4   1   89.89   40.40
   5   4  -1  100.89   20.60
   5   4  -1   69.39   28.80
  -5   4   1   93.29   10.10
   5   4  -1  135.09   27.70
  -4  -4   1  152.58   17.80
   4  -4  -1  106.09   17.80
  -4  -4   1  124.49   15.40
   4  -4  -1  122.09   15.50
   4  -4  -1  106.09   15.00
  -4  -4   1  131.69   12.70
   4  -4  -1  120.69   16.80
   4  -4  -1  102.49   13.30
   4  -4  -1  110.49   11.90
  -4   4   1  118.09    8.00
   4   4  -1  127.59   25.40
  -4   4   1  106.29   22.20
   4   4  -1  119.19    9.50
  -4   4   1  113.59   10.20
   4   4  -1  105.99   21.60
  -4   4   1   70.79   18.80
   4   4  -1  153.08   28.00
  -4   4   1  101.19   10.20
  -3  -4   1  109.19   12.00
   3  -4  -1   72.09   10.10
   3  -4  -1   95.49   14.20
   3  -4  -1   97.39   13.90
  -3  -4   1   90.59   19.00
   3  -4  -1   94.89   13.10
   3  -4  -1   69.69   13.80
   3  -4  -1  113.89   16.10
  -3  -4   1   97.69   15.40
  -3   4   1   70.19   21.50
  -3   4   1   61.69   19.30
  -3   4   1   62.49    8.50
   3   4  -1   80.89    7.30
   3   4  -1   86.49   18.90
   3   4  -1  114.69   23.20
  -3   4   1   81.69    6.60
   3   4  -1  105.59   19.60
  -3   4   1   79.99   19.60
  -2  -4   1   14.70    8.70
  -2  -4   1   15.50    9.00
   2  -4  -1   14.90    7.30
   2  -4  -1   19.20    7.80
   2  -4  -1   10.40    4.10
  -2  -4   1   18.00    6.00
   2  -4  -1   15.10    7.50
  -2   4   1   11.10    6.30
  -2   4   1   11.40    3.20
   2   4  -1   18.90   13.00
   2   4  -1   18.90   10.90
  -2   4   1   25.30   23.90
  -2   4   1   13.60   11.00
  -2   4   1   12.50   12.80
   2   4  -1   13.00    3.00
  -1  -4   1 1300.97   51.69
  -1  -4   1 1276.27   53.69
  -1  -4   1 1324.57   52.19
   1  -4  -1 1395.06   54.79
   1  -4  -1 1310.57   52.19
  -1  -4   1 1342.97   56.19
   1  -4  -1 1295.37   52.69
  -1  -4   1 1315.07   53.09
   1  -4  -1 1345.87   56.39
  -1  -4   1 1309.87   57.79
  -1  -4   1 1289.27   53.29
  -1   4   1 1379.56   68.09
  -1   4   1 1447.06   71.89
   1   4  -1 1283.17   47.40
  -1   4   1 1295.47   48.40
  -1   4   1 1381.66   63.49
   1   4  -1 1357.66   69.09
   1   4  -1 1352.36   63.39
   0  -4  -1 2928.21  107.69
   0  -4  -1 2947.01  112.19
   0  -4   1 2927.31  111.79
   0  -4  -1 2998.90  110.69
   0  -4   1 2875.61  107.09
   0  -4   1 2672.63  111.49
   0  -4  -1 2924.61  107.39
   0  -4   1 2915.21  110.49
   0  -4   1 2906.81  107.49
   0  -4  -1 2990.30  108.79
   0   4  -1 3079.79  119.79
   0   4   1 3009.20  103.39
   0   4   1 3001.50  118.69
   0   4  -1 2936.91  103.19
   0   4   1 3109.79  121.79
   0   4  -1 3044.80  118.39
   0   4   1 3095.79  122.39
   0   4  -1 3143.09  122.29
   1  -4   1  857.41   39.50
  -1  -4  -1  837.02   37.50
   1  -4   1  829.92   40.20
   1  -4   1  818.22   34.40
   1  -4   1  833.62   37.90
  -1  -4  -1  832.72   40.30
  -1  -4  -1  773.52   40.30
  -1   4  -1  856.81   58.29
  -1   4  -1  789.42   60.99
  -1   4  -1  777.72   30.30
   1   4   1  957.20   54.99
  -1   4  -1  834.52   45.10
   1   4   1  800.02   31.00
  -2  -4  -1   98.19   12.10
   2  -4   1  150.58   13.80
  -2  -4  -1  108.39   19.30
   2  -4   1  109.99   11.10
  -2  -4  -1  129.89   14.10
   2  -4   1  116.09   16.10
   2  -4   1  125.19   15.60
   2  -4   1   93.89   16.90
  -2  -4  -1  142.29   16.70
   2   4   1  138.69    8.60
   2   4   1  137.19   26.50
  -2   4  -1   87.39   19.50
   2   4   1  150.38   20.80
  -2   4  -1  146.59   20.50
   2   4   1  131.89   25.00
  -2   4  -1  143.69   26.00
  -2   4  -1  141.09    7.70
   3  -4   1   76.79   15.70
   3  -4   1  124.69   20.20
  -3  -4  -1  123.89   16.60
   3  -4   1   66.99   12.80
   3  -4   1   57.79   10.50
   3  -4   1   58.59   10.70
  -3  -4  -1   70.49   13.40
  -3  -4  -1   99.89   15.20
   3  -4   1   96.89   13.10
  -3  -4  -1   90.59   11.50
   3  -4   1   88.49   12.10
  -3  -4  -1  109.49   16.30
   3   4   1  106.69   21.40
  -3   4  -1   83.59   17.80
   3   4   1   79.99   18.90
  -3   4  -1   80.59   22.60
   3   4   1   72.89   19.00
  -3   4  -1   86.99   20.90
   4  -4   1   76.39   13.00
  -4  -4  -1   94.39   20.10
  -4  -4  -1   92.69   15.60
   4  -4   1   53.89   18.80
   4  -4   1   57.59    9.90
  -4  -4  -1   50.09   10.80
   4   4   1   54.89   15.70
   4   4   1   62.29   11.40
  -4   4  -1   66.29   17.00
  -4   4  -1   30.30   17.50
  -4   4  -1   72.19   23.40
  -4   4  -1   66.99    8.90
   4   4   1   81.49   21.00
  -4   4  -1   76.29    7.10
   4   4   1   61.09    9.00
   4   4   1   55.19   19.90
  -5  -4  -1   33.30   11.50
   5  -4   1   11.90   24.80
  -5  -4  -1   19.80    8.40
  -5  -4  -1   44.10    8.50
   5  -4   1   21.00    8.80
   5  -4   1   22.40    9.80
   5  -4   1   36.10    9.20
  -5  -4  -1   35.40   11.10
  -5   4  -1   39.70    6.60
  -5   4  -1   43.20   26.90
   5   4   1   24.90   18.20
  -5   4  -1   41.30    6.60
  -5   4  -1   12.80   12.60
   5   4   1   32.90    7.00
   5   4   1   24.90   15.70
   5   4   1   14.80   17.50
  -6  -4  -1 1264.67   57.19
  -6  -4  -1 1269.67   54.99
   6  -4   1 1289.67   55.69
  -6  -4  -1 1334.17   53.79
   6  -4   1 1290.27   54.79
  -6   4  -1 1302.67   49.70
   6   4   1 1229.28   87.79
  -6   4  -1 1364.06   47.80
   6   4   1 1401.26   52.19
   6   4   1 1259.67   76.59
  -6   4  -1 1299.77   50.39
   6   4   1 1211.98   73.89
   6   4   1 1308.17   53.29
  -7  -4  -1  109.69   11.20
  -7  -4  -1  109.99   14.90
   7  -4   1   76.69   15.30
   7  -4   1   86.99   13.90
  -7   4  -1  106.59    9.50
  -7   4  -1  108.19   10.10
   7   4   1  114.29   16.50
   7   4   1   90.09   13.40
   8  -4   1   33.40    8.40
   8  -4   1   33.30    6.90
  -8  -4  -1   49.10    6.60
  -8   4  -1   49.10    6.60
   8   4   1   44.40    8.30
  -8   4  -1   40.00    6.30
   8   4   1   44.30    7.80
   9  -4   1   16.10    4.50
   9  -4   1   21.70    5.90
   9   4   1   16.10    6.10
  -9   4  -1   21.00    4.30
   8  -5  -1   48.90    9.10
   8  -5  -1   44.30   10.80
   8   5  -1   38.90    6.80
  -8   5   1   42.70    5.80
  -8   5   1   39.20    6.10
   7  -5  -1    6.00    6.60
  -7  -5   1   10.70    5.10
  -7  -5   1    2.90    6.50
   7  -5  -1   17.30    8.90
   7   5  -1    9.60    6.10
   7   5  -1    9.50    5.50
  -7   5   1   22.20    5.80
  -7   5   1   13.80    5.20
  -6  -5   1   13.80    8.30
  -6  -5   1    9.40    6.50
  -6  -5   1   12.60    9.70
   6  -5  -1   13.20    9.90
   6  -5  -1   10.00    8.00
  -6   5   1   17.10    5.20
   6   5  -1    5.50    5.90
  -6   5   1   16.40    5.90
   6   5  -1   12.40    6.40
   5  -5  -1   67.09   13.10
  -5  -5   1   50.99   11.00
  -5  -5   1   55.59   11.60
   5  -5  -1   61.69   12.30
  -5  -5   1   84.29   15.40
  -5   5   1   49.70   15.40
   5   5  -1   29.30   19.30
  -5   5   1   48.00    8.70
  -5   5   1   58.09    7.20
   5   5  -1   61.69   10.30
   5   5  -1   47.80   22.80
  -5   5   1   66.59   11.00
  -5   5   1   30.20   23.40
   4  -5  -1  355.26   24.60
   4  -5  -1  345.17   27.50
   4  -5  -1  364.96   25.60
  -4  -5   1  389.96   26.00
  -4  -5   1  378.86   21.10
  -4  -5   1  383.56   24.70
  -4  -5   1  410.36   28.70
   4  -5  -1  335.57   21.50
  -4   5   1  333.47   33.60
   4   5  -1  411.36   19.20
  -4   5   1  382.76   16.50
  -4   5   1  403.86   54.29
   4   5  -1  289.27   43.60
  -4   5   1  313.67   42.20
   4   5  -1  372.56   40.90
  -4   5   1  391.96   18.90
   4   5  -1  380.16   39.80
  -4   5   1  365.66   19.00
   3  -5  -1   71.89   14.10
  -3  -5   1   58.09   11.50
   3  -5  -1   59.29   11.00
   3  -5  -1   65.69   12.80
   3  -5  -1   54.79   13.00
  -3  -5   1   97.29   14.40
  -3  -5   1   72.39   11.80
  -3  -5   1   76.09   14.00
  -3  -5   1   43.50   12.80
   3  -5  -1   54.69   10.00
  -3   5   1   75.79   24.80
   3   5  -1   57.09    8.30
   3   5  -1   49.40   20.80
  -3   5   1   48.20   16.40
  -3   5   1   60.79    9.00
   3   5  -1   44.70    8.90
   3   5  -1   64.89   20.80
  -3   5   1   62.29   30.80
  -3   5   1   63.79    7.20
  -2  -5   1   56.99   11.80
  -2  -5   1   40.10    9.40
  -2  -5   1   59.29   10.50
   2  -5  -1   37.10    9.30
  -2  -5   1   49.80    9.60
  -2  -5   1   34.40   13.40
   2  -5  -1   48.20   12.90
   2  -5  -1   46.30   10.80
   2  -5  -1   34.80   10.80
   2   5  -1   85.99   20.50
   2   5  -1   34.70    6.90
   2   5  -1   45.90   18.80
  -2   5   1   36.00   14.40
   2   5  -1   47.90   18.60
  -2   5   1   48.30    9.00
  -2   5   1   43.90   22.20
  -2   5   1   44.90    6.40
  -2   5   1   23.70   14.80
  -1  -5   1  139.29   20.70
  -1  -5   1  152.58   21.20
  -1  -5   1  128.99   16.90
   1  -5  -1  149.39   16.30
   1  -5  -1  193.78   19.50
   1  -5  -1  210.48   22.90
   1  -5  -1  188.78   25.50
   1  -5  -1  220.18   18.40
   1  -5  -1  179.48   15.10
  -1  -5   1  150.88   21.70
  -1  -5   1  159.48   15.00
  -1  -5   1  171.68   15.90
   1   5  -1  100.09   22.10
   1   5  -1  167.88   10.10
  -1   5   1  203.28   34.90
  -1   5   1  220.18   34.10
  -1   5   1  159.48   26.70
  -1   5   1  183.48   10.20
  -1   5   1  167.38   11.70
   1   5  -1  148.99   31.00
   0  -5  -1  114.79   19.30
   0  -5   1  127.89   26.30
   0  -5   1   97.19   15.20
   0  -5   1   97.79   11.90
   0  -5   1   98.29   15.70
   0  -5  -1  101.89   12.60
   0  -5   1  132.19   21.30
   0  -5  -1   71.39   12.80
   0  -5  -1   93.69   19.40
   0   5  -1   93.39   22.90
   0   5   1  105.29   24.50
   0   5  -1   98.09    7.80
   0   5   1  141.09   30.70
   0   5  -1   58.29   19.20
   0   5  -1   96.89    9.10
   0   5  -1   99.29   20.90
   0   5   1  104.49    8.10
   0   5   1   89.69    9.10
   0   5   1  136.69   26.50
   1  -5   1  552.74   29.10
   1  -5   1  536.35   27.70
  -1  -5  -1  622.44   28.70
  -1  -5  -1  611.14   35.70
  -1  -5  -1  585.44   28.60
  -1  -5  -1  643.34   30.70
   1  -5   1  561.74   32.50
   1  -5   1  648.94   42.30
   1  -5   1  529.65   29.50
  -1  -5  -1  607.94   32.40
   1  -5   1  584.94   36.00
  -1   5  -1  558.14   22.90
  -1   5  -1  539.45   47.40
  -1   5  -1  593.24   45.50
  -1   5  -1  527.95   24.20
   1   5   1  587.54   47.20
   1   5   1  590.94   23.70
  -1   5  -1  495.55   40.20
   1   5   1  571.64   45.30
   1   5   1  554.44   42.00
   2  -5   1  170.68   22.90
   2  -5   1  204.88   24.40
   2  -5   1  185.38   23.20
  -2  -5  -1  178.18   15.60
   2  -5   1  178.68   14.90
   2  -5   1  184.58   16.70
   2  -5   1  158.48   19.40
  -2  -5  -1  207.98   21.30
  -2  -5  -1  179.08   20.10
  -2  -5  -1  194.68   24.90
  -2  -5  -1  188.88   17.40
   2   5   1  165.08   30.90
   2   5   1  190.08   32.10
  -2   5  -1  181.58   12.00
  -2   5  -1  198.48   32.10
   2   5   1  171.08   11.30
  -2   5  -1  163.78   26.90
   2   5   1  150.78   27.60
  -2   5  -1  193.68   34.20
   2   5   1  165.98   13.10
  -2   5  -1  173.18   10.30
  -3  -5  -1  166.68   18.30
   3  -5   1  124.89   12.70
  -3  -5  -1  165.48   21.30
   3  -5   1  101.09   15.60
   3  -5   1  119.09   21.40
  -3  -5  -1  120.39   13.10
   3  -5   1  119.39   18.90
   3  -5   1  138.49   17.20
  -3  -5  -1  149.39   23.50
  -3  -5  -1  133.09   18.50
  -3   5  -1  113.99   24.80
   3   5   1  138.59   11.90
   3   5   1  106.69   24.70
   3   5   1  109.39   24.10
  -3   5  -1  150.78    9.40
  -3   5  -1  145.89   11.10
  -3   5  -1  103.69   27.10
   3   5   1  162.78   11.20
  -3   5  -1   92.79   22.90
   4  -5   1   43.70    9.90
  -4  -5  -1   60.19   13.60
  -4  -5  -1   54.39   12.10
  -4  -5  -1   64.39   14.30
  -4  -5  -1   43.80    7.90
   4  -5   1   33.20   11.60
   4  -5   1   59.29   12.00
   4   5   1   44.50   21.20
  -4   5  -1   73.59   27.30
   4   5   1   53.69   22.80
  -4   5  -1   56.29    8.40
  -4   5  -1   44.60   25.00
   4   5   1   50.49   10.20
  -4   5  -1   23.70   15.40
  -4   5  -1   69.49    7.90
   4   5   1   57.29    9.80
  -4   5  -1   53.39    9.00
   4   5   1   39.70   17.00
   5  -5   1   43.50   10.00
  -5  -5  -1   41.20   11.40
   5  -5   1   52.59   10.10
  -5  -5  -1   47.80   10.00
  -5  -5  -1   40.20   10.50
   5  -5   1   54.59   12.80
   5   5   1   57.69   10.50
  -5   5  -1   44.80    8.00
   5   5   1   24.80   31.50
  -5   5  -1   53.99    6.60
  -5   5  -1   55.29    8.50
   6  -5   1   91.29   17.10
  -6  -5  -1   75.59   15.50
  -6  -5  -1   77.89   15.10
   6  -5   1   87.19   13.90
  -6  -5  -1   87.29    9.70
  -6   5  -1   91.49    8.70
  -6   5  -1   77.69    6.90
  -6   5  -1   86.49    9.20
   6   5   1   77.79   11.90
   6   5   1  100.49   11.60
   7  -5   1   88.09   12.10
   7  -5   1  104.29   14.60
   7   5   1  100.99    9.70
   7   5   1  105.19   10.90
  -7   5  -1   87.69    8.40
  -7   5  -1   92.49    8.70
   8  -5   1  135.79    9.90
   8  -5   1  134.09   11.30
  -8   5  -1  126.89    8.40
  -8   5  -1  117.79    7.40
   7  -6  -1    6.70    5.00
  -7   6   1   10.20    3.40
   7   6  -1   11.20    4.70
   6  -6  -1   47.30   14.60
  -6  -6   1   58.09   10.40
   6  -6  -1   43.50    8.40
   6  -6  -1   49.60    8.20
  -6  -6   1   40.60    8.40
   6   6  -1   49.99    8.00
   6   6  -1   49.10    8.10
  -6   6   1   57.79    7.00
  -6   6   1   41.90    6.20
  -5  -6   1    8.70    5.60
  -5  -6   1    8.00    7.70
  -5  -6   1    3.20    7.90
   5  -6  -1    4.20    6.50
   5  -6  -1    2.50    7.30
   5  -6  -1    3.30    9.30
   5   6  -1   10.40    5.30
  -5   6   1    2.50    3.00
  -5   6   1    7.50    4.70
  -4  -6   1   85.49   16.10
   4  -6  -1   88.39   13.00
  -4  -6   1  103.49   10.40
   4  -6  -1  117.99   16.90
  -4  -6   1  117.79   16.80
   4  -6  -1   83.79   14.60
  -4  -6   1  118.59   17.60
  -4   6   1   81.79    7.40
   4   6  -1   95.49   10.20
  -4   6   1   88.99    9.30
  -3  -6   1  198.98   17.80
   3  -6  -1  202.38   25.00
   3  -6  -1  189.48   20.60
   3  -6  -1  176.48   16.10
   3  -6  -1  175.78   24.50
  -3  -6   1  208.98   21.20
  -3  -6   1  195.58   20.40
  -3  -6   1  198.48   14.60
   3  -6  -1  183.28   15.80
   3   6  -1  180.18   13.10
  -3   6   1  180.38   12.20
  -3   6   1  207.68   11.20
   3   6  -1  197.28   12.60
   2  -6  -1   47.60   12.60
  -2  -6   1   34.20    7.70
  -2  -6   1   47.80   14.60
   2  -6  -1   31.70    8.60
  -2  -6   1   57.39   10.40
   2  -6  -1   33.20    9.40
   2  -6  -1   42.70   10.20
  -2  -6   1   46.70   11.20
  -2  -6   1   61.29   12.20
   2   6  -1   57.59   25.80
   2   6  -1   49.60    7.90
  -2   6   1   44.10   45.60
  -2   6   1   43.20   27.50
   2   6  -1   50.49    8.60
  -2   6   1   42.00    8.00
  -2   6   1   43.00    7.30
   2   6  -1   27.00   20.80
  -2   6   1   49.60   19.20
   1  -6  -1   -1.80    6.10
  -1  -6   1    6.10   13.50
  -1  -6   1    7.80    7.10
   1  -6  -1   10.30   12.30
   1  -6  -1   16.30   11.40
   1  -6  -1   -8.40   10.50
  -1  -6   1   10.10   14.20
  -1  -6   1    5.60    7.80
  -1  -6   1   15.90   13.20
  -1   6   1   -1.80    3.90
  -1   6   1    6.50   14.50
  -1   6   1    2.90    4.20
  -1   6   1   14.00   40.20
   1   6  -1   23.50   38.70
   1   6  -1   13.90   20.60
   1   6  -1    3.20    4.30
   1   6  -1   19.00   31.60
  -1   6   1   34.80   29.70
   0  -6  -1  605.04   27.50
   0  -6  -1  563.24   28.30
   0  -6   1  489.85   35.20
   0  -6  -1  626.14   35.90
   0  -6   1  551.04   32.60
   0  -6   1  515.95   28.00
   0  -6   1  540.05   31.50
   0   6   1  508.85   48.80
   0   6  -1  590.24   67.69
   0   6   1  526.05   23.00
   0   6  -1  502.25   22.80
   0   6  -1  621.74   72.29
   1  -6   1  486.05   28.10
  -1  -6  -1  476.25   24.20
  -1  -6  -1  505.35   25.90
  -1  -6  -1  439.06   35.40
   1  -6   1  507.05   24.30
   1   6   1  456.25   57.39
   1   6   1  518.95   21.70
   1   6   1  466.85   43.80
  -1   6  -1  392.56   41.20
  -1   6  -1  488.55   21.50
   1   6   1  493.65   26.20
  -1   6  -1  547.75   54.29
  -1   6  -1  472.15   20.30
  -1   6  -1  542.55   53.39
   1   6   1  593.94   62.99
  -2  -6  -1   61.39   13.30
   2  -6   1   50.19    9.70
  -2  -6  -1   54.09    9.90
   2  -6   1   40.80    9.00
  -2  -6  -1   36.60   12.00
  -2  -6  -1   92.19   16.20
   2  -6   1   36.90   10.70
  -2  -6  -1   58.89   11.10
   2  -6   1   33.10   12.80
   2  -6   1   53.29   10.90
  -2   6  -1   39.10   22.10
  -2   6  -1   63.99    7.50
   2   6   1   55.79    9.30
   2   6   1   53.89    8.60
   2   6   1   67.39   25.90
   2   6   1   49.70   37.90
  -2   6  -1   51.49    8.00
   3  -6   1   60.19   11.10
  -3  -6  -1   59.19    9.70
  -3  -6  -1   75.89   13.80
  -3  -6  -1   69.09   12.20
   3  -6   1   66.89   14.20
   3  -6   1   82.69   15.60
   3  -6   1   58.79   12.60
  -3  -6  -1   51.49   10.90
   3  -6   1   48.80    9.70
   3   6   1   66.49   10.50
  -3   6  -1   63.59    8.50
   3   6   1   84.09    9.60
  -3   6  -1   75.09    7.60
   4  -6   1   -1.00    9.70
  -4  -6  -1    2.80    8.40
   4  -6   1   -0.70    6.80
  -4  -6  -1    7.80    8.40
   4  -6   1    7.80    8.20
  -4   6  -1    7.40    5.00
   4   6   1    7.90    5.60
  -4   6  -1    3.40    3.40
   5  -6   1   16.80    9.30
   5  -6   1    3.30    7.00
   5  -6   1   11.20    6.90
  -5  -6  -1   20.50    7.50
  -5  -6  -1   10.90    7.80
   5   6   1   22.50    6.60
  -5   6  -1    8.70    5.20
   5   6   1   21.60    5.90
  -5   6  -1    6.80    4.50
   6  -6   1  118.79   11.90
   6  -6   1  120.89   10.70
   6  -6   1  127.39   14.10
  -6  -6  -1  133.29   13.40
   6   6   1  146.89   10.80
  -6   6  -1  117.59    8.50
   6   6   1  122.79    9.60
  -7   6  -1   84.89    5.80
   5  -7  -1  123.29   10.70
  -5   7   1  148.49    8.10
  -5   7   1  153.28    8.20
  -4  -7   1   61.69    7.90
   4  -7  -1   52.69   10.70
  -4  -7   1   73.29   10.70
   4   7  -1   67.69    7.30
  -4   7   1   61.59    6.80
  -4   7   1   63.79    6.70
   4   7  -1   71.09    7.70
   3  -7  -1   16.80    8.70
  -3  -7   1   19.10    7.20
  -3  -7   1   10.90    6.60
  -3  -7   1   14.20    7.30
  -3   7   1   14.30    3.70
  -3   7   1   21.00    5.00
  -3   7   1   20.80    4.90
   3   7  -1   23.20    5.40
  -2  -7   1   42.60    8.20
  -2  -7   1   47.90    9.70
  -2  -7   1   36.30    7.10
   2  -7  -1   43.40    8.50
   2  -7  -1   45.70   10.70
  -2  -7   1   47.20    9.00
   2   7  -1   46.30    7.10
   2   7  -1   47.40    7.30
  -2   7   1   38.70    6.20
  -2   7   1   44.80    7.60
  -2   7   1   39.00    6.70
  -1  -7   1   59.39   10.10
  -1  -7   1   61.69    8.50
   1  -7  -1   66.89   11.60
   1  -7  -1   80.49   11.80
  -1  -7   1   46.90   13.20
  -1  -7   1   69.69   12.30
  -1  -7   1   72.99   13.10
   1  -7  -1   92.69   17.40
  -1   7   1   97.09    9.80
   1   7  -1   75.09    8.00
  -1   7   1   73.79    7.30
   1   7  -1   77.29    7.40
   0  -7  -1  127.89   15.00
   0  -7  -1  144.59   14.50
   0  -7   1  127.49   11.00
   0  -7   1  121.89   12.10
   0  -7   1  162.28   16.80
   0  -7  -1  159.68   18.90
   0  -7   1  168.48   19.10
   0   7   1  153.88   13.60
   0   7  -1  145.29    9.20
   0   7   1  146.39    9.30
  -1  -7  -1   65.09   12.30
   1  -7   1   67.29   12.30
   1  -7   1   94.99   19.50
  -1  -7  -1   73.49   12.50
   1  -7   1   48.90    8.70
  -1  -7  -1   44.30   12.70
  -1   7  -1   52.69    6.40
   1   7   1   61.89    7.50
   1   7   1   51.59    8.10
  -2  -7  -1    6.60    7.90
   2  -7   1    4.10    7.80
   2  -7   1   10.90    8.30
   2  -7   1    8.90    5.30
  -2   7  -1    4.00    3.50
   2   7   1    6.10    4.40
   2   7   1    4.00    4.60
  -2   7  -1    0.10    3.90
  -3  -7  -1   14.20    7.10
  -3  -7  -1   15.30    6.10
   3  -7   1   13.90    7.40
   3  -7   1   11.00    5.50
  -3   7  -1   14.70    3.50
   3   7   1   10.90    4.60
  -3   7  -1   22.80    4.80
   4  -7   1    6.10    4.70
   4  -7   1    2.60    6.10
  -4  -7  -1   -1.60    5.60
   4   7   1    7.60    4.10
  -4   7  -1   10.30    4.00
  -4   7  -1   12.80    3.50
   4   7   1   14.30    4.70
 -11   0   2  262.97   14.00
  11   0  -2  283.97   13.60
 -10   0   2   50.99    6.60
  10   0  -2   40.40    8.40
 -10   0   2   54.09    9.60
  10   0  -2   41.20    8.70
  10   0  -2   43.70    7.80
  -9   0   2   12.40    7.00
  -9   0   2    0.90    4.70
   9   0  -2    5.60    6.50
   9   0  -2    5.80    5.10
  -8   0   2   33.40   12.80
  -8   0   2   30.60    6.80
  -8   0   2   24.20    8.00
   8   0  -2   27.80    6.70
   8   0  -2   27.80   17.10
  -8   0   2   49.30    9.10
   8   0  -2   58.99   14.80
   8   0  -2   23.30    8.10
   8   0  -2   15.20   21.00
  -7   0   2  645.84   29.30
  -7   0   2  612.04   28.50
   7   0  -2  684.63   46.60
   7   0  -2  585.44   36.40
  -7   0   2  599.54   27.10
  -7   0   2  636.54   35.20
   7   0  -2  670.53   28.00
   7   0  -2  677.53   46.40
   7   0  -2  635.74   29.90
   6   0  -2  138.29   28.10
   6   0  -2  114.59   10.30
   6   0  -2  111.29   15.60
  -6   0   2  118.59   11.70
  -6   0   2   88.19    8.80
  -6   0   2  118.79   10.50
  -6   0   2  100.09   14.20
   6   0  -2  105.89   18.00
   6   0  -2  126.39   12.90
  -5   0   2  595.64   25.20
  -5   0   2  647.44   25.10
   5   0  -2  657.83   35.80
   5   0  -2  686.43   27.00
  -5   0   2  666.13   31.00
   5   0  -2  697.63   37.10
   5   0  -2  658.13   31.10
   4   0  -2 3731.43  135.39
   4   0  -2 3919.31  139.99
   4   0  -2 3808.62  138.39
  -4   0   2 3874.61  133.19
  -4   0   2 3708.73  135.79
   3   0  -2  734.83   31.00
   3   0  -2  683.03   28.10
  -3   0   2  745.23   27.60
   3   0  -2  734.93   31.80
   0   0   2 1206.28   40.80
   0   0   2 1103.49   39.30
   0   0  -2 1149.29   40.80
   0   0   2 1146.69   39.40
   0   0  -2 1065.09   39.90
   0   0   2 1088.29   40.00
   1   0   2 5040.60  178.38
   1   0   2 5269.37  179.38
   1   0   2 5061.99  179.18
   2   0   2 1638.14   62.79
  -2   0  -2 1808.82   62.79
   2   0   2 1622.94   64.29
   2   0   2 1549.94   64.29
   3   0   2  213.28   20.50
   3   0   2  236.58   19.60
   3   0   2  207.78   17.00
   3   0   2  206.88   15.10
  -3   0  -2  191.08   16.40
   4   0   2 1396.66   60.99
   4   0   2 1404.26   58.79
   4   0   2 1301.47   49.30
  -4   0  -2 1339.17   54.29
   4   0   2 1323.47   59.89
   4   0   2 1289.17   53.99
   5   0   2  543.85   35.80
  -5   0  -2  487.55   19.80
   5   0   2  523.25   22.30
   5   0   2  521.85   33.10
   5   0   2  517.25   28.80
  -5   0  -2  525.75   26.80
   5   0   2  518.95   28.60
   5   0   2  573.44   37.00
  -5   0  -2  489.45   26.40
  -6   0  -2  226.28   17.20
   6   0   2  224.08   13.30
   6   0   2  205.18   20.60
   6   0   2  240.18   29.70
   6   0   2  208.68   15.50
   6   0   2  185.98   17.30
  -6   0  -2  200.38   12.60
  -6   0  -2  225.58   15.60
  -6   0  -2  198.58   13.90
   6   0   2  183.78   43.20
  -7   0  -2  881.21   47.90
   7   0   2  845.52   34.70
  -7   0  -2  864.91   36.20
   7   0   2  886.71   38.40
   7   0   2  875.91   39.90
  -7   0  -2  770.02   35.60
   7   0   2  912.41   61.59
   7   0   2  990.80   62.79
  -7   0  -2  831.32   34.60
  -8   0  -2  540.45   24.50
   8   0   2  468.95   38.80
   8   0   2  482.25   22.60
  -8   0  -2  534.75   26.00
   8   0   2  572.34   31.30
  -8   0  -2  546.35   41.10
   8   0   2  585.54   50.39
   8   0   2  542.45   27.80
   9   0   2   11.30    6.60
  -9   0  -2    9.70    5.80
  -9   0  -2   17.90    5.20
   9   0   2    7.90    6.90
 -10   0  -2    5.00    4.20
  10   0   2    2.40    5.10
  10   0   2    9.10    5.20
 -10   0  -2    1.70    4.40
 -11  -1   2   68.09    6.80
  11  -1  -2   65.09    6.60
 -11   1   2   55.09    6.50
  11   1  -2   72.19    6.60
 -10  -1   2   20.10    7.10
  10  -1  -2   10.10    6.40
  10  -1  -2   20.40    7.90
  10   1  -2   14.10    4.80
 -10   1   2   28.70    6.50
 -10   1   2   24.40    5.40
  10   1  -2   12.80    6.10
   9  -1  -2   -1.60    6.60
  -9  -1   2    2.70    6.50
  -9  -1   2   11.80    6.80
   9  -1  -2    5.20    8.20
  -9   1   2   12.50    6.30
   9   1  -2   10.90    5.60
  -9   1   2   11.40    5.60
   9   1  -2    3.00    7.00
   8  -1  -2  111.99   23.60
   8  -1  -2  114.79   20.90
  -8  -1   2  115.39   13.30
  -8  -1   2  122.29   13.40
   8  -1  -2  109.29   11.00
   8  -1  -2  131.69   14.90
   8  -1  -2  128.09   29.50
  -8  -1   2  101.89   17.80
   8   1  -2  118.99   12.30
   8   1  -2  114.99   15.90
  -8   1   2  100.49   20.60
  -8   1   2  108.39   13.00
  -8   1   2  109.99   11.40
   8   1  -2  141.49   29.60
   8   1  -2  136.39   28.00
   8   1  -2  108.69   21.90
  -7  -1   2   98.39   14.40
   7  -1  -2  119.69   23.20
   7  -1  -2  126.59   24.50
  -7  -1   2  108.29   17.70
  -7  -1   2  125.49   16.90
   7  -1  -2  102.59   17.50
   7  -1  -2   91.99   13.20
   7  -1  -2  112.39   10.80
  -7   1   2   93.09   15.10
   7   1  -2  100.89   11.60
   7   1  -2   96.69   20.00
   7   1  -2   84.49   18.80
  -7   1   2  115.09   11.40
   7   1  -2   92.09   18.80
  -7   1   2  124.69   19.80
   6  -1  -2   17.70    5.30
  -6  -1   2   20.30    8.00
  -6  -1   2   27.00    8.70
   6  -1  -2   28.50    9.00
  -6  -1   2   23.50    6.70
   6  -1  -2   24.90    9.50
   6  -1  -2   19.90   12.20
  -6  -1   2   24.90    5.60
   6  -1  -2   40.60   13.40
   6   1  -2   17.60    6.00
   6   1  -2   29.20    9.30
   6   1  -2   33.50   13.90
  -6   1   2   24.70    6.10
  -6   1   2   28.90    7.60
  -6   1   2   26.70    4.80
  -6   1   2   22.70    9.60
   6   1  -2   17.00   11.60
   5  -1  -2  490.05   30.50
   5  -1  -2  468.85   32.30
   5  -1  -2  497.45   21.20
   5  -1  -2  475.55   25.40
   5   1  -2  513.95   32.30
   5   1  -2  492.45   31.90
   5   1  -2  476.55   26.30
   5   1  -2  477.25   21.40
  -5   1   2  534.95   33.00
  -5   1   2  494.05   25.80
   4  -1  -2 8218.88  289.37
   4  -1  -2 8309.47  293.87
   4  -1  -2 8317.17  292.27
  -4   1   2 8738.83  291.97
   4   1  -2 8006.40  289.47
   4   1  -2 8615.84  293.97
  -4   1   2 8325.67  290.57
   4   1  -2 8617.34  294.17
  -4   1   2 7626.44  307.17
   3  -1  -2 5461.05  195.28
  -3   1   2 5391.56  196.58
  -3   1   2 5775.62  203.28
  -3   1   2 5692.73  202.38
   3   1  -2 5429.86  195.18
   3   1  -2 5581.94  197.78
   3   1  -2 5774.62  198.38
  -3   1   2 5873.91  198.58
  -2  -1   2  833.72   33.60
   2  -1  -2  911.71   33.70
  -2   1   2  936.91   40.90
   2   1  -2  887.71   32.60
  -2   1   2  913.61   37.10
   2   1  -2  916.81   35.80
  -2   1   2  928.71   41.40
  -2   1   2  914.71   35.20
   2   1  -2  889.51   34.60
   1  -1  -2 1617.94   58.79
  -1  -1   2 1517.95   57.69
   1   1  -2 1640.84   58.99
  -1   1   2 1762.62   63.39
  -1   1   2 1835.82   64.19
  -1   1   2 1590.04   59.89
  -1   1   2 1743.63   61.99
   0  -1  -2 1842.12   65.19
   0  -1   2 1845.12   65.09
   0   1  -2 1802.92   66.29
   0   1  -2 1854.71   66.69
   0   1  -2 1749.92   65.19
   0   1  -2 1850.31   64.59
   0   1   2 1943.21   67.89
   0   1   2 1824.92   66.39
   0   1   2 1858.01   68.69
   0   1   2 1949.41   69.09
  -1  -1  -2 3622.64  126.19
   1  -1   2 3475.25  127.19
   1  -1   2 3536.65  127.69
   1  -1   2 3655.13  125.39
   1   1   2 3704.73  130.29
   1   1   2 3687.43  130.59
   1   1   2 3590.24  128.19
  -1   1  -2 3583.04  130.19
  -1   1  -2 3709.33  128.29
  -1   1  -2 3567.24  129.89
   1   1   2 3677.23  128.09
   2  -1   2 5290.77  192.88
   2  -1   2 5402.86  194.08
   2  -1   2 5488.55  190.58
  -2   1  -2 5816.42  194.68
  -2   1  -2 5432.56  196.08
   2   1   2 5545.15  195.78
  -2   1  -2 5484.35  197.38
   2   1   2 5266.57  193.58
   2   1   2 5560.74  195.68
   2   1   2 5490.25  192.58
  -3  -1  -2 1096.59   39.90
   3  -1   2 1091.79   41.00
   3  -1   2 1022.50   44.50
   3  -1   2  933.21   45.00
   3   1   2  955.50   47.00
  -3   1  -2 1014.90   48.90
   3   1   2  947.01   44.30
   3   1   2 1082.09   43.10
   3   1   2  912.51   46.40
  -4  -1  -2  448.16   21.00
   4  -1   2  447.26   29.60
   4  -1   2  420.06   18.20
   4  -1   2  462.95   24.00
   4  -1   2  442.06   28.40
  -4   1  -2  415.26   25.10
   4   1   2  375.66   26.70
   4   1   2  440.96   30.70
   4   1   2  442.46   25.10
   4   1   2  427.26   30.40
   4   1   2  424.76   19.10
  -4   1  -2  406.46   17.10
  -4   1  -2  453.35   27.20
   5  -1   2  320.37   21.70
   5  -1   2  310.17   14.90
  -5  -1  -2  323.67   17.30
   5  -1   2  279.17   27.70
  -5  -1  -2  315.37   19.00
   5  -1   2  306.47   29.20
   5  -1   2  282.87   17.70
  -5  -1  -2  296.97   16.20
  -5   1  -2  311.77   13.50
   5   1   2  329.17   16.40
   5   1   2  326.27   30.50
   5   1   2  335.17   23.70
  -5   1  -2  345.07   23.80
  -5   1  -2  286.07   20.00
  -5   1  -2  323.57   23.70
   5   1   2  303.87   29.60
  -5   1  -2  303.57   15.50
   6  -1   2  468.85   20.40
   6  -1   2  471.55   28.70
   6  -1   2  451.45   39.40
  -6  -1  -2  433.46   20.10
  -6  -1  -2  462.15   20.90
  -6  -1  -2  482.65   22.80
   6  -1   2  458.15   26.40
   6  -1   2  499.05   39.60
  -6  -1  -2  467.75   22.20
   6  -1   2  467.45   24.40
   6   1   2  481.25   22.10
   6   1   2  433.66   24.70
  -6   1  -2  442.16   21.90
  -6   1  -2  449.86   20.90
   6   1   2  473.35   38.50
  -6   1  -2  478.95   32.70
   6   1   2  493.75   40.50
  -6   1  -2  445.06   28.40
  -6   1  -2  463.45   18.60
   6   1   2  459.55   31.30
  -7  -1  -2  320.07   19.00
  -7  -1  -2  309.17   18.20
   7  -1   2  315.37   20.10
   7  -1   2  311.47   23.20
   7  -1   2  319.97   25.80
   7  -1   2  340.07   47.60
   7   1   2  280.97   20.90
  -7   1  -2  305.77   31.20
   7   1   2  368.26   45.00
  -7   1  -2  305.87   18.10
   7   1   2  314.47   21.60
  -7   1  -2  315.67   17.00
  -7   1  -2  307.47   22.70
   7   1   2  298.77   18.90
   7   1   2  308.57   28.10
   8  -1   2  122.99   16.60
   8  -1   2  121.79   19.30
   8  -1   2  125.69   29.00
   8  -1   2  130.39   16.70
  -8  -1  -2  142.39   24.30
   8   1   2   94.79   36.30
   8   1   2  118.69   21.70
   8   1   2  174.88   36.20
   8   1   2  136.99   16.10
  -8   1  -2  135.69   13.50
   8   1   2  140.09   11.20
  -8   1  -2  126.99   14.40
   9  -1   2  433.26   21.90
  -9  -1  -2  453.55   22.10
   9  -1   2  428.56   22.90
  -9   1  -2  433.46   20.40
   9   1   2  437.46   23.30
  -9   1  -2  450.85   21.70
 -10  -1  -2   52.59    7.20
  10  -1   2   51.49    6.60
  10  -1   2   43.40    8.90
 -10   1  -2   56.69    7.30
  10   1   2   69.99    9.50
  10   1   2   43.70    6.40
 -10   1  -2   50.99    7.30
  10  -2  -2   44.80   10.60
 -10  -2   2   40.40    6.30
  10  -2  -2   33.30    6.60
 -10   2   2   41.80    7.30
 -10   2   2   31.20    6.20
  10   2  -2   32.00    6.60
  10   2  -2   22.90    4.90
  -9  -2   2   90.59   10.80
  -9  -2   2   68.19   10.70
   9  -2  -2   81.99   12.90
   9  -2  -2   90.09   13.10
  -9   2   2   64.69    9.30
   9   2  -2   86.19   12.80
   9   2  -2   73.79   10.10
  -9   2   2   84.89   11.40
  -8  -2   2  360.06   20.90
   8  -2  -2  337.57   42.20
  -8  -2   2  369.26   20.20
   8  -2  -2  317.87   17.00
   8  -2  -2  365.76   22.20
   8  -2  -2  349.57   21.90
   8  -2  -2  328.57   27.40
  -8  -2   2  340.77   23.50
   8   2  -2  349.37   20.10
  -8   2   2  333.37   31.50
  -8   2   2  320.67   19.90
  -8   2   2  337.37   18.60
   8   2  -2  382.66   42.90
   8   2  -2  306.27   39.80
   8   2  -2  285.07   33.90
   7  -2  -2   72.49   13.30
  -7  -2   2   67.79   14.60
   7  -2  -2   32.30   21.20
  -7  -2   2   70.59   11.90
   7  -2  -2   64.39    9.80
   7  -2  -2   25.00   14.70
  -7  -2   2   70.99   10.70
   7  -2  -2   58.99   18.80
  -7  -2   2   70.59   12.90
   7  -2  -2   61.89   10.40
  -7   2   2   76.99   17.70
  -7   2   2   46.50    9.60
   7   2  -2   76.89   20.90
   7   2  -2   61.29    9.80
  -7   2   2   59.89    9.50
  -7   2   2   54.39    8.40
   7   2  -2   68.39   15.80
   7   2  -2   59.89   20.40
  -7   2   2   66.79   11.60
   6  -2  -2  271.47   18.80
   6  -2  -2  273.17   20.90
  -6  -2   2  266.77   18.10
  -6  -2   2  250.27   21.20
   6  -2  -2  263.17   14.90
  -6  -2   2  259.17   20.40
   6  -2  -2  309.77   33.50
   6  -2  -2  279.97   18.30
  -6  -2   2  259.97   15.80
  -6   2   2  255.47   14.20
  -6   2   2  257.17   16.30
   6   2  -2  246.18   24.40
   6   2  -2  254.47   29.50
  -6   2   2  260.67   23.70
   6   2  -2  293.97   30.50
   6   2  -2  282.17   16.30
  -6   2   2  267.67   21.40
  -6   2   2  271.77   15.10
   5  -2  -2  567.64   37.50
   5  -2  -2  536.55   23.90
   5  -2  -2  530.75   26.70
  -5  -2   2  558.54   26.00
  -5  -2   2  583.94   29.90
   5  -2  -2  597.94   34.20
  -5  -2   2  521.65   27.30
   5  -2  -2  616.64   29.40
  -5   2   2  641.34   32.60
  -5   2   2  552.64   21.50
  -5   2   2  567.44   32.80
  -5   2   2  669.03   45.90
   5   2  -2  577.04   37.00
   5   2  -2  640.44   32.10
  -5   2   2  534.35   39.70
   5   2  -2  584.24   24.10
  -5   2   2  560.94   24.10
   5   2  -2  559.24   36.50
   4  -2  -2  697.73   34.00
   4  -2  -2  660.53   26.70
   4  -2  -2  683.93   36.30
   4  -2  -2  671.13   30.00
   4   2  -2  702.73   32.20
   4   2  -2  719.53   36.70
  -4   2   2  658.23   34.80
   4   2  -2  635.14   25.50
  -4   2   2  672.13   32.80
  -4   2   2  645.74   41.40
   4   2  -2  707.23   37.00
  -4   2   2  628.84   43.00
  -4   2   2  656.03   24.80
   3  -2  -2 1088.69   41.50
  -3  -2   2  970.90   41.10
  -3   2   2 1055.29   51.69
  -3   2   2 1092.99   54.19
  -3   2   2 1106.39   47.30
  -3   2   2 1063.99   47.50
   3   2  -2 1105.19   46.50
   3   2  -2 1077.09   47.20
   3   2  -2 1055.49   43.20
  -2  -2   2  215.88   11.40
   2  -2  -2  229.78   16.10
  -2   2   2  244.08   15.30
   2   2  -2  182.58   16.10
  -2   2   2  223.68   24.00
   2   2  -2  213.68   17.50
  -2   2   2  231.68   18.80
   2   2  -2  220.18   12.60
  -2   2   2  235.78   24.70
  -1  -2   2  223.08   11.00
  -1   2   2  233.88   16.80
  -1   2   2  173.18   21.10
   1   2  -2  230.18   12.50
   0  -2  -2 2759.22   99.99
   0   2   2 2989.50  105.59
   0   2  -2 2829.62  103.99
   0   2  -2 2730.93  102.69
   0   2   2 3018.80  107.79
   0   2   2 2807.52  103.09
   0   2   2 2971.70  106.99
   0   2  -2 2788.72  104.09
   1  -2   2 1823.72   68.29
  -1  -2  -2 1746.03   65.89
  -1   2  -2 1792.12   72.79
   1   2   2 1921.11   71.69
   1   2   2 1874.01   73.89
   1   2   2 1945.91   73.79
  -1   2  -2 1906.21   73.79
  -1   2  -2 1895.61   71.19
  -2  -2  -2 3464.55  124.89
   2  -2   2 3773.02  125.69
   2  -2   2 3348.76  129.79
   2  -2   2 3408.16  128.59
   2   2   2 3296.87  130.79
   2   2   2 3677.23  134.29
  -2   2  -2 3729.23  135.29
   2   2   2 3746.73  134.69
  -2   2  -2 3697.13  132.19
  -2   2  -2 3577.14  136.09
   2   2   2 3599.14  130.59
   3  -2   2  152.48   12.30
  -3  -2  -2  157.38    9.50
   3  -2   2  161.88   30.00
   3  -2   2  145.59   18.10
  -3   2  -2  152.18   24.70
   3   2   2  153.78   16.20
  -3   2  -2  119.99   20.00
  -3   2  -2  117.79   17.90
  -3   2  -2  131.89   17.70
   3   2   2  119.19   20.10
  -4  -2  -2  706.23   28.00
   4  -2   2  756.02   33.10
   4  -2   2  688.13   39.70
   4  -2   2  714.53   38.80
  -4   2  -2  643.04   43.30
   4   2   2  714.23   42.00
   4   2   2  746.73   37.20
  -4   2  -2  700.23   26.80
  -4   2  -2  658.33   46.50
   4   2   2  744.63   43.60
   4   2   2  730.93   28.70
  -4   2  -2  715.23   38.90
  -5  -2  -2  486.35   27.40
   5  -2   2  464.15   23.90
  -5  -2  -2  446.46   22.10
  -5  -2  -2  464.75   21.60
   5  -2   2  499.45   26.60
  -5  -2  -2  480.05   25.00
   5  -2   2  494.95   25.00
   5  -2   2  497.05   35.50
  -5   2  -2  436.26   31.40
  -5   2  -2  476.25   21.30
   5   2   2  499.15   37.40
  -5   2  -2  416.86   21.40
  -5   2  -2  483.15   19.20
   5   2   2  492.55   38.00
   5   2   2  489.15   31.80
   5   2   2  429.26   23.00
   5   2   2  494.85   21.90
  -6  -2  -2 1204.48   45.50
   6  -2   2 1127.29   62.79
   6  -2   2 1099.79   49.10
   6  -2   2 1106.49   46.50
   6  -2   2 1129.09   50.49
  -6  -2  -2 1122.09   49.80
  -6  -2  -2 1189.68   45.20
   6   2   2 1159.68   45.10
   6   2   2 1084.59   63.69
  -6   2  -2 1047.70   54.89
  -6   2  -2 1064.29   47.50
   6   2   2 1134.59   56.69
  -6   2  -2 1106.89   44.60
   6   2   2 1100.09   46.70
  -6   2  -2 1108.79   41.10
   6   2   2 1177.68   65.99
  -7  -2  -2  532.95   24.80
   7  -2   2  489.35   30.10
   7  -2   2  433.06   29.40
   7  -2   2  585.94   49.20
   7  -2   2  519.25   26.30
  -7  -2  -2  508.15   24.40
   7  -2   2  522.45   27.20
   7   2   2  535.45   27.10
   7   2   2  589.84   49.20
  -7   2  -2  494.65   24.50
  -7   2  -2  517.05   23.60
   7   2   2  468.75   24.00
   7   2   2  474.85   36.40
   7   2   2  417.16   48.20
  -7   2  -2  434.76   30.60
  -8  -2  -2  152.18   13.00
   8  -2   2  135.29   15.00
  -8  -2  -2  138.89   12.00
   8  -2   2  142.29   15.60
   8   2   2  157.28   12.30
   8   2   2  156.78   16.00
  -8   2  -2  138.49   12.30
  -8   2  -2  139.99   11.40
   8   2   2  128.19   15.20
   9  -2   2   83.39    9.80
   9  -2   2   83.19   12.70
  -9  -2  -2   93.19   10.30
   9   2   2   77.29    8.90
  -9   2  -2   75.39    8.60
  -9   2  -2   84.99    9.70
   9   2   2  103.09   12.30
  10  -2   2  108.69    8.50
  10  -2   2  135.09    9.90
 -10  -2  -2  116.09    7.70
  10   2   2  136.59   11.90
 -10   2  -2  112.69    7.80
  10  -3  -2   44.10    8.00
  10   3  -2   55.69    7.40
 -10   3   2   52.69    6.50
  10   3  -2   47.40    6.90
   9  -3  -2   34.60    6.90
   9  -3  -2   38.10    8.20
  -9  -3   2   47.10    7.60
  -9   3   2   34.10    6.30
   9   3  -2   29.90    6.20
  -9   3   2   41.90    7.30
   9   3  -2   54.79   10.50
  -8  -3   2    2.20    6.90
   8  -3  -2    4.80    6.20
  -8  -3   2    5.20    6.20
  -8  -3   2    4.40    5.60
   8  -3  -2    5.80    7.70
  -8   3   2    6.70    4.70
   8   3  -2    7.30    6.20
  -8   3   2    5.60    6.40
  -8   3   2    6.00    5.90
  -7  -3   2   98.59   14.50
   7  -3  -2  100.39   24.20
  -7  -3   2  128.79   13.70
   7  -3  -2   85.49   14.70
  -7  -3   2  115.39   18.20
   7  -3  -2  118.79   16.50
  -7  -3   2  111.49   11.20
   7  -3  -2   92.89   16.60
   7   3  -2   96.29   13.30
   7   3  -2  114.29   13.10
  -7   3   2   94.99   12.30
  -7   3   2  115.29   10.30
   7   3  -2   87.39   22.60
   7   3  -2   83.39   20.10
  -7   3   2   71.29   15.30
   7   3  -2   89.79   23.40
  -7   3   2  116.29   11.20
   6  -3  -2  133.69   15.80
   6  -3  -2  132.89   20.80
  -6  -3   2  147.99   14.90
  -6  -3   2  131.39   19.80
  -6  -3   2  142.09   18.10
   6  -3  -2  151.08   18.10
  -6  -3   2  155.28   12.10
   6  -3  -2  144.19   26.10
  -6   3   2  127.69   19.70
   6   3  -2  145.69   13.30
  -6   3   2  128.99   13.40
   6   3  -2  137.79   13.20
  -6   3   2  149.79   11.50
   6   3  -2  130.79   22.80
  -6   3   2  143.09   12.20
   6   3  -2  140.89   27.80
   6   3  -2  123.59   25.10
  -6   3   2  158.68   31.50
  -5  -3   2  228.48   18.00
   5  -3  -2  246.88   18.70
   5  -3  -2  290.67   19.40
   5  -3  -2  294.67   31.10
  -5  -3   2  257.07   18.60
  -5  -3   2  270.47   16.90
  -5  -3   2  266.77   21.00
  -5  -3   2  252.47   14.70
   5  -3  -2  255.27   13.90
   5  -3  -2  246.58   18.40
   5  -3  -2  260.87   25.40
  -5   3   2  252.07   14.10
  -5   3   2  229.78   23.50
   5   3  -2  265.47   24.10
  -5   3   2  232.98   35.40
  -5   3   2  219.08   23.70
  -5   3   2  260.57   14.80
   5   3  -2  245.18   27.80
  -5   3   2  276.37   36.20
   5   3  -2  264.47   14.30
  -5   3   2  285.97   12.00
  -5   3   2  212.28   16.10
   5   3  -2  246.08   28.90
   4  -3  -2  838.12   43.90
  -4  -3   2  821.62   35.80
   4  -3  -2  822.72   41.30
   4  -3  -2  773.82   36.40
   4  -3  -2  805.62   43.70
  -4  -3   2  830.62   35.20
   4  -3  -2  784.32   31.80
  -4  -3   2  834.02   38.90
   4   3  -2  885.01   44.60
  -4   3   2  794.32   50.49
  -4   3   2  830.62   30.30
   4   3  -2  873.41   43.00
  -4   3   2  774.02   52.19
  -4   3   2  817.22   32.60
  -4   3   2  825.82   40.60
   4   3  -2  794.72   30.80
   3  -3  -2  890.91   36.50
   3  -3  -2 1022.60   40.10
   3  -3  -2  984.70   46.20
  -3   3   2 1044.90   54.09
  -3   3   2  973.50   35.30
  -3   3   2  978.90   44.20
  -3   3   2  899.01   54.29
   3   3  -2 1054.19   47.90
   3   3  -2  964.80   35.30
   3   3  -2  944.21   47.20
  -3   3   2 1015.40   48.40
   3   3  -2  968.90   44.30
  -2  -3   2  662.03   30.20
   2  -3  -2  794.42   30.70
  -2   3   2  803.62   44.40
   2   3  -2  757.32   38.10
   2   3  -2  749.53   37.40
  -2   3   2  720.73   34.90
  -2   3   2  785.42   39.30
  -2   3   2  708.03   27.10
  -2   3   2  704.83   43.60
   2   3  -2  765.92   35.60
  -1  -3   2  101.29    8.80
  -1   3   2   93.79   17.30
   1   3  -2   67.79   13.00
   1   3  -2   98.29   14.30
   1   3  -2   86.09   13.30
  -1   3   2   81.19   16.10
  -1   3   2   88.69    5.80
  -1   3   2   80.89   15.60
   0  -3  -2 2687.83   91.09
   0  -3   2 2379.96   93.49
   0   3   2 2749.62  102.79
   0   3   2 2445.06   89.29
   0   3  -2 2643.14   99.59
   0   3  -2 2726.53  100.69
   0   3   2 2426.16   96.79
   0   3   2 2605.44  102.59
   0   3  -2 2549.44   98.29
  -1  -3  -2 3415.76  116.69
   1  -3   2 3264.67  120.09
   1   3   2 3296.37  127.79
  -1   3  -2 3432.26  128.59
   1   3   2 3025.30  117.49
  -1   3  -2 3456.85  127.89
   1   3   2 3436.96  128.29
   1   3   2 3392.06  126.19
  -1   3  -2 3347.96  125.59
  -2  -3  -2  249.28   10.60
   2  -3   2  237.88   18.50
  -2  -3  -2  231.98   12.20
   2   3   2  248.98   11.00
   2   3   2  221.08   25.40
  -2   3  -2  213.28   10.30
   2   3   2  225.88   21.00
  -2   3  -2  200.18   25.50
  -2   3  -2  212.48   20.60
  -2   3  -2  187.08   25.30
  -3  -3  -2  104.49   19.00
   3  -3   2   72.89    7.30
   3  -3   2   91.19   17.80
   3  -3   2   72.69   12.70
   3   3   2   67.39   16.60
  -3   3  -2   67.29   16.30
   3   3   2   61.19   15.40
   3   3   2   88.19    7.80
  -3   3  -2   83.39    6.30
  -3   3  -2   40.60   15.30
  -3   3  -2   86.39   17.20
   3   3   2   83.99   16.20
   4  -3   2  252.97   15.20
  -4  -3  -2  239.18   15.00
   4  -3   2  226.38   24.30
   4  -3   2  242.18   15.90
   4  -3   2  242.68   17.50
  -4  -3  -2  261.77   20.70
   4  -3   2  244.98   18.40
  -4  -3  -2  249.88   20.20
  -4  -3  -2  239.28   18.40
   4  -3   2  266.07   26.10
  -4  -3  -2  225.88   14.70
  -4   3  -2  260.17   25.40
  -4   3  -2  274.27   34.60
  -4   3  -2  244.68   32.60
   4   3   2  243.28   32.80
  -4   3  -2  267.57   13.90
   4   3   2  284.87   14.10
   4   3   2  253.27   28.80
   4   3   2  266.17   29.50
  -4   3  -2  258.47   12.00
   5  -3   2   37.30    9.20
  -5  -3  -2   43.90   11.80
   5  -3   2   49.70   17.20
  -5  -3  -2   52.19   11.80
   5  -3   2   34.30    8.00
   5  -3   2   41.40    8.00
   5  -3   2   44.30    8.30
  -5  -3  -2   53.29    8.60
   5  -3   2   41.70   11.10
  -5  -3  -2   49.50    8.20
   5   3   2   41.00   13.30
   5   3   2   52.69   17.10
   5   3   2   64.89   19.30
  -5   3  -2   49.30    6.50
  -5   3  -2   43.30    6.70
  -5   3  -2   43.30   14.40
   5   3   2   50.59    8.40
   5   3   2   46.10    9.50
  -5   3  -2   41.40   19.90
  -6  -3  -2 1713.53   63.29
  -6  -3  -2 1732.13   67.59
   6  -3   2 1603.14   64.89
   6  -3   2 1626.14   68.69
  -6  -3  -2 1702.83   62.69
   6  -3   2 1683.03   91.69
  -6  -3  -2 1682.43   68.69
   6  -3   2 1684.73   66.59
   6   3   2 1686.23   63.39
  -6   3  -2 1509.85   76.19
   6   3   2 1591.14   77.99
  -6   3  -2 1551.04   62.29
   6   3   2 1603.14   85.49
  -6   3  -2 1677.63   59.39
   6   3   2 1650.23   64.79
  -6   3  -2 1667.43   62.29
   7  -3   2  300.57   52.59
   7  -3   2  258.67   22.60
  -7  -3  -2  271.37   16.30
  -7  -3  -2  268.07   16.90
   7  -3   2  281.37   23.10
   7   3   2  277.67   16.90
  -7   3  -2  215.78   23.20
   7   3   2  287.17   39.40
   7   3   2  276.57   31.10
   7   3   2  276.97   44.00
  -7   3  -2  234.38   15.90
   7   3   2  267.37   18.90
  -8  -3  -2  124.49   11.10
   8  -3   2  112.99   13.80
  -8  -3  -2  128.29   12.00
   8  -3   2  109.29   14.80
   8   3   2  118.49   19.40
   8   3   2  119.19   14.30
   8   3   2  122.39   10.70
  -8   3  -2  113.89    8.80
  -8   3  -2  113.09   13.30
  -8   3  -2  115.29   10.40
   9  -3   2    3.90    4.70
  -9  -3  -2   10.60    4.30
   9  -3   2    6.80    6.10
   9   3   2    6.90    5.60
   9   3   2    4.40    3.90
  -9   3  -2    9.80    4.60
   9  -4  -2   42.40    7.00
  -9  -4   2   28.40    6.30
   9   4  -2   51.89    8.70
  -9   4   2   42.30    7.10
  -9   4   2   33.90    5.00
   9   4  -2   39.90    6.90
   8  -4  -2  187.38   15.80
  -8  -4   2  201.38   13.40
  -8  -4   2  180.58   16.00
   8  -4  -2  188.08   16.00
  -8   4   2  206.98   13.30
  -8   4   2  193.58   11.70
   8   4  -2  194.48   13.70
  -7  -4   2   26.00   10.00
  -7  -4   2    4.80    6.70
   7  -4  -2   13.70    8.40
   7  -4  -2    0.00    4.60
   7  -4  -2    9.20    8.50
   7   4  -2   15.20    6.70
  -7   4   2   23.70    5.80
   7   4  -2   19.70    7.30
  -7   4   2   12.10    5.80
   6  -4  -2  163.38   16.80
   6  -4  -2  172.38   30.40
  -6  -4   2  186.98   20.30
   6  -4  -2  195.18   19.10
   6  -4  -2  188.98   16.50
  -6  -4   2  226.18   16.80
  -6  -4   2  170.88   21.90
   6  -4  -2  199.18   19.50
  -6   4   2  185.78   13.70
   6   4  -2  177.68   14.50
   6   4  -2  214.98   14.90
  -6   4   2  188.48   12.70
   6   4  -2  172.98   29.90
  -6   4   2  139.69   21.70
   6   4  -2  178.98   29.10
  -5  -4   2  125.59   13.50
   5  -4  -2   98.59   15.90
  -5  -4   2  147.59   18.40
   5  -4  -2   72.29   15.40
   5  -4  -2   78.29   18.80
  -5  -4   2  126.49   16.90
  -5  -4   2  122.69   18.50
   5   4  -2  107.19   22.50
  -5   4   2  109.79   31.70
  -5   4   2   62.49   22.10
  -5   4   2   91.09   29.80
  -5   4   2  122.19    8.40
  -5   4   2  114.39   10.60
   5   4  -2  143.79   11.30
   5   4  -2  114.09   23.40
  -5   4   2  110.59   10.90
   4  -4  -2  871.61   38.60
  -4  -4   2  901.01   38.70
   4  -4  -2  893.81   39.80
   4  -4  -2  902.41   41.40
  -4  -4   2  897.61   39.50
  -4  -4   2  897.21   39.40
  -4  -4   2  956.10   43.60
   4  -4  -2  898.61   47.90
   4  -4  -2  936.71   39.20
   4  -4  -2  901.41   40.80
   4   4  -2  802.02   49.60
  -4   4   2  858.01   35.80
   4   4  -2  922.31   34.60
  -4   4   2  908.51   35.70
  -4   4   2  821.42   49.70
  -4   4   2  934.81   33.60
  -4   4   2  793.92   57.09
  -4   4   2  810.52   62.19
   4   4  -2  949.80   53.09
   4   4  -2  881.51   51.79
  -3  -4   2  213.38   15.20
  -3  -4   2  199.88   16.00
  -3  -4   2  185.48   21.10
   3  -4  -2  217.88   17.70
   3  -4  -2  212.48   14.70
   3  -4  -2  206.18   16.60
   3  -4  -2  189.78   17.00
  -3  -4   2  215.48   15.50
  -3  -4   2  197.88   18.70
   3  -4  -2  205.78   19.60
   3   4  -2  208.48   26.60
  -3   4   2  203.68   12.60
   3   4  -2  183.58   24.00
   3   4  -2  204.58   10.60
  -3   4   2  210.68   10.10
  -3   4   2  185.78   12.50
   3   4  -2  206.88   25.90
  -3   4   2  189.78   33.40
  -3   4   2  219.18   30.80
  -3   4   2  215.98   24.70
  -2  -4   2   16.50    9.70
   2  -4  -2   47.10    9.20
  -2  -4   2   28.00    7.40
   2  -4  -2   38.70   10.80
  -2  -4   2   25.80    6.70
  -2  -4   2   23.20   10.90
  -2  -4   2   27.20    6.60
  -2  -4   2   26.50   13.80
   2  -4  -2   42.00    9.70
  -2   4   2   42.40   14.00
   2   4  -2   22.70   12.80
  -2   4   2   16.20   15.40
  -2   4   2   40.80   17.80
   2   4  -2   26.60   13.20
  -1  -4   2  109.89   14.10
   1  -4  -2  112.99   14.40
  -1  -4   2  108.49   12.30
   1  -4  -2  159.28   14.70
   1  -4  -2  111.69   13.20
   1  -4  -2  133.69   19.50
   1  -4  -2  113.59   15.40
  -1  -4   2  109.69   19.20
   1  -4  -2  152.08    9.30
  -1  -4   2  110.59   16.10
  -1  -4   2  120.89   24.20
  -1  -4   2  121.09   12.10
  -1  -4   2   92.39   16.90
   1   4  -2  130.69   22.90
  -1   4   2  159.18   10.90
  -1   4   2  126.99   21.00
  -1   4   2   65.89   22.70
  -1   4   2  128.49   11.40
   1   4  -2  151.38    7.40
  -1   4   2  148.29   26.70
   0  -4   2 1056.49   45.10
   0  -4  -2 1029.10   45.40
   0  -4  -2 1038.50   42.50
   0  -4  -2 1045.50   43.70
   0  -4   2 1034.60   45.40
   0  -4  -2 1016.50   42.40
   0  -4   2 1029.20   43.30
   0  -4   2  987.70   41.50
   0  -4   2  989.10   41.50
   0  -4   2 1002.40   47.00
   0   4  -2 1115.19   53.59
   0   4   2  915.91   67.89
   0   4   2 1077.59   41.80
   0   4  -2 1044.50   53.49
   0   4   2 1071.99   53.19
   0   4   2 1098.59   57.49
   0   4  -2  993.40   37.30
  -1  -4  -2 1530.15   60.19
  -1  -4  -2 1621.94   63.99
  -1  -4  -2 1468.85   64.19
   1  -4   2 1507.55   58.99
   1  -4   2 1597.04   61.49
   1  -4   2 1508.95   60.29
   1  -4   2 1523.65   68.19
  -1   4  -2 1598.74   70.69
  -1   4  -2 1524.35   55.39
  -1   4  -2 1617.84   75.59
   1   4   2 1588.24   55.69
   1   4   2 1600.74   74.29
  -2  -4  -2   19.10    8.90
  -2  -4  -2   17.30   10.80
   2  -4   2   19.30    8.60
   2  -4   2   12.30    9.30
  -2  -4  -2   22.00    8.70
   2  -4   2   12.40    6.90
   2  -4   2   16.20    6.30
   2  -4   2    4.90    5.50
  -2  -4  -2   12.40    7.40
   2   4   2   28.90   13.80
   2   4   2   22.60   14.80
  -2   4  -2   21.70   12.00
  -2   4  -2    9.00   13.30
  -2   4  -2   42.70   15.80
   2   4   2   -1.90   13.10
   2   4   2   37.20    8.30
  -3  -4  -2  169.28   18.20
   3  -4   2  138.99   14.00
   3  -4   2  159.18   16.10
  -3  -4  -2  162.98   21.20
   3  -4   2  128.39   11.90
   3  -4   2  164.68   14.70
  -3  -4  -2  158.38   17.30
  -3  -4  -2  144.49   12.30
  -3  -4  -2  143.39   18.10
   3  -4   2  183.08   18.30
  -3   4  -2  171.88   30.70
   3   4   2  137.09   11.60
  -3   4  -2  161.48    9.30
  -3   4  -2  139.09   22.40
  -3   4  -2  159.08   29.30
   3   4   2  145.99   22.40
   3   4   2  166.08   27.30
   3   4   2  177.88   11.00
   3   4   2  174.88   30.30
  -3   4  -2  155.78   10.60
  -4  -4  -2  138.99   18.90
  -4  -4  -2  144.09   12.80
   4  -4   2  143.69   17.30
   4  -4   2  143.39   22.20
   4  -4   2  108.09   14.30
  -4  -4  -2  141.29   20.10
  -4  -4  -2  112.59   17.60
   4  -4   2  127.29   16.20
  -4   4  -2  120.49   10.60
   4   4   2  131.49   11.20
   4   4   2  128.19   23.80
  -4   4  -2  141.69   24.00
   4   4   2  101.09   12.90
   4   4   2  113.19   23.90
  -4   4  -2  129.49    8.90
   4   4   2  122.39   23.90
  -4   4  -2  124.79   25.10
  -4   4  -2  126.79   27.00
  -5  -4  -2  117.19   12.30
   5  -4   2  101.49   16.10
  -5  -4  -2  134.09   19.50
   5  -4   2   88.19   13.50
   5  -4   2  129.79   18.10
   5  -4   2   83.69   13.20
  -5  -4  -2  104.59   17.70
  -5   4  -2   53.19   21.90
  -5   4  -2  105.29   10.50
   5   4   2   86.09   19.00
   5   4   2   54.59   21.10
   5   4   2  118.99   13.60
   5   4   2  116.99   25.70
   5   4   2  103.09   11.90
  -5   4  -2  115.99    8.50
  -6  -4  -2  207.98   14.60
  -6  -4  -2  174.88   27.10
  -6  -4  -2  229.18   26.70
   6  -4   2  192.38   26.40
   6  -4   2  223.98   22.70
  -6   4  -2  182.28   25.80
   6   4   2  239.68   19.60
   6   4   2  180.18   38.80
   6   4   2  288.47   42.60
   6   4   2  195.48   29.80
  -6   4  -2  210.58   11.10
  -6   4  -2  246.48   15.90
   6   4   2  237.48   16.30
   7  -4   2  109.99   15.90
   7  -4   2  109.79   13.70
  -7  -4  -2  100.89   11.30
  -7   4  -2  109.29    9.50
   7   4   2  102.49   13.50
  -7   4  -2  118.29   10.20
   7   4   2  104.19   11.10
   8  -4   2  238.88   15.20
   8  -4   2  267.47   17.20
   8   4   2  273.37   16.10
  -8   4  -2  235.28   12.30
   8   4   2  257.47   13.90
   8   4   2  243.88   16.90
  -8   4  -2  255.97   13.60
   9  -4   2   77.59    8.50
  -9   4  -2   67.19    6.10
   9   4   2   71.79    8.10
  -8  -5   2   44.40    4.80
   8  -5  -2   57.09    9.60
  -8   5   2   54.29    6.70
  -8   5   2   42.10    5.90
   8   5  -2   52.79    7.30
  -7  -5   2    9.40    7.60
   7  -5  -2    0.70    6.30
   7  -5  -2    7.30    8.40
  -7  -5   2   -0.60    5.30
   7   5  -2   10.10    6.00
  -7   5   2    3.40    4.40
   7   5  -2    7.00    5.50
  -7   5   2    1.40    4.80
  -6  -5   2   56.69   10.70
  -6  -5   2   52.99   11.30
   6  -5  -2   42.30   10.50
  -6  -5   2   51.49   10.50
   6  -5  -2   35.50   11.30
  -6   5   2   49.90    8.00
  -6   5   2   39.60    7.20
   6   5  -2   71.29   10.70
   6   5  -2   48.40    8.40
  -5  -5   2   71.19   13.20
   5  -5  -2  107.09   18.70
  -5  -5   2  122.59   24.90
   5  -5  -2   97.39   13.70
  -5  -5   2  115.19   12.60
  -5  -5   2  126.09   20.30
   5  -5  -2  106.09   19.70
  -5   5   2   68.99   29.70
   5   5  -2  109.49   11.20
  -5   5   2  102.09   10.70
   5   5  -2  101.19   26.70
  -5   5   2   67.39   16.80
   5   5  -2  113.09   25.20
  -5   5   2   98.49    7.70
  -5   5   2   97.69   13.40
   4  -5  -2  211.88   22.60
  -4  -5   2  220.58   22.30
   4  -5  -2  171.18   16.90
   4  -5  -2  200.08   19.80
  -4  -5   2  211.98   16.40
  -4   5   2  168.38   13.20
   4   5  -2  266.87   35.70
   4   5  -2  179.58   12.40
  -4   5   2  189.88   36.90
  -4   5   2  192.68   13.20
  -4   5   2  104.99   33.50
  -4   5   2  188.58   11.10
   4   5  -2  243.98   33.90
  -3  -5   2   29.70   12.50
  -3  -5   2   25.50    9.70
   3  -5  -2    9.40    8.40
   3  -5  -2    1.90    8.60
   3  -5  -2    7.60   10.70
  -3  -5   2    0.00    5.50
   3  -5  -2    3.00    8.70
   3  -5  -2    5.10    8.60
  -3  -5   2   28.00    8.40
  -3   5   2    6.60    5.10
   3   5  -2    7.00    4.30
  -3   5   2    2.60    4.20
   3   5  -2    9.10    5.90
  -3   5   2    8.90   15.30
  -3   5   2   21.50   46.30
  -3   5   2   -4.80   11.30
   2  -5  -2   65.19   11.40
  -2  -5   2   53.29   14.80
  -2  -5   2   65.19   12.80
  -2  -5   2   50.39   10.20
  -2  -5   2   72.29   14.00
   2  -5  -2   69.39   15.50
   2  -5  -2   89.69   16.80
   2  -5  -2   66.29   11.40
  -2  -5   2   70.29   12.80
   2  -5  -2   77.89   17.00
  -2  -5   2   75.89   13.30
   2   5  -2   83.49   21.30
  -2   5   2   67.89    7.60
  -2   5   2   55.09   22.10
  -2   5   2   92.49   23.80
   2   5  -2   72.49    7.60
   2   5  -2   65.99   19.60
  -2   5   2   63.89   16.20
   2   5  -2   61.09   19.90
  -2   5   2   69.09    9.40
   1  -5  -2  228.38   18.80
  -1  -5   2  297.87   24.90
   1  -5  -2  276.17   22.00
  -1  -5   2  251.17   17.90
  -1  -5   2  261.67   24.90
  -1  -5   2  269.77   22.50
   1  -5  -2  283.07   21.50
  -1  -5   2  311.07   28.20
  -1  -5   2  257.77   25.30
   1  -5  -2  250.97   22.30
   1   5  -2  269.97   12.80
  -1   5   2  216.18   36.00
  -1   5   2  263.67   14.80
   1   5  -2  270.07   34.40
  -1   5   2  253.77   30.90
   1   5  -2  224.28   29.80
  -1   5   2  252.87   37.70
   1   5  -2  286.67   34.40
  -1   5   2  283.97   13.20
   0  -5  -2  392.66   21.80
   0  -5   2  387.16   34.60
   0  -5   2  381.96   29.90
   0  -5  -2  375.96   28.90
   0  -5   2  402.06   27.70
   0  -5   2  388.46   22.70
   0  -5   2  406.56   23.80
   0  -5   2  372.06   24.40
   0  -5  -2  459.45   34.70
   0  -5  -2  383.26   22.50
   0  -5  -2  368.96   27.30
   0  -5   2  400.56   23.30
   0  -5  -2  421.76   25.70
   0   5  -2  413.06   16.90
   0   5   2  403.76   41.00
   0   5   2  368.06   18.80
   0   5   2  407.56   42.40
   0   5   2  407.56   17.40
   0   5  -2  364.46   35.10
   0   5  -2  417.66   38.50
   0   5  -2  369.76   37.70
   0   5   2  385.46   35.70
   0   5  -2  375.06   18.00
   1  -5   2 1170.08   56.59
   1  -5   2 1258.77   55.79
  -1  -5  -2 1246.18   49.80
  -1  -5  -2 1255.67   52.79
   1  -5   2 1162.78   49.60
   1  -5   2 1213.78   52.39
  -1  -5  -2 1206.68   48.60
   1  -5   2 1258.07   49.20
  -1  -5  -2 1208.98   51.59
   1  -5   2 1231.68   53.89
  -1  -5  -2 1198.08   55.09
   1  -5   2 1187.98   49.70
  -1   5  -2 1106.49   68.59
   1   5   2 1194.28   64.49
   1   5   2 1216.38   44.70
  -1   5  -2 1063.49   62.89
   1   5   2 1201.18   68.39
  -1   5  -2 1213.88   44.00
  -1   5  -2 1056.89   65.29
   1   5   2 1110.19   67.99
  -2  -5  -2   23.70    7.60
   2  -5   2   13.00    7.00
  -2  -5  -2   26.80    8.90
   2  -5   2   23.10    7.70
  -2  -5  -2   15.20   11.10
   2  -5   2   17.80    7.50
   2  -5   2   25.90   10.40
  -2  -5  -2   14.20   13.30
  -2  -5  -2   41.50   12.10
   2  -5   2   10.10   10.20
   2   5   2   18.10   22.60
   2   5   2   18.80   16.00
  -2   5  -2   11.90   13.20
   2   5   2   23.00    6.00
  -2   5  -2   20.70    7.30
  -2   5  -2   -6.40   24.10
   2   5   2   18.00    8.00
  -2   5  -2   16.50   24.90
   3  -5   2   41.40    8.00
   3  -5   2   24.60    8.80
   3  -5   2   47.80   13.10
  -3  -5  -2   36.60   10.80
  -3  -5  -2   33.50   11.40
  -3  -5  -2   31.20   12.20
  -3  -5  -2   45.10    7.90
   3  -5   2   29.60    7.90
  -3  -5  -2   43.00   14.30
   3  -5   2   21.60    9.90
   3   5   2   31.30    6.50
   3   5   2   41.80    7.90
  -3   5  -2   17.60   17.20
  -3   5  -2   29.70   16.30
  -3   5  -2   42.40    6.30
   3   5   2   40.50   20.30
   3   5   2   17.40   19.30
  -3   5  -2   24.90   21.00
   4  -5   2  204.78   22.60
  -4  -5  -2  216.98   20.90
  -4  -5  -2  199.58   20.80
  -4  -5  -2  188.48   17.70
   4  -5   2  229.08   20.40
   4  -5   2  184.28   17.50
  -4  -5  -2  205.08   20.70
  -4   5  -2  191.88   13.00
  -4   5  -2  216.78   11.40
  -4   5  -2  218.68   28.90
   4   5   2  220.58   14.50
  -4   5  -2  181.38   32.10
   4   5   2  189.48   17.00
  -4   5  -2  164.68   15.40
   4   5   2  150.08   31.20
  -4   5  -2  178.78   37.00
   4   5   2  208.28   36.20
  -5  -5  -2   95.59   15.70
  -5  -5  -2   88.69   14.60
  -5  -5  -2   65.79   11.30
   5  -5   2   89.69   18.40
   5  -5   2   82.79   13.30
   5  -5   2   88.99   15.90
  -5   5  -2   87.89    7.70
  -5   5  -2   78.89    9.00
  -5   5  -2   75.09    9.70
   5   5   2   87.49   12.70
   5   5   2   97.99   11.90
  -6  -5  -2  503.85   27.80
   6  -5   2  489.35   26.30
  -6  -5  -2  472.85   25.60
   6  -5   2  480.55   28.10
  -6   5  -2  430.96   18.60
  -6   5  -2  432.96   24.20
  -6   5  -2  504.25   21.30
   6   5   2  491.05   24.00
   7  -5   2   46.10    7.90
   7  -5   2   67.19   12.70
  -7   5  -2   65.49    7.20
   7   5   2   71.39   10.00
   7   5   2   65.69    8.00
  -7   5  -2   60.39    7.00
   8  -5   2   12.20    4.80
   8  -5   2   10.80    5.30
  -8   5  -2   11.70    2.80
  -7  -6   2   20.70    5.00
   7  -6  -2   16.90    5.90
   7   6  -2   17.70    4.10
  -7   6   2   20.30    4.00
  -6  -6   2    8.80    6.40
   6  -6  -2   11.60    7.00
   6  -6  -2    8.20    5.90
  -6  -6   2   13.90    5.70
   6   6  -2   13.80    4.60
   6   6  -2   10.20    5.00
  -6   6   2   17.40    4.20
  -6   6   2    9.60    4.10
  -5  -6   2  189.78   17.60
   5  -6  -2  141.79   18.90
   5  -6  -2  156.48   13.70
  -5  -6   2  173.88   16.70
  -5  -6   2  151.98   12.20
  -5  -6   2  170.58   17.20
   5  -6  -2  175.48   17.90
  -5   6   2  153.78   11.30
   5   6  -2  174.88   12.20
   4  -6  -2  104.99   12.00
  -4  -6   2  110.19   16.90
  -4  -6   2  112.49   16.70
  -4  -6   2  125.09   17.80
  -4  -6   2  112.09   11.80
   4  -6  -2   92.99   16.40
   4  -6  -2  106.09   13.50
   4   6  -2  113.79   10.20
  -4   6   2  122.59   10.10
  -4   6   2   96.39    7.90
   3  -6  -2  102.09   18.00
  -3  -6   2   76.79   11.30
  -3  -6   2   88.29   18.10
  -3  -6   2   85.59   13.90
  -3  -6   2   90.19   17.70
   3  -6  -2   82.09   13.50
   3  -6  -2   58.69   12.50
   3   6  -2   86.39    9.70
  -3   6   2   86.19    8.20
  -3   6   2   88.09    9.00
   3   6  -2   70.49    9.00
  -2  -6   2   28.70    8.40
   2  -6  -2   20.20    9.20
   2  -6  -2   22.80    9.50
  -2  -6   2   30.30    7.30
  -2  -6   2   27.70    8.20
  -2  -6   2   35.80   10.60
  -2  -6   2   31.80   10.90
   2  -6  -2   16.50    7.80
  -2  -6   2   38.90   14.30
   2  -6  -2   20.20   10.00
  -2   6   2   19.10    4.90
   2   6  -2   13.70   25.90
  -2   6   2   22.90    5.80
  -2   6   2   29.20   20.50
   2   6  -2   17.60   18.90
   2   6  -2   24.30    5.10
   2   6  -2   39.30    8.50
  -2   6   2   23.00   15.30
  -1  -6   2  157.98   15.60
  -1  -6   2  170.18   20.30
  -1  -6   2  108.69   22.90
   1  -6  -2  185.78   21.00
   1  -6  -2  207.88   23.50
   1  -6  -2  144.59   14.50
  -1  -6   2  156.78   15.60
  -1  -6   2  175.28   19.20
  -1   6   2  144.89   36.20
  -1   6   2  158.48   27.20
  -1   6   2  182.58   43.20
  -1   6   2  173.38   12.40
   1   6  -2  168.08   10.60
   1   6  -2  137.69   29.40
  -1   6   2  198.68   11.20
   1   6  -2  195.78   40.60
   0  -6   2  675.43   31.10
   0  -6  -2  663.83   29.90
   0  -6   2  793.82   50.99
   0  -6   2  592.94   39.00
   0  -6  -2  693.43   52.09
   0   6  -2  519.85   78.99
   0   6   2  624.44   49.40
   0   6   2  720.53   27.50
   0   6  -2  754.42   63.19
   0   6   2  499.25   75.99
   0   6   2  624.04   34.00
   0   6  -2  731.93   26.90
   0   6   2  822.92   68.29
   0   6  -2  554.74   51.19
  -1  -6  -2  249.78   27.40
  -1  -6  -2  287.37   23.30
   1  -6   2  217.38   16.00
   1  -6   2  214.38   24.10
  -1  -6  -2  247.18   22.80
   1  -6   2  223.98   19.00
   1  -6   2  254.17   18.20
   1  -6   2  265.37   22.60
  -1  -6  -2  269.27   20.00
  -1   6  -2  206.38   38.80
   1   6   2  280.77   41.40
  -1   6  -2  219.58   40.50
   1   6   2  211.98   33.60
  -1   6  -2  174.98   44.10
   1   6   2  244.98   13.80
   1   6   2  359.56   49.90
  -1   6  -2  239.78   13.30
   1   6   2  249.58   15.80
  -1   6  -2  267.27   13.20
  -2  -6  -2   19.50    9.10
  -2  -6  -2   10.50   10.70
  -2  -6  -2    9.50   11.50
   2  -6   2   17.10    9.40
  -2  -6  -2    6.40    8.80
   2  -6   2   12.20    9.50
   2  -6   2   14.80    7.90
   2  -6   2   16.10   12.70
   2  -6   2    7.40    5.80
   2  -6   2   12.70    8.30
  -2   6  -2   16.10    4.30
   2   6   2   17.70    6.50
   2   6   2    8.70    5.30
  -2   6  -2   11.40    4.70
   3  -6   2  215.08   23.60
  -3  -6  -2  220.78   18.90
   3  -6   2  206.08   17.30
   3  -6   2  205.48   16.20
   3  -6   2  248.58   21.10
  -3  -6  -2  215.08   19.70
   3  -6   2  191.38   18.50
  -3  -6  -2  241.48   20.40
   3   6   2  194.98   18.40
  -3   6  -2  194.58   13.30
   3   6   2  236.18   15.40
  -3   6  -2  223.78   13.20
   4  -6   2   36.60   11.60
  -4  -6  -2   30.20    8.10
   4  -6   2   38.00    8.80
   4  -6   2   18.40    7.70
  -4  -6  -2   22.30    8.40
   4  -6   2   12.40    8.10
  -4   6  -2   22.40    4.40
   4   6   2   26.60    6.40
  -4   6  -2   24.40    5.30
  -5  -6  -2   41.70    7.90
   5  -6   2   37.70   10.10
   5  -6   2   26.10    7.80
   5  -6   2   36.50    8.30
   5   6   2   39.90    7.50
  -5   6  -2   49.50    6.80
   5   6   2   45.20    8.40
  -5   6  -2   44.80    5.50
   6  -6   2    9.30    4.90
   6  -6   2   14.60    7.40
   6  -6   2    9.10    6.00
   6   6   2   11.30    5.60
   6   6   2    8.70    4.30
  -6   6  -2   11.90    3.70
  -5  -7   2   17.90    4.60
   5  -7  -2   27.60    6.10
  -5   7   2   14.70    3.70
  -5   7   2   28.60    5.00
   5   7  -2   16.50    4.40
   4  -7  -2   91.59   12.50
  -4  -7   2  103.39   10.30
  -4  -7   2  110.59   12.50
   4   7  -2  110.69    8.60
  -4   7   2  120.39    8.80
  -4   7   2  109.29    8.10
   3  -7  -2    7.30    5.50
  -3  -7   2   10.20    4.60
  -3  -7   2   20.60    7.30
  -3  -7   2   29.10    7.40
  -3  -7   2   18.10    7.00
   3  -7  -2    9.00    8.00
   3   7  -2   22.00    5.10
  -3   7   2    8.80    4.60
  -3   7   2   15.80    5.10
  -3   7   2   20.70    5.10
  -2  -7   2   51.59    9.70
  -2  -7   2   23.70    8.10
   2  -7  -2   31.50    9.40
  -2  -7   2   20.90    7.40
   2  -7  -2   24.70    7.50
  -2  -7   2   24.10    5.30
   2   7  -2   23.00    4.90
   2   7  -2   33.30    6.90
  -2   7   2   36.50    6.30
  -2   7   2   31.20    6.20
  -2   7   2   29.10    5.80
  -1  -7   2    6.40    5.20
  -1  -7   2    6.50    7.20
  -1  -7   2   10.50   11.80
  -1  -7   2   12.40    6.20
   1  -7  -2   14.70    7.60
  -1  -7   2    9.30    9.30
   1  -7  -2   -4.00   13.50
  -1   7   2    5.50    5.90
  -1   7   2    6.00    3.80
   1   7  -2    6.10    3.90
   1   7  -2    5.60    4.40
   0  -7   2   43.70   12.60
   0  -7   2   41.60    8.40
   0  -7   2   66.79   13.40
   0  -7  -2   67.69   12.70
   0  -7  -2   51.89   14.20
   0   7  -2   66.59    8.40
   0   7   2   51.49    7.20
   0   7  -2   48.10    6.30
   0   7   2   37.50    8.70
   1  -7   2   37.40   11.80
   1  -7   2   49.10    8.80
   1  -7   2   32.70    6.30
  -1  -7  -2   42.70    9.30
  -1  -7  -2   22.00   10.10
  -1   7  -2   54.59    6.10
   1   7   2   52.19    8.30
   1   7   2   43.10    6.80
  -2  -7  -2    1.80    7.80
   2  -7   2    0.60    5.20
   2  -7   2   -4.80    7.40
   2  -7   2    8.60    5.70
  -2   7  -2    3.30    3.40
   2   7   2    2.60    6.50
  -2   7  -2    5.70    3.90
   2   7   2    5.50    4.90
   3  -7   2   41.90    8.20
   3  -7   2   45.70    8.90
  -3  -7  -2   32.80    7.70
  -3   7  -2   54.19    5.30
  -3   7  -2   53.69    5.90
   3   7   2   48.40    6.90
   3   7   2   70.69    8.00
   4  -7   2    5.30    5.70
   4  -7   2    8.20    4.10
  -4  -7  -2   11.80    6.70
  -4   7  -2    6.70    4.30
   4   7   2   14.50    4.90
  -4   7  -2   11.40    3.20
 -11   0   3  304.57   15.40
  11   0  -3  291.57   15.80
  10   0  -3   98.79    9.00
 -10   0   3  112.69   11.30
  10   0  -3  113.29   12.20
  10   0  -3  100.09   12.60
   9   0  -3   62.69    9.80
   9   0  -3   60.19    9.70
  -9   0   3   93.09   18.80
  -9   0   3   80.59   11.70
  -9   0   3   82.29   10.40
   8   0  -3  546.95   25.30
   8   0  -3  508.65   37.00
  -8   0   3  503.65   24.50
  -8   0   3  537.95   27.00
  -8   0   3  514.65   32.70
   8   0  -3  542.15   27.60
   8   0  -3  587.04   48.00
  -8   0   3  532.75   26.40
   8   0  -3  596.04   47.20
  -7   0   3  131.59   13.30
   7   0  -3  161.08   27.60
  -7   0   3  101.29   11.80
   7   0  -3  150.08   18.90
   7   0  -3  131.29   11.70
  -7   0   3  132.19   10.90
   7   0  -3  143.19   14.50
  -7   0   3  139.79   19.10
   7   0  -3  100.19   19.50
   6   0  -3  428.86   20.20
   6   0  -3  413.76   25.60
  -6   0   3  400.86   20.80
  -6   0   3  406.36   24.00
  -6   0   3  401.66   23.40
   6   0  -3  393.96   21.20
  -6   0   3  361.66   18.50
   6   0  -3  443.26   32.00
   5   0  -3  577.44   32.00
   5   0  -3  577.64   23.60
  -5   0   3  545.95   27.00
   5   0  -3  592.54   33.70
   5   0  -3  525.25   27.00
   4   0  -3  120.99   15.50
  -4   0   3  126.69   10.70
   4   0  -3  111.19   10.80
   4   0  -3  126.09   14.70
   3   0  -3 6026.30  211.58
  -3   0   3 6159.78  211.48
   2   0  -3 9507.95  333.77
   2   0  -3 9999.00  338.17
   1   0  -3 1925.51   68.79
  -1   0   3 1944.21   67.19
  -1   0   3 1875.41   67.99
   1   0  -3 1960.60   66.69
   0   0  -3  631.14   26.70
   0   0   3  653.23   25.10
   0   0   3  674.53   26.40
   0   0   3  651.83   25.60
   0   0  -3  651.33   25.30
   1   0   3  905.41   34.70
   1   0   3  890.61   37.90
   1   0   3  869.31   35.40
   1   0   3  925.51   37.20
   2   0   3  338.47   22.50
   2   0   3  366.36   18.40
   2   0   3  300.87   21.60
   2   0   3  328.07   19.50
  -2   0  -3  356.06   19.60
  -3   0  -3 1766.92   66.19
   3   0   3 1595.84   69.29
   3   0   3 1727.83   64.89
   3   0   3 1665.23   67.39
  -4   0  -3  921.01   40.80
   4   0   3  922.91   46.30
   4   0   3  883.21   43.60
   4   0   3  860.81   46.60
   4   0   3  945.21   40.80
   5   0   3  219.48   26.10
  -5   0  -3  235.38   13.90
  -5   0  -3  251.17   11.00
   5   0   3  219.18   15.50
   5   0   3  190.98   26.00
   5   0   3  235.48   24.50
  -5   0  -3  247.98   15.40
   5   0   3  221.68   13.10
   5   0   3  236.68   27.60
   6   0   3 1331.27   53.69
   6   0   3 1251.77   58.59
   6   0   3 1313.87   72.09
  -6   0  -3 1312.57   55.09
   6   0   3 1294.67   49.10
  -6   0  -3 1257.37   49.00
   6   0   3 1311.47   51.89
  -6   0  -3 1286.07   50.29
   6   0   3 1303.67   68.29
   7   0   3  381.06   41.10
  -7   0  -3  369.56   22.30
   7   0   3  427.16   30.90
   7   0   3  409.76   50.99
  -7   0  -3  429.66   20.10
  -7   0  -3  407.86   21.80
   7   0   3  433.56   25.90
  -7   0  -3  427.66   34.80
   7   0   3  453.35   24.40
   8   0   3   53.09   26.20
  -8   0  -3   49.70    8.00
   8   0   3   47.10    9.60
   8   0   3   35.00   13.40
   8   0   3   40.70    9.90
  -8   0  -3   50.09    9.70
  -9   0  -3  132.79   10.30
   9   0   3  123.39   12.80
   9   0   3  123.09   13.40
  -9   0  -3  106.29   11.10
  10   0   3   -1.00    5.00
 -10   0  -3    0.70    3.90
  11  -1  -3    8.20    4.20
 -11  -1   3    2.10    4.00
  11   1  -3    0.80    3.90
 -11   1   3    4.30    3.90
  10  -1  -3   13.30    4.30
  10  -1  -3   19.30    6.80
  10  -1  -3   17.80    6.80
 -10  -1   3   18.30    7.10
 -10   1   3   26.30    8.50
  10   1  -3   18.80    6.40
  10   1  -3   12.80    4.80
 -10   1   3   23.80    5.60
   9  -1  -3   94.29    9.90
  -9  -1   3   88.39   11.70
  -9  -1   3   85.29   12.10
   9  -1  -3  104.89   12.80
   9  -1  -3  119.79   14.70
   9   1  -3   95.69   13.90
  -9   1   3  102.89   10.50
   9   1  -3   93.69   11.00
  -9   1   3   78.79   12.00
   8  -1  -3  338.97   38.50
  -8  -1   3  407.06   25.80
  -8  -1   3  384.06   21.80
   8  -1  -3  340.27   28.80
  -8  -1   3  348.57   20.50
   8  -1  -3  365.36   18.80
   8  -1  -3  360.86   21.90
   8  -1  -3  388.06   43.40
   8   1  -3  343.77   38.80
   8   1  -3  346.07   22.40
  -8   1   3  369.86   21.40
   8   1  -3  367.26   20.20
   8   1  -3  343.17   39.80
  -8   1   3  365.36   19.50
   8   1  -3  313.17   30.40
  -8   1   3  330.37   28.10
  -7  -1   3  160.68   17.80
   7  -1  -3  139.39   23.90
   7  -1  -3  145.49   14.40
  -7  -1   3  167.38   14.00
   7  -1  -3  167.18   12.30
   7  -1  -3  154.28   30.10
  -7  -1   3  151.68   15.10
   7  -1  -3  162.18   19.80
  -7  -1   3  144.19   17.90
   7   1  -3  135.39   20.20
  -7   1   3  142.79   15.40
   7   1  -3  190.78   28.20
   7   1  -3  165.88   27.80
  -7   1   3  143.39   13.50
  -7   1   3  169.78   12.60
   7   1  -3  150.58   13.10
  -7   1   3  156.28   19.90
   6  -1  -3  305.57   18.20
  -6  -1   3  309.37   17.80
   6  -1  -3  310.27   15.80
   6  -1  -3  285.17   31.00
  -6  -1   3  299.37   16.70
  -6  -1   3  320.37   20.70
   6  -1  -3  307.87   27.40
  -6  -1   3  281.57   19.20
  -6   1   3  325.37   23.00
   6   1  -3  312.87   29.60
   6   1  -3  293.87   22.40
  -6   1   3  322.27   15.70
   6   1  -3  303.17   16.60
  -6   1   3  309.67   17.90
  -6   1   3  283.57   16.60
   6   1  -3  326.27   29.70
  -6   1   3  293.27   16.00
   5  -1  -3  542.45   31.10
   5  -1  -3  525.35   32.90
   5  -1  -3  555.94   27.30
   5  -1  -3  588.74   23.50
   5   1  -3  567.54   28.50
  -5   1   3  551.04   28.20
  -5   1   3  535.45   25.70
   5   1  -3  520.05   23.10
   5   1  -3  527.75   32.70
   5   1  -3  583.74   33.20
   4  -1  -3 2978.40  112.69
  -4  -1   3 2900.91  114.29
   4  -1  -3 3019.10  117.09
   4  -1  -3 3371.66  110.99
  -4   1   3 3273.87  120.99
   4   1  -3 3235.28  116.59
   4   1  -3 3004.10  112.79
  -4   1   3 3097.39  114.29
  -4   1   3 3304.77  114.89
   4   1  -3 3354.96  116.89
   3  -1  -3 3343.77  121.19
   3   1  -3 3453.65  123.19
  -3   1   3 3629.94  128.69
  -3   1   3 3361.66  122.69
  -3   1   3 3511.65  128.89
   3   1  -3 3502.65  122.89
   3   1  -3 3253.77  120.29
  -3   1   3 3587.14  124.09
  -2  -1   3 7647.64  270.67
   2  -1  -3 7592.24  271.57
  -2   1   3 8311.17  276.87
  -2   1   3 8016.10  273.07
   2   1  -3 7885.81  271.67
  -2   1   3 7916.21  277.87
   1  -1  -3 3015.30  107.19
  -1   1   3 3094.49  109.79
  -1   1   3 2953.50  111.69
  -1   1   3 3344.37  111.89
  -1   1   3 2988.40  108.29
   0   1  -3 7563.64  268.37
   0   1   3 7628.54  269.57
   0   1   3 8039.60  272.17
   0   1   3 7978.30  272.07
   1  -1   3  238.88   14.30
   1  -1   3  247.48   15.30
  -1  -1  -3  268.97   13.60
   1  -1   3  254.07   10.80
   1  -1   3  247.08   16.30
  -1   1  -3  270.37   21.40
   1   1   3  272.67   19.90
  -1   1  -3  256.67   15.80
   1   1   3  269.57   20.90
   1   1   3  274.47   16.60
   1   1   3  265.17   15.10
  -1   1  -3  241.98   19.40
   2  -1   3   23.60    7.10
  -2  -1  -3   45.40    8.00
   2  -1   3   28.40    9.20
   2  -1   3   38.50    8.20
   2  -1   3   30.80    8.60
   2   1   3   30.50    9.90
  -2   1  -3   25.40   10.60
   2   1   3   36.10    7.80
   2   1   3   27.00   10.20
   2   1   3   37.50    9.10
  -2   1  -3   37.30    8.20
  -3  -1  -3  448.86   20.90
   3  -1   3  459.85   21.80
   3  -1   3  405.46   24.40
   3  -1   3  377.26   26.50
   3  -1   3  428.06   27.50
   3   1   3  443.36   24.00
  -3   1  -3  449.16   26.20
   3   1   3  402.76   29.00
   3   1   3  367.56   24.50
   3   1   3  346.47   28.00
  -4  -1  -3  636.04   29.40
   4  -1   3  682.03   31.30
   4  -1   3  715.93   38.10
   4  -1   3  658.33   37.30
  -4   1  -3  732.53   36.70
  -4   1  -3  622.44   25.00
   4   1   3  620.74   26.70
   4   1   3  703.43   39.60
   4   1   3  621.84   38.60
   4   1   3  685.83   33.80
  -5  -1  -3  229.78   15.20
   5  -1   3  223.88   26.90
   5  -1   3  251.07   19.60
   5  -1   3  260.27   28.60
  -5  -1  -3  261.47   16.30
   5  -1   3  232.48   16.30
   5  -1   3  220.98   12.10
  -5  -1  -3  222.38   15.20
   5  -1   3  232.28   19.00
   5   1   3  227.18   16.30
   5   1   3  285.37   31.90
   5   1   3  232.88   28.10
  -5   1  -3  247.28   11.80
   5   1   3  256.87   24.00
  -5   1  -3  247.78   21.60
  -5   1  -3  227.48   13.90
  -5   1  -3  266.67   22.60
   6  -1   3 2385.66   88.19
  -6  -1  -3 2269.47   84.49
   6  -1   3 2385.96   90.39
  -6  -1  -3 2491.65   86.99
   6  -1   3 2357.76   93.79
  -6  -1  -3 2333.77   86.89
   6  -1   3 2372.86  104.69
  -6  -1  -3 2336.07   86.19
   6   1   3 2374.66  107.09
   6   1   3 2264.57   88.39
   6   1   3 2376.26  105.89
  -6   1  -3 2275.37   94.69
  -6   1  -3 2370.26   86.39
   6   1   3 2428.36   97.59
  -6   1  -3 2308.97   85.09
   6   1   3 2375.86   85.89
  -6   1  -3 2308.67   82.69
   7  -1   3 1333.27   63.19
   7  -1   3 1424.46   78.09
  -7  -1  -3 1458.35   56.09
   7  -1   3 1459.95   57.19
   7  -1   3 1508.55   59.89
   7  -1   3 1429.86   57.39
  -7  -1  -3 1542.25   56.29
   7   1   3 1378.06   77.99
   7   1   3 1351.86   67.29
   7   1   3 1453.45   58.99
   7   1   3 1456.95   58.09
   7   1   3 1410.86   54.39
  -7   1  -3 1326.77   61.29
  -7   1  -3 1474.65   54.59
  -7   1  -3 1430.56   55.89
   7   1   3 1336.97   79.79
   8  -1   3   39.70    8.00
   8  -1   3   20.00    8.80
  -8  -1  -3   26.00    6.50
   8  -1   3   21.10    8.30
   8   1   3   29.80    9.00
   8   1   3   32.00    5.60
   8   1   3   32.00    9.40
   8   1   3   27.00   21.30
   8   1   3   13.90   32.10
  -8   1  -3   26.30    6.90
  -8   1  -3   43.40    7.80
   9  -1   3   59.29   11.50
  -9  -1  -3   65.99    9.50
   9  -1   3   49.20    9.30
  -9   1  -3   46.60    7.50
   9   1   3   45.00    8.30
  -9   1  -3   39.90    7.20
 -10  -1  -3  146.89    9.40
  10  -1   3  141.19   11.20
 -10   1  -3  141.29    9.10
  10   1   3  125.49   10.10
 -10   1  -3  130.59    7.70
  10  -2  -3   89.99   11.40
 -10  -2   3  107.09   10.10
  10  -2  -3   82.99   10.10
  10   2  -3   82.59   11.10
 -10   2   3   91.19    9.20
  10   2  -3   90.79   10.10
 -10   2   3   87.09    9.90
   9  -2  -3   76.19   13.70
   9  -2  -3   67.59   12.50
  -9  -2   3   76.89   11.00
  -9  -2   3   53.39   10.60
  -9   2   3  103.49   10.60
  -9   2   3   73.59   11.60
   9   2  -3   70.99   13.10
   9   2  -3   76.89   10.60
  -8  -2   3  543.25   25.70
  -8  -2   3  482.45   25.50
   8  -2  -3  502.65   26.90
  -8  -2   3  527.05   28.00
  -8  -2   3  454.85   26.80
   8  -2  -3  489.45   44.30
   8  -2  -3  459.55   32.30
   8  -2  -3  545.35   26.90
   8  -2  -3  510.85   61.79
   8  -2  -3  483.55   22.80
  -8   2   3  468.95   34.60
   8   2  -3  448.46   38.40
   8   2  -3  511.85   25.10
   8   2  -3  507.35   45.80
  -8   2   3  479.85   25.20
  -8   2   3  514.55   24.30
   8   2  -3  488.25   45.60
   7  -2  -3  858.31   37.80
   7  -2  -3  817.52   33.60
   7  -2  -3  822.62   55.49
   7  -2  -3  870.01   36.70
  -7  -2   3  794.22   36.00
  -7  -2   3  753.42   37.70
   7  -2  -3  857.51   46.30
  -7  -2   3  865.81   38.70
  -7  -2   3  806.32   35.20
   7  -2  -3  761.12   51.09
  -7   2   3  814.62   34.30
   7   2  -3  844.62   35.30
  -7   2   3  829.82   45.30
   7   2  -3  806.72   52.49
  -7   2   3  768.72   32.70
   7   2  -3  750.82   45.50
  -7   2   3  797.22   35.50
   7   2  -3  826.82   54.59
  -6  -2   3  154.78   17.20
  -6  -2   3  145.59   14.70
   6  -2  -3  179.68   28.90
   6  -2  -3  163.08   15.70
   6  -2  -3  167.58   12.10
   6  -2  -3  170.08   14.60
   6  -2  -3  147.39   17.40
  -6  -2   3  151.68   12.40
   6  -2  -3  159.88   25.00
   6   2  -3  149.39   19.30
  -6   2   3  163.68   10.80
  -6   2   3  165.98   11.60
   6   2  -3  196.08   26.20
  -6   2   3  169.68   13.10
   6   2  -3  158.68   25.30
  -6   2   3  188.48   20.90
   6   2  -3  194.18   13.00
  -6   2   3  172.58   17.20
  -5  -2   3 1885.31   68.89
  -5  -2   3 1766.22   71.49
   5  -2  -3 1905.81   72.09
   5  -2  -3 1828.92   66.69
   5  -2  -3 1887.91   76.59
  -5  -2   3 1734.13   69.19
   5  -2  -3 1796.92   69.39
   5  -2  -3 1821.42   78.99
   5   2  -3 1866.61   66.29
  -5   2   3 1833.82   83.19
   5   2  -3 1946.91   78.69
   5   2  -3 1765.72   89.09
  -5   2   3 1620.44   81.69
  -5   2   3 1783.72   66.89
   5   2  -3 1901.01   79.39
  -5   2   3 1853.61   74.69
  -5   2   3 1887.61   73.99
  -4  -2   3  438.06   21.90
   4  -2  -3  515.45   23.80
   4  -2  -3  493.15   29.20
   4  -2  -3  479.55   20.60
  -4   2   3  467.35   27.90
   4   2  -3  482.75   24.60
   4   2  -3  520.95   29.00
  -4   2   3  512.15   26.90
  -4   2   3  466.75   35.00
  -4   2   3  465.65   36.10
   4   2  -3  509.05   30.10
  -3  -2   3  360.56   16.50
  -3   2   3  336.97   29.20
   3   2  -3  319.37   22.60
   3   2  -3  415.26   18.70
   3   2  -3  342.97   21.50
  -3   2   3  360.16   23.30
  -3   2   3  369.86   31.10
  -3   2   3  422.56   21.60
  -2  -2   3  639.54   25.60
   2  -2  -3  628.74   29.90
  -2   2   3  701.53   37.50
  -2   2   3  730.33   33.90
   2   2  -3  712.83   30.00
  -2   2   3  738.53   30.50
  -2   2   3  661.93   38.10
   2   2  -3  681.43   27.50
   2   2  -3  699.63   30.40
   1  -2  -3  937.51   34.60
  -1  -2   3  857.21   33.10
  -1   2   3 1002.80   41.10
  -1   2   3  913.61   37.20
   1   2  -3  906.01   36.30
   1   2  -3  869.81   36.80
  -1   2   3  934.61   43.30
  -1   2   3  862.11   43.10
   0  -2  -3  192.78   10.80
   0   2   3  200.68   17.20
   0   2   3  203.78   21.20
   0   2  -3  224.88   16.60
   0   2   3  214.68   21.20
   0   2  -3  197.18   17.10
   0   2   3  180.88   13.90
  -1  -2  -3  345.57   15.90
   1  -2   3  311.87   18.00
  -1   2  -3  289.87   23.60
   1   2   3  310.17   19.30
   1   2   3  347.07   31.30
   1   2   3  346.77   21.50
  -1   2  -3  321.47   20.10
   1   2   3  317.27   24.70
  -2  -2  -3  686.53   27.60
   2  -2   3  662.53   25.60
   2  -2   3  636.24   31.50
  -2   2  -3  724.13   38.60
   2   2   3  691.23   33.50
  -2   2  -3  701.43   34.20
   2   2   3  666.43   37.20
   2   2   3  656.73   33.40
   2   2   3  659.73   36.80
  -2   2  -3  664.33   39.00
   3  -2   3  216.18   20.50
   3  -2   3  264.67   25.10
  -3  -2  -3  268.87   14.10
   3  -2   3  265.37   15.10
  -3   2  -3  243.78   11.50
   3   2   3  251.07   12.40
   3   2   3  230.58   21.10
   3   2   3  252.77   26.10
   3   2   3  291.57   21.30
  -3   2  -3  250.17   21.80
  -3   2  -3  233.68   28.20
  -3   2  -3  283.27   28.80
   3   2   3  261.37   27.30
   4  -2   3  574.54   28.60
   4  -2   3  688.43   30.20
  -4  -2  -3  682.33   27.40
   4  -2   3  664.23   38.30
  -4  -2  -3  630.74   30.40
   4   2   3  634.34   40.30
   4   2   3  665.03   35.60
   4   2   3  636.54   26.70
  -4   2  -3  637.64   43.90
  -4   2  -3  632.04   24.80
   4   2   3  641.84   42.00
  -4   2  -3  659.63   37.80
  -5  -2  -3  208.18   19.60
   5  -2   3  199.88   18.80
  -5  -2  -3  204.38   17.40
   5  -2   3  209.38   17.60
   5  -2   3  193.08   27.30
   5  -2   3  197.98   15.50
   5  -2   3  206.08   16.00
  -5  -2  -3  209.68   13.30
  -5  -2  -3  207.88   11.90
  -5   2  -3  229.18   10.90
   5   2   3  221.38   13.80
  -5   2  -3  176.08   12.80
   5   2   3  241.78   22.90
  -5   2  -3  200.08   23.20
  -5   2  -3  198.38   17.90
   5   2   3  228.68   29.70
   5   2   3  203.18   15.50
   5   2   3  208.78   28.50
   6  -2   3  502.85   42.80
   6  -2   3  459.25   28.00
  -6  -2  -3  520.05   24.00
   6  -2   3  495.95   26.10
   6  -2   3  495.85   26.60
  -6  -2  -3  502.05   32.40
  -6  -2  -3  496.35   26.90
  -6  -2  -3  500.95   29.00
   6   2   3  508.25   26.30
   6   2   3  460.75   43.90
   6   2   3  455.35   34.70
  -6   2  -3  496.85   22.50
  -6   2  -3  465.15   33.60
  -6   2  -3  512.45   20.40
   6   2   3  479.05   23.50
   6   2   3  514.35   44.10
  -7  -2  -3  313.97   17.90
   7  -2   3  308.77   44.80
   7  -2   3  311.57   23.20
   7  -2   3  264.57   19.40
   7  -2   3  252.07   20.90
   7  -2   3  295.57   20.50
  -7   2  -3  310.07   17.50
  -7   2  -3  244.68   23.60
  -7   2  -3  304.27   16.50
   7   2   3  286.37   17.20
   7   2   3  261.87   38.60
   7   2   3  272.87   43.00
   7   2   3  268.17   20.00
   7   2   3  296.57   29.60
   8  -2   3    6.00    9.20
   8  -2   3    5.10    6.30
  -8  -2  -3   17.80    6.00
   8  -2   3   17.60    8.20
  -8   2  -3   13.40    6.20
   8   2   3   13.10    8.00
   8   2   3   16.10    5.40
   8   2   3   12.00    8.30
  -8   2  -3    8.10    4.30
   9  -2   3   23.20    5.60
  -9  -2  -3   14.20    5.30
   9  -2   3   21.00    7.10
   9   2   3   32.10    7.60
  -9   2  -3   22.40    5.80
  -9   2  -3   25.10    5.30
  10  -2   3   57.29    7.70
 -10  -2  -3   56.69    5.90
  10   2   3   68.69    7.40
 -10   2  -3   64.29    5.20
  10  -3  -3   43.80    7.60
  10   3  -3   43.60    6.20
  10   3  -3   49.80    7.50
 -10   3   3   53.39    6.70
   9  -3  -3   61.59    9.60
  -9  -3   3   79.19    8.70
   9  -3  -3   56.29   11.30
  -9  -3   3   45.50    8.80
   9   3  -3   58.79    9.20
  -9   3   3   57.39    8.90
  -9   3   3   54.59    9.90
   9   3  -3   42.90   10.90
  -8  -3   3  329.27   21.80
  -8  -3   3  335.67   19.90
  -8  -3   3  326.37   18.00
   8  -3  -3  318.87   21.00
   8  -3  -3  347.17   20.90
  -8   3   3  331.57   16.80
   8   3  -3  348.07   19.40
  -8   3   3  312.77   19.30
  -8   3   3  346.67   18.60
   7  -3  -3  558.44   29.10
   7  -3  -3  476.35   31.70
  -7  -3   3  522.95   30.40
  -7  -3   3  534.15   26.90
   7  -3  -3  563.14   29.30
   7  -3  -3  541.25   43.70
  -7  -3   3  574.04   26.80
   7   3  -3  502.25   42.40
  -7   3   3  570.34   25.90
  -7   3   3  518.85   26.40
   7   3  -3  556.54   44.20
  -7   3   3  594.74   43.20
  -7   3   3  524.05   24.20
   7   3  -3  545.55   26.40
   6  -3  -3  164.98   17.60
  -6  -3   3  152.78   14.80
   6  -3  -3  170.08   17.00
  -6  -3   3  145.99   19.80
   6  -3  -3  102.79   23.50
   6  -3  -3  135.49   20.10
  -6  -3   3  143.29   18.20
   6  -3  -3  135.29   26.10
   6  -3  -3  140.89   11.50
  -6   3   3  155.08   11.70
  -6   3   3  166.78   12.40
   6   3  -3  194.08   27.10
   6   3  -3  142.19   13.10
  -6   3   3  149.69   24.40
   6   3  -3  151.58   12.90
  -6   3   3  128.59   13.80
  -6   3   3  128.19   18.80
   6   3  -3  147.19   23.50
   6   3  -3  119.29   22.50
  -5  -3   3   71.09   12.00
  -5  -3   3   61.99   12.40
  -5  -3   3   49.40   10.60
   5  -3  -3   68.79   17.80
   5  -3  -3   56.99    8.20
   5  -3  -3   59.39   10.40
   5  -3  -3   54.29   12.10
   5  -3  -3   63.29   14.70
   5  -3  -3   62.29   12.30
  -5  -3   3   63.29   12.40
   5   3  -3   41.80   14.00
  -5   3   3   58.49   11.00
  -5   3   3   49.80   19.30
  -5   3   3   63.59    8.60
  -5   3   3   62.49    6.50
  -5   3   3   54.09   20.90
  -5   3   3   68.49    8.80
  -5   3   3   92.69   18.50
   5   3  -3   37.70   13.90
  -5   3   3   37.40   11.80
   5   3  -3   56.79   13.50
   5   3  -3   69.69    8.20
  -4  -3   3 2715.93  105.29
  -4  -3   3 2796.12  103.99
  -4  -3   3 2898.11  101.19
   4  -3  -3 2874.81  103.29
   4  -3  -3 2837.62  110.79
   4  -3  -3 2799.32  102.39
   4  -3  -3 2635.04  101.69
   4  -3  -3 2792.52   98.09
  -4   3   3 2724.93   96.09
  -4   3   3 2787.62  111.99
   4   3  -3 2723.53  106.79
  -4   3   3 2664.43   98.39
  -4   3   3 2671.93  108.19
  -4   3   3 2856.31   99.19
   4   3  -3 2606.44   96.39
  -4   3   3 2736.33  117.29
  -4   3   3 2700.83  119.79
   4   3  -3 2830.12  109.19
   3  -3  -3  543.65   22.70
   3  -3  -3  558.14   25.40
  -3  -3   3  493.05   22.80
  -3   3   3  550.64   20.70
   3   3  -3  557.84   31.80
  -3   3   3  552.84   39.10
  -3   3   3  565.14   30.00
  -3   3   3  520.85   39.90
   3   3  -3  586.44   32.70
  -3   3   3  583.74   33.70
   3   3  -3  520.45   28.80
  -2  -3   3  932.61   36.20
   2  -3  -3 1002.50   37.60
  -2   3   3  976.70   46.00
  -2   3   3  932.61   49.99
  -2   3   3  934.31   34.10
  -2   3   3  901.81   50.89
   2   3  -3  896.61   41.30
   2   3  -3  956.20   43.10
   2   3  -3  937.51   42.90
  -1  -3   3  472.75   21.60
  -1   3   3  465.05   35.10
  -1   3   3  530.25   31.00
  -1   3   3  563.94   27.70
  -1   3   3  466.45   33.60
   1   3  -3  486.65   26.90
  -1   3   3  568.84   19.60
   1   3  -3  460.45   28.50
   0  -3  -3 1091.99   41.20
   0   3  -3 1123.19   50.09
   0   3   3 1069.19   47.00
   0   3   3 1075.39   53.09
   0   3  -3 1093.99   48.40
   0   3   3 1071.19   39.30
   0   3   3 1063.99   53.19
   0   3  -3 1054.79   49.10
   0   3   3 1176.68   51.39
   1  -3   3 1534.55   63.29
  -1  -3  -3 1652.63   58.09
   1   3   3 1620.24   70.29
  -1   3  -3 1602.84   66.09
  -1   3  -3 1652.63   69.79
   1   3   3 1484.75   55.99
   1   3   3 1604.14   67.29
  -1   3  -3 1420.06   55.69
   1   3   3 1719.73   71.89
  -1   3  -3 1649.33   68.89
  -2  -3  -3  339.37   15.40
   2  -3   3  331.67   21.80
   2   3   3  341.27   29.30
  -2   3  -3  365.36   30.30
  -2   3  -3  353.96   25.70
  -2   3  -3  306.87   13.80
   2   3   3  368.96   30.30
  -2   3  -3  375.36   31.90
   2   3   3  333.07   14.50
   2   3   3  325.37   25.50
  -3  -3  -3  126.89   15.60
   3  -3   3  139.39   17.80
   3  -3   3  157.68   18.80
  -3  -3  -3  117.39   14.50
  -3  -3  -3  122.09    7.80
   3  -3   3  115.99   13.60
  -3  -3  -3  111.29   16.20
   3   3   3  118.39   22.70
   3   3   3  131.49   18.80
  -3   3  -3  113.39    7.50
  -3   3  -3  115.89   25.40
   3   3   3  145.59   24.60
   3   3   3  127.39    8.70
  -3   3  -3   92.59   18.60
  -3   3  -3  105.09   18.80
  -4  -3  -3  282.97   20.40
   4  -3   3  273.17   27.70
   4  -3   3  239.88   21.80
  -4  -3  -3  256.07   15.60
   4  -3   3  257.77   18.50
   4  -3   3  257.47   15.90
   4  -3   3  262.97   17.80
  -4  -3  -3  242.18   20.50
  -4   3  -3  257.17   25.70
   4   3   3  270.47   14.60
  -4   3  -3  262.57   12.20
   4   3   3  255.97   30.70
  -4   3  -3  264.07   33.20
   4   3   3  298.47   30.90
  -4   3  -3  238.68   14.10
   4   3   3  216.38   17.20
   4   3   3  276.07   26.10
  -5  -3  -3  174.18   25.50
  -5  -3  -3  254.87   20.70
   5  -3   3  203.58   15.80
  -5  -3  -3  238.58   15.70
   5  -3   3  222.48   22.30
   5  -3   3  216.48   33.00
  -5  -3  -3  227.78   14.40
   5  -3   3  266.47   21.10
   5  -3   3  230.98   17.40
   5   3   3  250.67   26.90
  -5   3  -3  273.67   12.80
  -5   3  -3  251.57   18.10
  -5   3  -3  217.08   26.30
   5   3   3  232.08   15.20
   5   3   3  227.18   22.90
   5   3   3  263.87   33.40
   5   3   3  249.97   31.10
  -6  -3  -3  679.43   29.00
   6  -3   3  637.14   35.90
   6  -3   3  663.53   55.29
  -6  -3  -3  672.43   33.40
   6  -3   3  635.04   31.20
  -6  -3  -3  655.23   34.90
  -6  -3  -3  676.93   29.20
   6  -3   3  664.93   33.70
   6   3   3  605.64   52.09
   6   3   3  644.94   29.50
   6   3   3  641.24   43.80
  -6   3  -3  560.64   39.90
  -6   3  -3  672.43   25.70
   6   3   3  640.84   32.10
  -6   3  -3  638.14   28.30
   6   3   3  638.34   49.40
  -7  -3  -3  218.58   13.30
   7  -3   3  211.88   20.10
  -7  -3  -3  227.88   14.80
   7  -3   3  191.18   19.70
   7  -3   3  181.88   16.20
  -7   3  -3  188.08   13.10
   7   3   3  209.28   17.70
  -7   3  -3  162.08   28.00
   7   3   3  209.88   14.40
   7   3   3  144.89   28.30
  -7   3  -3  199.38   14.20
   8  -3   3   80.59   11.80
   8  -3   3   67.39   13.00
  -8  -3  -3   81.89    9.40
  -8   3  -3   64.79    8.50
   8   3   3   76.79    8.40
   8   3   3   71.19   12.40
   8   3   3   76.49   12.20
  -8   3  -3   79.39    8.70
  -9  -3  -3   36.10    6.10
   9  -3   3   31.90    7.00
   9  -3   3   21.40    4.30
  -9   3  -3   20.90    4.50
   9   3   3   38.10    6.60
  -9  -4   3   36.10    6.00
   9  -4  -3   40.10    7.10
  -9   4   3   46.00    7.10
   9   4  -3   36.70    6.40
   9   4  -3   33.50    7.10
  -9   4   3   24.20    5.20
  -8  -4   3   26.00    8.00
   8  -4  -3   23.90    8.70
  -8  -4   3   11.10    6.00
   8  -4  -3   14.30    7.20
  -8   4   3   21.10    6.20
  -8   4   3   26.20    5.10
   8   4  -3   24.90    6.30
  -7  -4   3  303.67   18.60
   7  -4  -3  300.37   21.20
   7  -4  -3  307.17   21.50
  -7  -4   3  298.77   23.20
   7  -4  -3  276.67   18.50
  -7   4   3  291.17   16.10
   7   4  -3  300.87   18.50
   7   4  -3  297.17   18.50
  -7   4   3  306.47   17.30
   6  -4  -3   40.60    9.10
   6  -4  -3   13.90    9.20
   6  -4  -3   46.70   11.00
   6  -4  -3   25.40   10.00
  -6  -4   3   31.70    8.00
   6  -4  -3    8.40   18.20
  -6  -4   3   57.49   12.80
  -6  -4   3   27.40   12.60
   6   4  -3   50.89   10.30
  -6   4   3   41.20    7.50
   6   4  -3   34.50   17.50
  -6   4   3   24.10   12.30
  -6   4   3   32.40    6.50
   6   4  -3   33.90   19.30
   5  -4  -3  934.51   41.50
  -5  -4   3  912.91   43.50
  -5  -4   3  904.61   38.60
  -5  -4   3  812.72   38.90
   5  -4  -3  845.72   38.50
   5  -4  -3  828.62   40.50
  -5  -4   3  918.51   40.30
   5  -4  -3  876.51   49.10
  -5   4   3  892.71   33.10
   5   4  -3  869.31   35.10
  -5   4   3  897.51   35.80
  -5   4   3  902.81   66.79
   5   4  -3  810.02   51.69
  -5   4   3  894.31   36.30
   4  -4  -3   64.59   12.50
   4  -4  -3   86.59   14.30
  -4  -4   3  101.29   13.10
  -4  -4   3   86.09   18.10
   4  -4  -3  100.49   16.00
   4  -4  -3   87.19   14.00
  -4  -4   3   90.29   12.60
   4   4  -3   62.89    7.50
  -4   4   3   59.79    6.40
  -4   4   3   74.99    8.70
   4   4  -3   94.79   18.50
  -4   4   3   51.69    9.50
   4   4  -3   62.59   17.00
  -4   4   3   36.80   19.40
  -4   4   3   95.79   25.00
  -4   4   3   54.39   14.80
  -3  -4   3  301.57   18.40
   3  -4  -3  315.47   24.20
  -3  -4   3  301.67   22.40
   3  -4  -3  301.97   19.80
   3  -4  -3  341.77   21.30
  -3  -4   3  317.97   19.90
  -3  -4   3  319.37   18.70
  -3  -4   3  279.97   25.50
  -3  -4   3  305.67   19.80
   3  -4  -3  312.87   21.50
   3   4  -3  329.07   29.20
  -3   4   3  298.67   35.40
   3   4  -3  333.67   30.10
   3   4  -3  357.06   14.50
  -3   4   3  297.17   28.20
  -3   4   3  371.96   17.30
  -3   4   3  380.76   59.79
  -2  -4   3  450.45   22.40
   2  -4  -3  460.55   26.30
   2  -4  -3  428.16   27.50
   2  -4  -3  371.16   31.30
  -2  -4   3  422.86   22.10
  -2  -4   3  452.05   25.80
   2  -4  -3  473.25   22.20
   2  -4  -3  449.56   24.10
  -2  -4   3  403.86   28.80
   2  -4  -3  472.55   24.90
  -2  -4   3  468.15   24.70
  -2  -4   3  473.15   23.80
  -2   4   3  467.75   18.40
  -2   4   3  476.95   20.60
   2   4  -3  505.75   34.30
  -2   4   3  479.55   33.50
   2   4  -3  447.36   32.30
  -2   4   3  470.85   40.10
   2   4  -3  436.06   17.80
  -2   4   3  510.15   41.90
  -1  -4   3  210.88   15.10
   1  -4  -3  193.88   16.00
   1  -4  -3  249.68   25.70
   1  -4  -3  191.08   21.50
  -1  -4   3  170.28   24.70
  -1  -4   3  220.88   19.20
   1   4  -3  264.17   38.30
   1   4  -3  217.08   26.20
   1   4  -3  230.68   25.10
  -1   4   3  255.57   29.00
   1   4  -3  250.57   10.70
  -1   4   3  220.58   29.50
  -1   4   3  270.77   11.10
  -1   4   3  203.18   30.10
  -1   4   3  252.17   13.20
   0  -4   3  399.76   27.70
   0  -4   3  431.86   26.80
   0  -4  -3  420.06   27.00
   0  -4   3  439.46   22.80
   0  -4  -3  410.96   23.10
   0  -4  -3  459.05   30.90
   0  -4  -3  422.46   23.70
   0  -4  -3  456.75   19.20
   0   4  -3  443.76   17.50
   0   4   3  480.25   18.20
   0   4   3  435.06   32.20
   0   4  -3  474.45   34.00
   0   4   3  423.26   36.40
   0   4   3  399.56   36.40
   0   4  -3  477.55   34.60
   0   4  -3  437.16   32.10
  -1  -4  -3  325.37   21.30
   1  -4   3  353.86   23.40
   1  -4   3  345.27   19.00
  -1  -4  -3  351.36   24.20
  -1  -4  -3  324.47   21.70
   1  -4   3  341.17   20.20
   1  -4   3  353.16   22.80
  -1   4  -3  352.66   33.40
   1   4   3  344.07   32.90
  -1   4  -3  379.56   32.20
   1   4   3  342.97   35.70
   1   4   3  412.76   53.79
  -1   4  -3  358.76   29.60
   1   4   3  352.96   15.20
  -2  -4  -3  354.26   23.00
   2  -4   3  362.66   22.80
  -2  -4  -3  381.16   27.10
   2  -4   3  352.16   23.30
   2  -4   3  345.77   18.70
   2  -4   3  349.37   20.50
  -2  -4  -3  371.46   21.40
   2  -4   3  340.27   19.70
  -2  -4  -3  350.36   22.90
   2   4   3  347.67   34.70
   2   4   3  339.47   18.00
   2   4   3  346.57   29.80
  -2   4  -3  348.17   29.60
  -2   4  -3  367.86   15.50
   2   4   3  360.56   16.30
  -2   4  -3  340.27   33.20
   2   4   3  366.16   35.70
  -2   4  -3  349.57   36.80
   3  -4   3  206.28   15.70
   3  -4   3  167.68   18.30
  -3  -4  -3  198.28   23.10
  -3  -4  -3  213.48   21.30
   3  -4   3  195.58   17.80
  -3  -4  -3  199.28   19.80
   3  -4   3  168.48   13.40
  -3  -4  -3  237.98   21.00
   3  -4   3  164.78   15.40
   3   4   3  200.58   25.10
   3   4   3  207.08   12.30
   3   4   3  171.28   28.10
  -3   4  -3  155.08   29.80
  -3   4  -3  189.58   12.10
  -3   4  -3  218.18   10.70
  -3   4  -3  218.28   31.90
   3   4   3  213.08   31.80
  -3   4  -3  204.38   25.60
   3   4   3  178.08   14.00
  -4  -4  -3   79.29   12.10
  -4  -4  -3   79.79   16.50
  -4  -4  -3  113.19   18.40
   4  -4   3   90.99   15.50
   4  -4   3   90.99   16.40
  -4  -4  -3   85.19   17.10
   4  -4   3   98.19   13.70
   4  -4   3   87.49   16.20
   4  -4   3   77.99   14.10
  -4   4  -3   85.99    9.50
   4   4   3   71.69   21.60
   4   4   3  100.19   21.80
  -4   4  -3   45.40   20.40
  -4   4  -3   83.79   24.60
   4   4   3   89.09   10.70
  -4   4  -3   99.19   20.30
  -4   4  -3   97.39    8.00
   4   4   3  128.19   26.10
   4   4   3   86.49   14.80
   5  -4   3  486.25   29.00
   5  -4   3  465.65   25.00
  -5  -4  -3  527.05   28.90
  -5  -4  -3  484.15   23.20
   5  -4   3  475.15   25.20
   5  -4   3  475.65   27.30
   5   4   3  413.46   44.10
   5   4   3  455.55   45.50
   5   4   3  463.05   39.00
  -5   4  -3  500.95   20.40
  -5   4  -3  457.55   49.40
   5   4   3  474.65   25.20
  -5   4  -3  490.65   22.40
   5   4   3  501.95   24.20
  -6  -4  -3  136.99   17.80
   6  -4   3   92.29   12.50
   6  -4   3  136.99   15.40
  -6  -4  -3  116.39   16.20
  -6  -4  -3  112.99   11.80
   6  -4   3  108.29   17.40
   6   4   3  133.59   12.70
  -6   4  -3  123.39    8.70
   6   4   3  157.88   15.60
   6   4   3   80.19   30.20
  -6   4  -3  142.69   11.20
   6   4   3  157.38   31.40
  -6   4  -3  111.19   26.90
   7  -4   3  567.24   29.30
   7  -4   3  545.05   27.00
  -7   4  -3  557.14   24.70
   7   4   3  562.64   27.30
   7   4   3  570.04   25.10
  -7   4  -3  558.64   23.80
   8  -4   3   15.80    6.90
   8  -4   3    9.10    5.00
   8   4   3    9.70    6.10
   8   4   3    6.70    3.90
   8   4   3    9.10    8.20
  -8   4  -3    8.20    3.50
  -8   4  -3   15.10    4.60
   8  -5  -3  150.08   12.90
  -8  -5   3  138.69   10.50
  -8  -5   3  159.38   11.70
  -8   5   3  148.19   10.40
   8   5  -3  155.98   10.10
  -8   5   3  157.28    9.70
   7  -5  -3   82.59   15.30
  -7  -5   3   61.49   10.10
   7  -5  -3   64.09   12.60
  -7  -5   3   70.29   13.10
  -7   5   3   51.59    8.30
   7   5  -3   55.69   11.90
  -7   5   3   66.89    8.20
   7   5  -3   66.99    9.60
  -6  -5   3  205.68   15.70
  -6  -5   3  219.88   17.80
   6  -5  -3  199.58   15.40
  -6  -5   3  214.38   20.90
   6  -5  -3  183.98   19.30
  -6  -5   3  221.78   20.60
   6  -5  -3  230.28   21.60
  -6   5   3  228.58   14.10
   6   5  -3  222.28   15.00
   6   5  -3  222.58   14.80
  -6   5   3  204.78   13.20
   5  -5  -3   15.30    8.30
   5  -5  -3   18.90   10.70
  -5  -5   3   37.80   13.80
   5  -5  -3   21.40   13.30
  -5  -5   3   36.40   11.80
  -5  -5   3   40.50   13.00
  -5  -5   3   14.50    7.10
   5   5  -3   40.10   21.40
   5   5  -3    9.70   21.20
  -5   5   3   20.70    6.20
   5   5  -3   31.80    6.30
  -5   5   3    4.90   11.40
  -5   5   3   20.00    7.80
  -5   5   3    7.10   23.20
   4  -5  -3  739.73   51.59
   4  -5  -3  812.52   41.20
   4  -5  -3  784.22   36.70
  -4  -5   3  802.42   37.00
   4  -5  -3  814.52   39.80
  -4  -5   3  837.72   36.40
  -4  -5   3  797.52   40.60
   4   5  -3  825.52   32.00
  -4   5   3  816.12   30.70
   4   5  -3  859.51   54.39
  -4   5   3  804.52   33.00
   4   5  -3  722.33   49.99
  -4   5   3  716.63   58.39
  -4   5   3  720.33   48.70
  -4   5   3  728.53   32.90
   3  -5  -3 1145.29   72.39
  -3  -5   3 1225.38   59.19
  -3  -5   3 1326.17   52.49
  -3  -5   3 1280.57   51.29
   3  -5  -3 1254.07   52.39
   3  -5  -3 1267.07   56.89
  -3  -5   3 1255.17   51.69
   3  -5  -3 1273.77   55.69
  -3  -5   3 1248.88   55.29
  -3   5   3 1245.68   48.30
  -3   5   3 1152.18   65.09
   3   5  -3 1286.17   46.70
   3   5  -3 1275.07   68.59
  -3   5   3 1299.17   95.59
  -3   5   3 1154.88   72.99
  -3   5   3 1246.28   46.10
   3   5  -3 1293.97   70.09
  -2  -5   3   90.49   13.50
  -2  -5   3   90.79   13.40
   2  -5  -3   75.29   16.30
   2  -5  -3  115.59   22.10
  -2  -5   3   73.39   15.70
   2  -5  -3   86.99   18.10
  -2  -5   3   99.99   14.60
  -2  -5   3  101.39   16.40
  -2  -5   3   98.89   13.00
   2  -5  -3   83.29   15.50
  -2   5   3  105.29    8.60
  -2   5   3  115.19   10.40
   2   5  -3   87.49   19.90
  -2   5   3   95.79   21.50
   2   5  -3   96.69    7.50
  -2   5   3  123.19   29.50
   2   5  -3  115.79   22.50
  -2   5   3  112.09   25.80
  -1  -5   3  420.06   29.30
  -1  -5   3  453.95   30.70
  -1  -5   3  404.06   24.80
   1  -5  -3  449.36   29.40
  -1  -5   3  440.06   24.00
  -1  -5   3  437.46   24.10
   1  -5  -3  420.16   25.60
   1  -5  -3  462.85   28.40
  -1  -5   3  433.76   23.60
   1  -5  -3  372.36   23.60
  -1   5   3  440.06   37.20
   1   5  -3  475.25   18.60
  -1   5   3  425.06   42.30
   1   5  -3  423.56   39.10
   1   5  -3  483.15   39.90
  -1   5   3  409.26   43.80
  -1   5   3  470.25   19.00
   0  -5   3  494.65   32.80
   0  -5   3  478.05   25.60
   0  -5   3  504.65   31.10
   0  -5   3  476.35   26.10
   0  -5   3  468.05   27.70
   0  -5  -3  481.75   28.20
   0  -5   3  483.95   25.20
   0  -5  -3  477.35   31.10
   0  -5  -3  487.35   27.90
   0  -5   3  491.75   25.00
   0   5   3  455.95   45.50
   0   5   3  441.06   44.00
   0   5  -3  396.56   39.70
   0   5  -3  471.15   19.30
   0   5  -3  406.96   20.20
   0   5   3  494.75   20.30
   0   5   3  410.96   37.20
   0   5  -3  478.85   40.30
   0   5   3  445.46   21.90
   1  -5   3  220.88   17.90
   1  -5   3  212.18   20.20
   1  -5   3  209.08   16.90
  -1  -5  -3  246.38   22.90
  -1  -5  -3  199.18   23.20
  -1  -5  -3  222.08   27.40
   1  -5   3  205.48   23.40
   1  -5   3  231.98   22.50
  -1  -5  -3  223.48   20.70
   1  -5   3  202.58   16.30
  -1   5  -3  189.08   27.70
  -1   5  -3  236.38   34.40
  -1   5  -3  216.28   11.20
   1   5   3  217.18   28.30
  -1   5  -3  201.58   32.10
   1   5   3  213.08   12.50
   1   5   3  175.08   32.30
   1   5   3  199.68   14.30
   1   5   3  149.88   28.20
  -2  -5  -3   59.79   12.20
   2  -5   3   58.49   12.40
   2  -5   3   64.99   13.40
  -2  -5  -3   74.39   12.30
  -2  -5  -3   75.79   15.90
  -2  -5  -3   99.59   17.70
   2  -5   3   70.99   14.50
   2  -5   3   63.19   12.10
   2  -5   3   58.29   12.50
   2   5   3   55.49   21.80
   2   5   3   93.49   10.90
   2   5   3   67.79   19.20
  -2   5  -3   89.59    7.80
   2   5   3   81.09    9.30
   2   5   3   49.40   21.60
  -2   5  -3   30.90   17.50
  -2   5  -3   81.09   26.70
  -2   5  -3   64.79   22.70
  -3  -5  -3  449.56   26.30
  -3  -5  -3  433.46   26.20
  -3  -5  -3  400.16   27.00
   3  -5   3  355.56   21.40
   3  -5   3  383.96   23.10
   3  -5   3  363.36   20.50
   3  -5   3  411.06   28.80
   3  -5   3  396.76   26.20
   3   5   3  331.27   40.00
  -3   5  -3  344.77   41.70
  -3   5  -3  314.17   34.70
   3   5   3  395.96   19.60
   3   5   3  367.36   21.00
   3   5   3  346.97   36.20
  -3   5  -3  380.36   45.40
   3   5   3  341.77   42.90
  -3   5  -3  416.16   17.30
  -4  -5  -3    9.80    9.70
   4  -5   3    5.70   10.20
   4  -5   3   -1.40   13.80
  -4  -5  -3   15.10   17.20
   4  -5   3    5.30    6.20
   4  -5   3    0.10   12.50
   4   5   3    8.70    6.10
   4   5   3   17.80    7.50
  -4   5  -3    6.90    5.10
   4   5   3   12.50   25.40
   4   5   3   24.60   29.50
  -4   5  -3    9.10   15.50
  -4   5  -3    8.90   45.30
  -4   5  -3   11.30    4.30
  -5  -5  -3  118.99   16.60
  -5  -5  -3  100.39   16.60
   5  -5   3  118.69   15.50
   5  -5   3  106.19   18.10
   5  -5   3  108.09   13.90
  -5   5  -3  122.09    8.80
   5   5   3  127.89   12.00
   5   5   3  127.09   13.60
  -5   5  -3  114.29   10.30
  -5   5  -3  109.39   10.20
  -6  -5  -3  179.88   17.30
   6  -5   3  173.48   18.80
   6  -5   3  176.08   16.10
  -6   5  -3  173.18    9.30
   6   5   3  206.78   15.60
   6   5   3  184.28   13.00
  -6   5  -3  184.88   11.60
  -6   5  -3  192.18   11.40
   7  -5   3  209.88   14.20
   7  -5   3  226.28   17.10
  -7   5  -3  237.38   11.80
  -7   5  -3  234.18   11.90
   7   5   3  236.88   12.30
   7   5   3  261.47   14.80
   7  -6  -3   36.00    7.40
  -7  -6   3   49.90    8.80
  -7   6   3   42.40    7.10
   7   6  -3   46.20    6.50
  -6  -6   3    9.20    7.10
  -6  -6   3    4.80    4.50
   6  -6  -3   -3.00    6.50
   6  -6  -3    5.50    6.80
   6   6  -3    0.90    4.90
  -6   6   3    8.40    4.10
  -6   6   3    4.20    3.60
   6   6  -3    6.00    4.60
   5  -6  -3  154.08   12.90
  -5  -6   3  172.68   17.10
   5  -6  -3  189.08   17.90
  -5  -6   3  194.48   17.90
  -5  -6   3  186.98   13.60
  -5  -6   3  201.58   18.40
   5  -6  -3  166.98   13.20
   5   6  -3  182.28   12.40
  -5   6   3  182.68   13.50
  -5   6   3  177.88   12.00
   4  -6  -3   15.10    9.00
   4  -6  -3   19.40    7.60
  -4  -6   3   31.00   10.30
   4  -6  -3   14.20    9.40
  -4  -6   3   41.50   10.70
  -4  -6   3   10.40    8.80
  -4  -6   3   15.00    6.70
  -4   6   3   15.90    3.90
  -4   6   3   18.50    5.30
   4   6  -3   18.70    5.30
   3  -6  -3   20.00    8.30
  -3  -6   3   25.70    9.10
  -3  -6   3   27.20   10.30
  -3  -6   3   28.60    9.60
  -3  -6   3   22.90    7.60
   3  -6  -3   39.70   11.40
   3  -6  -3   19.90    8.70
  -3   6   3   26.40    5.80
  -3   6   3   28.40    6.40
   3   6  -3   21.80    6.00
   3   6  -3   37.10    7.60
   2  -6  -3   18.10    8.30
   2  -6  -3   11.20    8.70
  -2  -6   3   20.10   10.30
  -2  -6   3   10.20   11.60
  -2  -6   3   23.60    8.70
  -2  -6   3   14.60    7.00
  -2  -6   3   20.50    7.40
   2  -6  -3   12.60    9.20
  -2  -6   3    5.60    9.60
   2  -6  -3   14.60   11.00
  -2   6   3   20.10    4.70
  -2   6   3    7.40   20.40
  -2   6   3    1.60   17.60
   2   6  -3   12.70    4.70
   2   6  -3   23.30   20.00
  -2   6   3   16.80    5.70
   1  -6  -3  119.39   16.90
  -1  -6   3   87.49   14.70
  -1  -6   3  118.19   12.90
  -1  -6   3  106.89   14.60
  -1  -6   3   95.19   15.10
   1  -6  -3   72.39   12.70
  -1  -6   3   67.59   14.80
  -1   6   3  112.29    9.10
  -1   6   3   89.09   32.20
   1   6  -3   96.59    8.70
  -1   6   3  103.29   10.40
   1   6  -3   65.89   25.90
   1   6  -3  117.39   26.70
  -1   6   3   86.39   20.20
  -1   6   3  105.79   11.80
  -1   6   3   90.19   30.20
   0  -6   3    3.90    6.10
   0  -6   3    6.70    8.20
   0  -6   3    5.60    6.80
   0  -6   3    2.10   12.20
   0  -6   3    9.70    9.00
   0  -6   3   -5.00    5.80
   0  -6  -3    5.80   11.00
   0  -6  -3    5.60    9.20
   0  -6  -3   17.50   10.30
   0   6   3    6.80    4.70
   0   6   3   -6.90   22.90
   0   6   3   -0.90   14.50
   0   6  -3    9.40    4.40
   0   6  -3  -31.90   18.30
   0   6   3   13.60    6.50
   0   6  -3   11.20   17.90
   0   6   3  -17.20   24.80
  -1  -6  -3  212.78   21.00
   1  -6   3  232.78   22.90
   1  -6   3  186.08   15.20
  -1  -6  -3  165.98   23.90
   1  -6   3  146.39   13.40
   1  -6   3  192.98   17.80
   1  -6   3  168.78   16.90
  -1  -6  -3  211.88   21.10
   1   6   3  189.58   12.20
  -1   6  -3  113.39   29.40
   1   6   3  162.18   55.49
  -1   6  -3  186.78   10.50
  -1   6  -3  164.68   11.10
  -1   6  -3  225.38   41.30
   1   6   3  205.48   35.10
   1   6   3  172.98   13.30
   1   6   3  118.49   36.30
   2  -6   3   11.10    7.70
   2  -6   3    8.70    5.90
   2  -6   3    5.30   10.80
  -2  -6  -3    5.00    8.40
   2  -6   3    1.50    6.30
   2  -6   3   12.70    9.80
  -2  -6  -3   -1.70    7.10
  -2  -6  -3   -4.10   10.20
  -2  -6  -3    5.40   10.50
   2  -6   3   11.30    7.90
   2   6   3   15.50    6.60
   2   6   3    3.40    4.90
  -2   6  -3    7.40    4.50
  -2   6  -3    9.30    4.20
   3  -6   3   43.20   11.00
  -3  -6  -3   57.99    9.60
   3  -6   3   84.99   12.00
   3  -6   3   56.59   11.60
  -3  -6  -3   87.29   15.70
   3  -6   3   85.09   13.50
   3  -6   3   77.69   14.60
   3   6   3   81.19    9.90
   3   6   3   73.39   10.80
  -3   6  -3   72.99    7.10
  -3   6  -3   67.19    8.20
   4  -6   3   50.19   11.00
  -4  -6  -3   82.19   12.20
   4  -6   3   65.99   11.10
   4  -6   3   81.59   12.40
   4  -6   3   78.69   12.80
   4   6   3   75.79   10.80
  -4   6  -3   68.09    6.40
   4   6   3   76.29    9.70
  -4   6  -3   78.39    8.20
   5  -6   3   10.10    6.80
   5  -6   3   12.90    7.20
  -5  -6  -3   23.90    8.40
   5  -6   3   17.50    9.30
  -5   6  -3   11.70    4.10
  -5   6  -3    9.50    3.10
   5   6   3   11.70    5.20
   5   6   3   17.00    5.50
   6  -6   3   30.50    5.70
   6  -6   3   25.40   10.30
   6  -6   3   25.00    6.30
   6   6   3   49.80    7.80
  -6   6  -3   37.70    5.20
   5  -7  -3   26.80    6.50
  -5  -7   3   24.40    4.90
  -5   7   3   22.90    4.00
  -5   7   3   10.60    5.10
  -4  -7   3   60.29   10.00
   4  -7  -3   69.69   11.70
  -4  -7   3   69.99   11.50
   4   7  -3   60.39    6.90
  -4   7   3   69.99    6.90
  -4   7   3   58.59    7.10
  -3  -7   3  242.98   18.60
   3  -7  -3  234.38   18.00
  -3  -7   3  256.97   17.00
  -3  -7   3  251.97   15.60
   3  -7  -3  200.38   15.40
   3   7  -3  233.08   12.20
  -3   7   3  259.87   13.30
  -3   7   3  236.78   14.10
   2  -7  -3   23.90    7.90
  -2  -7   3   36.00    7.70
   2  -7  -3   18.90    9.00
  -2  -7   3   17.70    7.00
  -2  -7   3   20.50    8.20
  -2  -7   3   18.90    5.40
   2   7  -3   22.30    5.20
  -2   7   3   14.60    4.80
  -2   7   3   16.90    4.20
  -2   7   3   16.80    5.10
   2   7  -3   18.20    4.10
  -1  -7   3   53.19    8.50
   1  -7  -3   54.49   11.50
   1  -7  -3   50.69    9.10
  -1  -7   3   49.10    9.30
  -1  -7   3   39.20   10.70
  -1  -7   3   64.29   13.60
  -1   7   3   58.59    9.50
   1   7  -3   43.30    6.20
  -1   7   3   54.49    9.50
   1   7  -3   50.49    6.90
   0  -7   3  206.88   16.10
   0  -7   3  199.38   19.90
   0  -7  -3  204.88   20.00
   0  -7  -3  210.48   16.00
   0  -7   3  192.38   13.80
   0  -7   3  179.68   13.00
   0   7   3  202.08   13.20
   0   7   3  186.98   11.30
   0   7  -3  202.28   10.50
  -1  -7  -3   19.60    9.20
  -1  -7  -3   11.10    7.90
   1  -7   3   38.60    9.80
   1  -7   3   22.90    6.40
   1  -7   3   27.40    7.80
  -1   7  -3   28.40    5.60
   1   7   3   22.60    5.80
   1   7   3   18.50    7.20
  -2  -7  -3   14.50    7.90
   2  -7   3    6.30    5.60
   2  -7   3    1.30    7.40
   2  -7   3    9.90    5.70
  -2   7  -3   19.20    4.60
   2   7   3   10.00    5.10
   2   7   3    9.00    4.50
   3  -7   3   55.39    8.70
   3  -7   3   40.40    8.40
  -3  -7  -3   60.29   10.80
   3   7   3   74.29    8.60
   3   7   3   57.79    7.10
  -3   7  -3   51.29    5.70
  -3   7  -3   64.79    5.50
  -4  -7  -3    5.40    5.70
   4  -7   3    5.30    3.80
   4  -7   3    2.30    5.30
  -4   7  -3    6.80    2.90
   4   7   3   19.10    4.70
 -11   0   4   82.49    8.30
  11   0  -4   88.49    8.70
 -10   0   4  122.99   12.30
  10   0  -4  136.09   12.50
  10   0  -4  125.89   10.00
  -9   0   4  329.07   20.00
  -9   0   4  325.17   25.40
   9   0  -4  364.96   18.70
   9   0  -4  368.56   20.20
  -9   0   4  325.17   18.60
   9   0  -4  390.66   52.69
  -9   0   4  348.47   20.60
  -8   0   4  575.54   33.00
   8   0  -4  546.25   45.10
   8   0  -4  536.65   27.50
   8   0  -4  530.55   45.40
  -8   0   4  514.45   26.60
  -8   0   4  534.85   27.10
   8   0  -4  482.65   35.80
   8   0  -4  560.64   25.40
  -8   0   4  535.45   24.90
   7   0  -4  165.48   20.00
   7   0  -4  164.38   27.50
  -7   0   4  138.69   11.60
   7   0  -4  167.28   13.10
   7   0  -4  175.68   15.30
   7   0  -4  184.98   27.50
  -7   0   4  144.79   18.20
  -7   0   4  162.48   14.20
  -7   0   4  175.18   13.50
  -6   0   4   43.00    6.30
   6   0  -4   25.50    8.30
   6   0  -4   37.00   13.40
  -6   0   4   32.80    8.60
  -6   0   4   24.50    5.30
  -6   0   4   40.50    9.90
   6   0  -4   26.10   11.40
   6   0  -4   30.60    8.90
   5   0  -4  145.29   18.00
   5   0  -4  134.49   13.50
   5   0  -4  144.49   10.30
   5   0  -4  145.99   18.50
  -5   0   4  141.59   13.20
   4   0  -4 3870.61  137.29
  -4   0   4 3883.01  137.99
   4   0  -4 3949.30  140.79
   4   0  -4 3881.01  139.99
  -3   0   4  745.13   29.30
   3   0  -4  753.72   28.50
  -1   0   4  410.26   16.40
   1   0  -4  390.06   19.00
  -1   0   4  421.56   17.80
   1   0  -4  428.36   16.30
   0   0   4 1470.35   54.49
   0   0  -4 1443.36   53.39
   0   0   4 1474.55   53.29
   1   0   4 3039.40  112.19
   1   0   4 2974.00  109.99
   1   0   4 3113.19  111.39
  -1   0  -4 3070.29  110.49
   1   0   4 3197.28  109.19
   2   0   4 3540.25  139.19
   2   0   4 3777.92  138.59
  -2   0  -4 3668.53  132.59
   2   0   4 3684.03  135.09
   2   0   4 3691.63  130.99
   3   0   4 6596.14  234.68
  -3   0  -4 6609.24  233.48
   3   0   4 6539.65  237.18
   3   0   4 6664.63  232.18
   3   0   4 6509.45  237.28
  -4   0  -4   99.39    7.10
   4   0   4  110.69   14.70
  -4   0  -4  119.79   14.90
   4   0   4   98.89   16.50
   4   0   4   94.19   10.10
   5   0   4   62.59   14.10
  -5   0  -4   84.09   13.70
   5   0   4   57.19    7.40
  -5   0  -4   80.39    6.60
   5   0   4   68.29   14.50
  -5   0  -4   67.19    9.20
   5   0   4   53.29    8.50
   5   0   4   29.20   14.30
  -6   0  -4  326.77   22.40
   6   0   4  291.17   15.30
   6   0   4  311.37   35.30
  -6   0  -4  313.17   16.60
   6   0   4  308.47   19.60
   6   0   4  297.07   22.00
   6   0   4  287.67   37.60
   6   0   4  325.17   25.80
  -6   0  -4  324.27   17.80
   7   0   4   31.00   11.80
   7   0   4   32.70    9.80
  -7   0  -4   43.40    8.30
   7   0   4   13.20   16.10
  -7   0  -4   42.00    9.10
   7   0   4   29.40    9.60
  -7   0  -4   42.80    7.80
   8   0   4   19.00    6.60
   8   0   4   43.20    9.80
   8   0   4   30.70    7.70
  -8   0  -4   43.90    8.00
  -8   0  -4   38.80    7.60
   9   0   4   53.39   10.70
   9   0   4   47.40    7.00
  -9   0  -4   65.69    7.00
  -9   0  -4   48.40    9.20
 -10   0  -4  225.58   11.30
  10   0   4  210.38   14.00
 -11  -1   4  177.98   10.90
  11  -1  -4  198.68   13.00
 -11   1   4  145.39   10.30
  11   1  -4  138.59   13.20
  10  -1  -4    6.10    5.10
  10  -1  -4   19.90    6.70
  10  -1  -4   12.60    7.00
 -10  -1   4   17.00    6.40
  10   1  -4   13.20    6.20
  10   1  -4   13.20    5.00
 -10   1   4   31.80    7.90
 -10   1   4   11.70    5.30
   9  -1  -4   74.19   11.20
  -9  -1   4   75.59   11.70
   9  -1  -4   76.79   12.50
  -9  -1   4   64.19   11.60
   9  -1  -4   74.89    9.80
  -9   1   4   67.19   11.70
   9   1  -4   71.99   10.70
  -9   1   4   59.19   10.20
   9   1  -4   53.79    9.30
   8  -1  -4   11.40    5.60
  -8  -1   4   15.70    9.30
  -8  -1   4    3.00    4.50
   8  -1  -4   15.70    7.70
   8  -1  -4   10.80   11.20
  -8  -1   4   14.30    6.60
   8  -1  -4   15.50   15.80
   8  -1  -4   19.10   19.10
  -8  -1   4   14.20    8.20
  -8   1   4   28.50    8.00
   8   1  -4   17.50   13.40
   8   1  -4   18.00    8.50
  -8   1   4   19.60    6.70
  -8   1   4   21.70   12.70
   8   1  -4   14.30    6.70
   8   1  -4   16.50   16.90
   8   1  -4    0.40   13.50
  -7  -1   4  131.69   17.60
  -7  -1   4  175.78   16.90
   7  -1  -4  160.28   26.80
   7  -1  -4  158.08   19.70
  -7  -1   4  145.69   13.40
   7  -1  -4  131.29   13.80
   7  -1  -4  154.58   11.70
  -7  -1   4  120.69   14.20
   7  -1  -4  156.58   26.00
  -7   1   4  130.69   13.60
   7   1  -4  113.89   19.30
   7   1  -4  141.49   12.70
  -7   1   4  145.79   14.80
   7   1  -4  114.59   21.10
  -7   1   4  162.18   12.20
  -7   1   4  146.09   19.00
  -6  -1   4  389.46   19.70
   6  -1  -4  449.26   31.60
  -6  -1   4  351.86   21.20
  -6  -1   4  386.36   21.90
  -6  -1   4  387.96   20.70
   6  -1  -4  421.76   18.80
   6  -1  -4  436.76   30.70
   6  -1  -4  443.76   34.10
  -6   1   4  381.06   18.60
  -6   1   4  350.66   24.70
  -6   1   4  372.26   20.20
  -6   1   4  351.66   19.70
   6   1  -4  414.86   32.00
   6   1  -4  347.17   30.60
   6   1  -4  409.56   24.40
   6   1  -4  385.26   25.20
   5  -1  -4  382.86   27.90
   5  -1  -4  422.46   18.80
  -5  -1   4  409.46   20.10
   5  -1  -4  403.86   26.30
   5  -1  -4  410.16   22.30
   5   1  -4  395.46   22.60
   5   1  -4  394.66   21.60
  -5   1   4  410.76   23.10
   5   1  -4  421.06   27.00
  -5   1   4  403.66   18.30
   5   1  -4  407.86   27.30
   4  -1  -4  502.05   21.90
  -4  -1   4  501.75   24.30
  -4   1   4  560.84   26.00
   4   1  -4  538.75   24.10
  -4   1   4  550.34   24.40
  -4   1   4  511.35   32.60
   4   1  -4  541.15   27.40
   4   1  -4  556.94   28.10
   3  -1  -4 1705.23   62.59
  -3  -1   4 1680.23   61.19
  -3  -1   4 1681.33   62.09
  -3   1   4 1813.52   70.39
   3   1  -4 1625.54   60.89
   3   1  -4 1813.52   63.99
   3   1  -4 1733.93   63.09
  -3   1   4 1801.72   64.59
  -3   1   4 1677.73   69.79
  -3   1   4 1781.82   64.49
   2  -1  -4 1986.10   68.79
  -2   1   4 1959.20   70.19
  -2   1   4 1874.01   74.49
   2   1  -4 1951.10   67.49
  -2   1   4 1826.32   74.89
  -2   1   4 1942.91   70.69
   1  -1  -4  673.53   27.20
  -1   1   4  737.63   30.10
  -1   1   4  750.52   33.10
  -1   1   4  707.23   33.40
  -1   1   4  686.63   28.40
   0  -1  -4 6458.05  222.18
   0   1   4 6455.55  225.88
   0   1  -4 6298.07  222.38
   0   1   4 6436.56  226.18
   0   1   4 6371.76  223.18
   0   1  -4 6471.05  223.38
   0   1  -4 6428.76  222.88
  -1  -1  -4 2084.29   79.69
   1  -1   4 2179.78   81.59
   1  -1   4 2206.68   80.69
  -1   1  -4 2218.08   84.79
  -1   1  -4 2233.98   81.99
   1   1   4 2307.67   82.39
   1   1   4 2287.57   82.19
   1   1   4 2191.58   84.29
   1   1   4 2224.18   84.99
   2  -1   4  293.17   21.20
   2  -1   4  256.67   18.40
   2  -1   4  323.87   15.50
  -2   1  -4  315.07   20.30
  -2   1  -4  391.46   38.60
   2   1   4  227.08   22.90
   2   1   4  240.88   23.90
   2   1   4  329.87   20.40
  -3  -1  -4 2823.72  101.39
   3  -1   4 3035.70  105.99
  -3  -1  -4 2855.81  106.09
   3  -1   4 2990.60  109.69
   3   1   4 2932.91  114.19
   3   1   4 2756.62  102.39
   3   1   4 2994.10  114.09
   3   1   4 2938.51  108.89
   3   1   4 2923.61  111.19
  -3   1  -4 2810.72  101.39
  -3   1  -4 2986.10  111.09
   4  -1   4  259.97   17.80
   4  -1   4  209.68   22.20
  -4  -1  -4  240.38   16.10
  -4  -1  -4  213.08   10.70
   4  -1   4  245.48   25.40
  -4   1  -4  234.08   11.30
   4   1   4  240.58   19.80
  -4   1  -4  253.07   21.50
   4   1   4  222.98   25.30
   4   1   4  213.28   12.80
   4   1   4  219.48   24.60
   4   1   4  211.38   21.60
   5  -1   4  862.31   39.90
  -5  -1  -4  775.02   30.60
  -5  -1  -4  841.72   36.90
   5  -1   4  798.32   35.60
  -5  -1  -4  840.42   33.90
   5  -1   4  902.41   70.69
   5  -1   4  819.02   38.40
  -5  -1  -4  833.72   34.30
   5   1   4  883.01   51.29
   5   1   4  840.82   50.09
   5   1   4  824.42   42.30
   5   1   4  799.42   33.20
   5   1   4  825.32   36.40
  -5   1  -4  855.91   31.40
  -5   1  -4  838.12   33.70
  -5   1  -4  844.82   42.80
  -6  -1  -4 1585.54   59.99
  -6  -1  -4 1546.75   62.99
   6  -1   4 1634.54   66.49
   6  -1   4 1571.44   68.39
   6  -1   4 1569.74   63.49
   6  -1   4 1663.03   81.99
  -6  -1  -4 1692.73   62.29
  -6  -1  -4 1662.33   61.99
  -6   1  -4 1729.53   61.49
   6   1   4 1727.83   68.89
   6   1   4 1685.03   66.39
   6   1   4 1687.73   83.09
  -6   1  -4 1641.94   58.39
   6   1   4 1584.24   72.39
   6   1   4 1477.75   81.29
   6   1   4 1572.84   60.59
  -6   1  -4 1589.54   70.29
   7  -1   4 1067.99   43.90
   7  -1   4 1007.70   67.49
   7  -1   4 1077.09   45.30
  -7  -1  -4 1104.79   43.50
   7  -1   4  987.20   49.30
   7  -1   4 1094.39   47.60
  -7   1  -4 1113.89   42.10
   7   1   4 1057.59   46.80
  -7   1  -4  968.00   49.10
  -7   1  -4 1019.70   42.80
   7   1   4 1061.19   41.20
   7   1   4 1093.69   45.10
   7   1   4 1041.50   66.79
   7   1   4 1034.70   54.59
  -8  -1  -4  102.69   11.30
   8  -1   4   97.19   12.00
   8  -1   4  108.99   16.10
   8  -1   4   96.99   13.50
  -8   1  -4   96.79    9.20
   8   1   4   98.69   14.40
   8   1   4   85.39   15.30
  -8   1  -4   90.49   11.20
   9  -1   4   93.59    7.90
   9   1   4   79.09   14.50
   9   1   4   65.49    7.60
  -9   1  -4   87.59    9.30
  -9   1  -4  106.69    8.30
  10  -1   4   38.00    6.00
 -10  -1  -4   45.30    5.60
 -10   1  -4   34.50    4.50
 -10   1  -4   25.40    4.70
  10   1   4   35.90    6.60
  10  -2  -4   62.39   10.00
 -10  -2   4   66.69    8.80
 -10  -2   4   72.59    9.20
  10   2  -4   63.49    7.90
  10   2  -4   53.49    9.10
 -10   2   4   63.99    8.50
 -10   2   4   64.49    9.50
  -9  -2   4  286.97   17.30
   9  -2  -4  298.27   19.30
   9  -2  -4  258.97   14.50
  -9  -2   4  246.68   17.00
   9  -2  -4  281.37   19.20
  -9   2   4  258.87   16.10
   9   2  -4  271.37   18.30
  -9   2   4  274.07   17.70
   9   2  -4  262.17   16.60
  -8  -2   4  295.17   19.50
   8  -2  -4  246.88   47.90
   8  -2  -4  254.47   24.90
  -8  -2   4  330.17   18.90
   8  -2  -4  302.17   20.60
   8  -2  -4  286.97   36.40
   8  -2  -4  282.87   16.50
  -8  -2   4  311.57   18.80
   8  -2  -4  279.97   19.60
  -8  -2   4  244.98   19.80
  -8   2   4  271.37   26.30
  -8   2   4  299.77   17.60
   8   2  -4  264.07   38.00
  -8   2   4  303.57   19.30
   8   2  -4  295.77   18.30
   8   2  -4  316.97   37.60
   8   2  -4  266.67   31.40
   7  -2  -4   23.60   11.10
   7  -2  -4   26.10    8.80
   7  -2  -4   13.10   17.80
   7  -2  -4   13.70    5.80
  -7  -2   4   24.00    8.30
   7  -2  -4   20.90   14.40
  -7  -2   4   31.60    9.90
   7  -2  -4   17.50    8.20
  -7  -2   4   41.50    9.00
  -7  -2   4   56.29   10.40
  -7   2   4   26.10    7.10
   7   2  -4   23.20   15.40
  -7   2   4   38.70   14.60
   7   2  -4   29.60    7.20
   7   2  -4   26.60   15.20
  -7   2   4   49.80    8.20
  -7   2   4   32.80    6.60
   7   2  -4   28.00   13.10
   6  -2  -4  383.16   22.20
  -6  -2   4  411.36   20.40
  -6  -2   4  460.95   22.00
  -6  -2   4  392.16   21.90
   6  -2  -4  404.86   32.00
   6  -2  -4  410.06   24.00
  -6  -2   4  399.26   24.70
   6  -2  -4  412.56   26.10
   6  -2  -4  409.96   36.00
   6  -2  -4  402.56   19.70
  -6   2   4  388.36   21.00
   6   2  -4  453.85   33.60
  -6   2   4  414.46   19.30
   6   2  -4  409.16   20.00
   6   2  -4  381.56   27.90
  -6   2   4  454.05   29.40
  -6   2   4  396.16   22.40
   6   2  -4  435.26   33.90
  -6   2   4  404.46   19.80
   5  -2  -4  355.16   26.30
   5  -2  -4  367.76   21.60
   5  -2  -4  357.26   17.40
  -5  -2   4  384.26   18.50
   5  -2  -4  379.06   20.80
   5  -2  -4  360.46   28.80
  -5  -2   4  351.86   20.20
  -5  -2   4  368.06   19.70
  -5  -2   4  352.06   22.40
  -5   2   4  315.67   17.90
  -5   2   4  352.16   17.40
   5   2  -4  394.66   29.20
  -5   2   4  377.16   24.40
   5   2  -4  357.06   16.50
   5   2  -4  407.66   29.00
  -5   2   4  352.56   33.70
   5   2  -4  343.47   23.00
  -5   2   4  355.06   23.20
   4  -2  -4  749.53   29.20
  -4  -2   4  695.73   29.00
   4  -2  -4  745.23   32.00
  -4   2   4  685.93   42.40
   4   2  -4  756.52   32.70
  -4   2   4  726.33   34.10
   4   2  -4  765.92   37.10
  -4   2   4  676.83   43.70
  -4   2   4  740.33   35.80
   4   2  -4  770.52   36.00
  -3  -2   4 1967.10   72.69
   3  -2  -4 2067.99   75.59
   3   2  -4 2145.39   77.59
  -3   2   4 2052.49   85.79
   3   2  -4 2182.98   78.69
   3   2  -4 1931.01   74.59
  -3   2   4 2117.59   80.79
  -3   2   4 2168.98   78.69
  -3   2   4 2071.09   87.69
   2   2  -4 1091.69   41.60
  -2   2   4 1120.29   46.90
  -2   2   4 1065.89   51.59
  -2   2   4 1090.79   51.09
  -2   2   4 1164.18   45.00
   2   2  -4  999.60   42.00
   1  -2  -4 1126.39   42.80
  -1   2   4 1080.09   53.59
  -1   2   4 1132.29   45.20
   1   2  -4 1115.59   42.70
  -1   2   4 1194.98   51.19
  -1   2   4 1152.58   51.59
   1   2  -4 1133.29   43.90
   0  -2  -4 3364.26  129.59
   0   2   4 3582.64  130.79
   0   2  -4 3358.46  124.89
   0   2  -4 3630.44  126.89
   0   2   4 3491.45  125.99
   0   2  -4 3503.65  126.09
   0   2   4 3580.44  131.39
   1  -2   4 1452.35   57.49
  -1  -2  -4 1574.24   56.39
   1   2   4 1501.35   60.19
  -1   2  -4 1540.05   63.19
   1   2   4 1539.15   61.79
   1   2   4 1498.25   64.19
  -1   2  -4 1458.45   59.99
   1   2   4 1498.85   64.59
  -2  -2  -4  123.59   10.40
   2  -2   4  119.19   16.00
   2   2   4  103.29    7.90
  -2   2  -4  144.69   22.40
   2   2   4  101.39   20.70
   2   2   4  107.09   15.40
  -2   2  -4  127.79   16.00
   2   2   4  109.69   16.00
   2   2   4   99.49   19.60
  -2   2  -4  120.39   21.80
  -3  -2  -4  731.03   30.60
   3  -2   4  722.13   28.70
   3  -2   4  663.43   33.60
   3  -2   4  770.72   48.60
   3   2   4  759.92   43.50
  -3   2  -4  712.73   27.50
   3   2   4  753.62   37.60
   3   2   4  748.13   42.10
   3   2   4  747.83   50.79
  -3   2  -4  758.82   44.10
   3   2   4  720.83   28.80
  -3   2  -4  740.33   38.70
  -4  -2  -4  629.34   26.10
   4  -2   4  602.14   27.60
   4  -2   4  573.44   31.60
  -4  -2  -4  605.94   30.30
  -4  -2  -4  613.94   30.20
   4  -2   4  627.34   38.60
   4  -2   4  572.74   30.90
   4   2   4  625.24   40.90
  -4   2  -4  632.24   37.40
   4   2   4  553.44   27.10
  -4   2  -4  617.84   27.00
   4   2   4  652.63   39.00
   4   2   4  554.24   27.20
   5  -2   4   39.30    8.40
  -5  -2  -4   45.20    9.20
  -5  -2  -4   33.10    8.90
  -5  -2  -4   40.50    9.20
   5  -2   4   37.40    8.20
  -5  -2  -4   63.59    8.30
   5  -2   4   54.69   11.00
   5  -2   4   55.09   11.10
   5  -2   4   24.70   15.70
  -5  -2  -4   45.40    8.60
  -5   2  -4   54.39    8.90
  -5   2  -4   67.59   15.50
   5   2   4   34.90    8.00
   5   2   4   50.99   12.60
   5   2   4   43.60   17.40
  -5   2  -4   49.99    9.20
  -5   2  -4   63.19    6.80
   5   2   4   47.40    9.60
   5   2   4   33.40   17.70
   6  -2   4  222.08   36.20
  -6  -2  -4  270.87   16.10
   6  -2   4  237.78   18.30
   6  -2   4  212.88   17.70
   6  -2   4  269.27   22.50
  -6  -2  -4  250.97   15.70
   6  -2   4  238.58   17.90
  -6   2  -4  260.57   15.00
  -6   2  -4  236.68   25.20
   6   2   4  293.37   34.60
   6   2   4  253.77   18.30
  -6   2  -4  259.67   13.00
   6   2   4  278.37   19.40
  -6   2  -4  237.78   16.00
   6   2   4  275.27   37.50
   6   2   4  226.38   47.40
   7  -2   4   16.30    7.00
   7  -2   4   70.39   46.70
   7  -2   4   17.80   14.10
  -7  -2  -4   48.70    8.10
   7  -2   4   25.60    8.00
  -7   2  -4   53.99    8.90
   7   2   4  -50.69   38.40
   7   2   4   30.90    6.40
   7   2   4   29.80    8.20
   7   2   4   -3.50   17.60
   7   2   4   39.20   14.30
   7   2   4   37.50    9.70
  -7   2  -4   21.60   10.70
  -7   2  -4   44.80    8.50
   8  -2   4  215.08   27.00
  -8  -2  -4  235.28   15.10
   8  -2   4  225.48   14.90
   8   2   4  236.28   17.00
   8   2   4  239.58   18.70
  -8   2  -4  241.08   13.80
  -8   2  -4  243.28   14.70
  -9  -2  -4   41.40    6.50
   9  -2   4   26.10    4.80
   9  -2   4   34.30    7.20
  -9   2  -4   32.00    6.70
   9   2   4   30.50    5.90
  -9   2  -4   33.40    6.20
   9   2   4   29.10    6.30
  10  -3  -4   31.60    6.60
 -10  -3   4   32.20    5.90
  10   3  -4   31.30    5.00
 -10   3   4   35.80    6.50
  10   3  -4   32.60    5.30
   9  -3  -4   37.40   12.30
   9  -3  -4   41.00    7.40
  -9  -3   4   46.50    7.70
  -9  -3   4   49.20    9.90
   9   3  -4   60.29    9.20
  -9   3   4   47.70    9.20
  -9   3   4   51.39    8.30
   9   3  -4   46.50   12.00
   8  -3  -4  373.76   23.00
  -8  -3   4  392.16   22.00
  -8  -3   4  369.76   23.80
   8  -3  -4  387.96   23.40
   8   3  -4  394.06   21.00
  -8   3   4  372.16   18.90
  -8   3   4  381.16   21.20
  -8   3   4  438.96   21.20
   7  -3  -4   44.30   16.80
   7  -3  -4   53.89   12.50
   7  -3  -4   48.00   10.00
   7  -3  -4   74.69   14.30
  -7  -3   4   72.69    8.30
  -7  -3   4   82.59   17.60
   7  -3  -4   76.39   10.00
  -7  -3   4   62.09   11.10
  -7   3   4   73.59    9.70
  -7   3   4   90.79   11.00
   7   3  -4   71.19   11.80
  -7   3   4   57.89    9.60
   7   3  -4   74.79   21.30
  -7   3   4   67.89   17.90
   7   3  -4   74.99   19.90
   6  -3  -4    9.70    5.50
  -6  -3   4   19.20    8.40
  -6  -3   4    4.80    8.60
  -6  -3   4    1.90    8.70
  -6  -3   4   14.10    9.10
  -6  -3   4   19.10    5.90
   6  -3  -4   12.10    9.00
   6  -3  -4    6.30    8.20
   6  -3  -4   -1.30   11.10
   6  -3  -4    6.20    8.10
   6  -3  -4    6.40   17.90
  -6  -3   4    2.00    4.50
  -6   3   4   12.80    7.10
   6   3  -4    8.70   13.20
  -6   3   4   12.50    5.50
  -6   3   4   28.30   14.00
   6   3  -4   11.40   14.90
  -6   3   4    2.20    9.00
  -6   3   4   14.70    6.10
   6   3  -4   10.00    5.60
  -5  -3   4  117.09   13.40
  -5  -3   4  116.69   12.00
   5  -3  -4  143.69   27.10
  -5  -3   4   92.09   12.70
   5  -3  -4   94.19   17.90
   5  -3  -4  115.19   19.70
   5  -3  -4   99.39   14.30
  -5  -3   4  109.89   16.60
   5  -3  -4  125.69   10.50
   5  -3  -4  113.89   14.20
  -5   3   4  124.49   18.40
   5   3  -4  139.19   22.20
   5   3  -4  138.99   22.70
   5   3  -4  112.29    9.00
  -5   3   4   98.39   12.90
  -5   3   4  122.99   10.70
  -5   3   4  110.09   23.20
  -5   3   4  138.99   18.50
  -5   3   4  125.79   10.40
  -4  -3   4  184.28   18.80
  -4  -3   4  163.78   17.60
   4  -3  -4  187.68   19.20
  -4  -3   4  172.98    9.70
   4  -3  -4  179.98   21.40
   4  -3  -4  173.48   11.80
  -4  -3   4  156.58   19.90
   4  -3  -4  165.58   14.20
  -4   3   4  194.78   32.00
  -4   3   4  171.28   11.60
   4   3  -4  174.18   20.70
  -4   3   4  163.58   21.00
  -4   3   4  202.48   29.90
  -4   3   4  199.88   18.80
  -4   3   4  156.18   13.70
  -4   3   4  182.18    8.80
   4   3  -4  157.38    8.60
   3  -3  -4 1033.40   40.50
  -3  -3   4 1041.50   39.00
   3  -3  -4 1147.29   43.70
  -3   3   4  994.70   57.89
  -3   3   4 1129.89   48.20
   3   3  -4 1065.39   48.60
  -3   3   4 1090.09   57.59
  -3   3   4 1068.49   38.70
   3   3  -4 1046.40   47.30
  -3   3   4 1097.29   51.19
   2  -3  -4 1299.87   50.59
   2  -3  -4 1295.07   49.60
  -2   3   4 1303.77   47.30
   2   3  -4 1396.46   55.19
  -2   3   4 1337.87   58.89
   2   3  -4 1286.97   57.79
  -2   3   4 1308.27   64.59
  -2   3   4 1390.86   64.29
  -2   3   4 1312.77   55.09
   2   3  -4 1393.06   55.39
   1  -3  -4  266.67   13.80
   1  -3  -4  245.58   12.60
   1   3  -4  206.98   19.90
  -1   3   4  271.27   11.10
  -1   3   4  253.27   22.40
   1   3  -4  218.98   17.80
  -1   3   4  300.97   28.00
  -1   3   4  179.48   25.80
   1   3  -4  195.48   19.60
  -1   3   4  215.58   26.80
   0  -3  -4  362.06   17.30
   0   3   4  366.96   26.00
   0   3   4  340.17   29.80
   0   3  -4  321.37   24.30
   0   3  -4  363.96   26.00
   0   3   4  352.76   14.60
   0   3  -4  365.96   25.40
   0   3   4  343.27   22.80
   0   3   4  325.37   29.30
  -1  -3  -4  474.95   20.70
  -1   3  -4  474.35   28.60
   1   3   4  455.95   33.70
   1   3   4  474.95   29.90
   1   3   4  445.46   28.60
  -1   3  -4  473.65   31.80
   1   3   4  479.65   33.30
   1   3   4  452.35   18.60
  -1   3  -4  461.55   32.40
  -2  -3  -4  120.99    9.40
  -2   3  -4   83.49   18.00
  -2   3  -4  117.59    7.30
  -2   3  -4  114.89   22.20
   2   3   4  119.09   22.20
  -2   3  -4  118.49   17.80
   2   3   4   98.09   17.20
   2   3   4   75.59   16.50
   2   3   4  116.29    8.50
   3  -3   4  973.00   52.59
  -3  -3  -4 1210.98   52.59
  -3  -3  -4 1108.09   43.00
   3  -3   4 1138.99   44.70
   3  -3   4 1131.19   47.00
   3  -3   4 1102.09   46.20
   3  -3   4 1185.78   54.09
  -3  -3  -4 1134.39   46.80
   3   3   4 1073.99   59.09
  -3   3  -4 1170.28   56.89
  -3   3  -4 1207.08   64.39
  -3   3  -4 1174.48   61.09
  -3   3  -4 1157.68   41.40
   3   3   4 1024.90   44.80
   3   3   4 1110.09   42.60
   3   3   4 1157.88   59.59
   4  -3   4    7.70    9.20
  -4  -3  -4    7.40    5.00
   4  -3   4   11.70    7.70
  -4  -3  -4    7.20    3.50
   4  -3   4  -18.60   12.80
   4  -3   4    1.50    5.30
   4  -3   4   11.20    7.10
  -4  -3  -4   -0.60    8.20
  -4  -3  -4   20.10    9.30
   4   3   4   13.30   14.80
  -4   3  -4    8.70   14.70
  -4   3  -4   12.70    5.10
   4   3   4    9.20    6.50
   4   3   4    4.40    5.00
  -4   3  -4    7.50   11.20
   4   3   4   16.40   11.10
   4   3   4    7.50   13.20
   4   3   4   13.70    6.10
  -4   3  -4    6.10    3.70
   5  -3   4  352.26   23.10
   5  -3   4  370.46   21.70
   5  -3   4  323.37   19.20
  -5  -3  -4  347.87   18.00
  -5  -3  -4  365.56   25.00
   5  -3   4  350.56   27.20
  -5  -3  -4  366.66   23.30
  -5  -3  -4  306.97   19.00
   5   3   4  351.56   20.90
   5   3   4  337.37   37.90
  -5   3  -4  290.07   30.30
  -5   3  -4  317.37   17.30
   5   3   4  337.57   31.20
  -5   3  -4  348.37   15.80
   5   3   4  365.46   38.40
   5   3   4  350.06   19.20
  -6  -3  -4  900.11   42.10
   6  -3   4  894.71   44.10
   6  -3   4  907.81   41.70
   6  -3   4  868.01   39.30
  -6  -3  -4  908.21   36.90
  -6  -3  -4  882.51   35.80
   6   3   4  853.81   61.99
   6   3   4  825.72   51.49
   6   3   4  913.01   40.10
   6   3   4  854.01   36.60
  -6   3  -4  904.91   33.50
   6   3   4  860.71   58.89
  -6   3  -4  886.41   36.20
  -6   3  -4  798.42   49.50
   7  -3   4  310.97   24.00
   7  -3   4  318.07   19.70
   7  -3   4  323.77   22.80
  -7  -3  -4  360.96   18.20
  -7   3  -4  318.37   17.00
   7   3   4  335.97   21.70
   7   3   4  311.57   19.50
   8  -3   4   24.00    7.50
  -8  -3  -4   23.70    5.60
   8  -3   4   34.90    8.50
   8   3   4   18.80    7.60
  -8   3  -4   22.80    5.70
   8   3   4   15.50    4.10
   8   3   4   20.50    6.80
  -8   3  -4   19.20    4.40
  -9  -3  -4  108.79    7.50
   9  -3   4  120.19   11.00
   9   3   4  118.99    9.60
  -9   3  -4  126.19    8.30
  -9  -4   4   49.30    6.80
   9  -4  -4   73.19   10.10
  -9   4   4   54.99    7.80
   9   4  -4   56.69    9.10
   9   4  -4   59.69    7.60
  -9   4   4   54.79    5.90
  -8  -4   4    7.50    6.70
   8  -4  -4   14.50    6.90
  -8  -4   4   12.80    7.90
   8  -4  -4   12.50    6.60
   8   4  -4   11.50    5.70
  -8   4   4   14.80    6.20
  -8   4   4   13.40    5.00
   7  -4  -4   83.39   12.90
   7  -4  -4  102.89   15.90
  -7  -4   4  109.09   13.40
  -7  -4   4  112.99   17.80
   7  -4  -4  107.39   15.80
  -7   4   4  112.39   11.50
   7   4  -4  113.39   12.60
  -7   4   4  103.69   10.20
   6  -4  -4  275.37   35.30
   6  -4  -4  241.08   21.50
  -6  -4   4  268.07   18.00
  -6  -4   4  266.67   23.30
  -6  -4   4  265.87   22.80
   6  -4  -4  280.57   20.80
   6  -4  -4  234.88   21.10
   6  -4  -4  244.18   19.10
  -6   4   4  174.28   37.40
   6   4  -4  219.88   33.20
  -6   4   4  278.57   16.50
   6   4  -4  264.17   32.20
  -6   4   4  259.27   15.60
   6   4  -4  287.37   16.40
  -5  -4   4  302.27   20.80
   5  -4  -4  345.07   24.00
  -5  -4   4  345.27   25.00
   5  -4  -4  270.47   31.30
   5  -4  -4  306.67   24.70
   5  -4  -4  320.77   22.80
  -5  -4   4  338.47   21.70
  -5  -4   4  331.67   20.40
   5  -4  -4  310.97   21.30
   5   4  -4  314.47   16.40
  -5   4   4  313.67   17.00
  -5   4   4  259.37   28.50
  -5   4   4  419.06   52.79
   5   4  -4  309.37   32.10
  -5   4   4  322.97   17.90
  -4  -4   4  981.90   42.70
   4  -4  -4 1051.19   46.70
  -4  -4   4 1086.19   44.80
  -4  -4   4 1048.70   47.40
   4  -4  -4 1030.60   44.80
  -4  -4   4 1090.19   44.20
   4  -4  -4 1046.10   44.10
   4  -4  -4 1056.39   45.70
   4   4  -4  994.10   38.50
  -4   4   4 1026.40   41.30
  -4   4   4 1004.80   38.10
   4   4  -4 1045.50   55.09
  -4   4   4  969.00   53.69
  -4   4   4 1031.10   64.89
   4   4  -4 1035.90   53.39
  -4   4   4  991.60   67.49
  -4   4   4 1106.79   41.10
  -3  -4   4 1465.25   58.49
   3  -4  -4 1479.15   62.99
   3  -4  -4 1535.55   60.09
  -3  -4   4 1563.84   62.39
   3  -4  -4 1588.44   61.59
  -3  -4   4 1490.35   65.49
  -3  -4   4 1545.05   60.19
  -3  -4   4 1493.45   59.39
   3  -4  -4 1531.95   59.69
  -3   4   4 1458.65   54.29
  -3   4   4 1432.76   58.49
  -3   4   4 1502.25   70.79
  -3   4   4 1543.75   78.49
   3   4  -4 1524.95   67.79
  -3   4   4 1571.84   56.89
   3   4  -4 1597.84   69.29
   2  -4  -4  546.75   32.50
   2  -4  -4  509.85   27.80
  -2  -4   4  580.34   26.80
  -2  -4   4  576.34   28.00
   2  -4  -4  579.34   30.00
  -2  -4   4  630.74   33.80
   2  -4  -4  593.74   27.00
  -2  -4   4  598.34   29.00
  -2  -4   4  616.34   30.30
   2  -4  -4  588.54   28.50
  -2   4   4  569.74   46.40
   2   4  -4  657.93   38.20
   2   4  -4  597.44   35.30
   2   4  -4  545.35   21.90
  -2   4   4  632.24   46.10
  -2   4   4  574.34   24.60
  -2   4   4  560.14   37.10
  -2   4   4  587.34   22.70
  -1  -4   4  329.57   25.00
   1  -4  -4  333.37   22.70
   1  -4  -4  271.47   19.50
  -1  -4   4  310.57   20.10
  -1  -4   4  295.07   19.20
   1  -4  -4  329.87   17.00
  -1  -4   4  267.17   23.40
  -1  -4   4  285.07   17.00
   1  -4  -4  328.77   20.00
  -1  -4   4  312.87   18.70
  -1   4   4  273.37   32.20
  -1   4   4  305.27   33.20
   1   4  -4  221.18   36.20
   1   4  -4  299.87   26.90
  -1   4   4  314.87   13.60
   1   4  -4  317.67   27.30
  -1   4   4  305.67   15.60
  -1   4   4  296.17   27.50
   1   4  -4  305.37   12.80
   0  -4  -4  253.07   18.60
   0  -4  -4  274.57   16.80
   0  -4  -4  261.87   19.40
   0  -4   4  278.77   16.50
   0  -4   4  284.37   17.90
   0  -4   4  273.27   21.90
   0  -4  -4  291.97   31.80
   0  -4   4  277.67   17.00
   0  -4   4  280.57   21.20
   0   4   4  235.88   17.20
   0   4  -4  259.17   26.70
   0   4   4  252.27   30.90
   0   4  -4  284.67   28.00
   0   4  -4  271.37   12.00
   0   4  -4  303.17   29.00
   0   4   4  274.97   26.20
   0   4   4  313.17   31.80
   0   4   4  280.97   12.90
   1  -4   4  290.77   16.90
  -1  -4  -4  269.97   20.40
   1  -4   4  262.97   16.60
   1  -4   4  259.27   21.20
   1  -4   4  254.57   18.20
   1  -4   4  290.17   21.00
  -1  -4  -4  285.97   20.00
  -1  -4  -4  254.97   21.80
   1   4   4  288.17   28.10
   1   4   4  287.37   31.80
  -1   4  -4  300.37   31.60
  -1   4  -4  297.07   30.10
   1   4   4  282.67   32.10
   1   4   4  288.97   13.50
   1   4   4  273.07   15.40
  -1   4  -4  265.77   26.50
  -1   4  -4  274.77   12.50
  -2  -4  -4   82.99   12.30
   2  -4   4   76.79   10.50
  -2  -4  -4   80.99   13.00
   2  -4   4   70.29   11.30
   2  -4   4   75.89   14.40
  -2  -4  -4   65.19   13.30
  -2  -4  -4   69.39   14.90
   2  -4   4   77.89   14.60
   2  -4   4   94.89   13.40
   2   4   4   81.69   20.00
  -2   4  -4   71.39   17.50
   2   4   4   79.59    8.70
  -2   4  -4  100.29   22.30
   2   4   4  112.59   21.40
  -2   4  -4   86.29    7.00
   2   4   4   77.69   10.00
  -2   4  -4   80.79   20.70
  -3  -4  -4  514.25   36.00
   3  -4   4  524.25   27.40
   3  -4   4  552.34   26.50
   3  -4   4  521.05   25.10
  -3  -4  -4  585.84   30.10
   3  -4   4  559.74   29.70
   3  -4   4  563.94   44.10
  -3  -4  -4  496.05   39.70
   3   4   4  584.34   24.30
  -3   4  -4  538.35   44.20
  -3   4  -4  570.54   22.20
  -3   4  -4  521.85   23.20
   3   4   4  535.95   38.90
   3   4   4  508.05   44.60
   3   4   4  516.05   26.00
  -3   4  -4  504.95   38.90
   3   4   4  572.44   45.70
  -3   4  -4  503.25   46.00
   4  -4   4  152.48   16.80
   4  -4   4  140.19   15.70
   4  -4   4  160.18   15.40
   4  -4   4  142.79   17.40
   4  -4   4  159.68   22.20
  -4  -4  -4  162.58   19.20
  -4  -4  -4  145.89   19.10
  -4   4  -4  140.89    9.50
   4   4   4  149.49   15.70
  -4   4  -4   88.99   27.40
   4   4   4  150.48   12.70
  -4   4  -4  119.09   37.10
   4   4   4  115.69   24.50
   4   4   4  161.78   26.80
  -4   4  -4  144.49   11.20
   5  -4   4  181.28   24.30
  -5  -4  -4  201.58   20.90
   5  -4   4  183.18   16.20
   5  -4   4  174.48   19.40
   5  -4   4  184.18   15.70
  -5  -4  -4  222.48   19.40
   5  -4   4  203.68   18.30
   5   4   4  187.98   27.20
  -5   4  -4  199.98   13.00
   5   4   4  212.68   37.90
  -5   4  -4  210.48   11.40
   5   4   4  208.18   36.90
   5   4   4  202.88   17.40
  -5   4  -4  154.68   26.50
   5   4   4  191.68   14.80
   6  -4   4   87.79   12.60
  -6  -4  -4   96.69   16.60
   6  -4   4   58.89   11.40
   6  -4   4   76.79   13.50
   6   4   4   67.49   10.30
  -6   4  -4   69.79    7.10
  -6   4  -4   82.69    9.10
   6   4   4   89.59   14.30
   7  -4   4   50.79   10.20
   7  -4   4   52.39   10.80
   7   4   4   49.50    8.20
   7   4   4   66.69   12.20
  -7   4  -4   56.39    8.10
  -7   4  -4   60.69    7.50
   8  -4   4   27.80    6.70
   8  -4   4   19.50    6.00
   8   4   4   41.30    8.50
   8   4   4   28.30    6.10
  -8   4  -4   33.00    5.70
  -8   4  -4   37.70    6.20
  -8  -5   4  103.69    8.10
  -8  -5   4  113.99   10.50
   8  -5  -4   99.19   11.60
  -8   5   4   89.79    8.10
   8   5  -4  105.19    8.60
   7  -5  -4   39.20    6.70
   7  -5  -4   37.30    8.50
  -7  -5   4   55.79   10.10
  -7  -5   4   40.60    9.80
  -7   5   4   46.20    8.30
   7   5  -4   59.69    9.00
  -7   5   4   52.19    7.80
  -6  -5   4   -2.10    9.70
  -6  -5   4   12.00    8.90
  -6  -5   4   22.50    8.70
   6  -5  -4   36.00   11.70
   6  -5  -4   16.10    8.60
   6  -5  -4    7.40    7.30
  -6  -5   4    6.70    6.10
   6   5  -4   10.30    6.20
  -6   5   4   13.30    6.10
  -6   5   4    6.50    4.80
   6   5  -4   20.10    6.20
  -5  -5   4  174.88   18.80
  -5  -5   4  189.18   18.80
   5  -5  -4  151.58   16.00
   5  -5  -4  169.58   20.10
  -5  -5   4  168.68   14.90
   5  -5  -4  167.88   20.30
  -5  -5   4  170.88   18.50
  -5   5   4  175.08   12.60
  -5   5   4  177.78   13.10
  -5   5   4  159.08   35.70
   5   5  -4  160.88   30.40
   5   5  -4  176.68   12.30
  -5   5   4  133.19   22.80
  -4  -5   4   41.30    9.50
   4  -5  -4   88.39   17.10
  -4  -5   4   67.39   12.20
  -4  -5   4   60.29   11.70
   4  -5  -4   52.89   10.40
   4  -5  -4   65.39   13.40
   4  -5  -4   85.69   21.40
  -4  -5   4   83.09   13.70
  -4   5   4   39.20   22.40
   4   5  -4   71.29    8.50
  -4   5   4   52.69    9.60
  -4   5   4   76.79    7.60
   4   5  -4   60.09   19.60
  -4   5   4   45.50   16.40
  -4   5   4   74.89    9.80
   4   5  -4   49.10   18.10
  -3  -5   4  571.94   28.80
  -3  -5   4  508.85   32.10
  -3  -5   4  549.25   27.90
   3  -5  -4  578.54   34.80
   3  -5  -4  504.85   28.50
   3  -5  -4  564.84   31.90
  -3  -5   4  527.65   36.10
   3  -5  -4  521.75   29.30
  -3  -5   4  544.15   28.00
   3   5  -4  506.25   41.10
  -3   5   4  440.96   54.99
  -3   5   4  508.25   39.60
  -3   5   4  565.64   49.90
   3   5  -4  546.95   22.40
   3   5  -4  586.34   42.90
  -3   5   4  560.34   22.40
  -3   5   4  547.75   24.70
  -2  -5   4   87.29   16.50
  -2  -5   4   71.79   13.30
  -2  -5   4   92.99   12.50
  -2  -5   4   98.79   15.30
  -2  -5   4   90.79   13.40
  -2  -5   4   66.79   11.70
   2  -5  -4   89.79   14.50
   2  -5  -4   74.09   12.20
   2  -5  -4   79.29   12.30
  -2   5   4   91.19    9.50
  -2   5   4   45.80   23.80
   2   5  -4   80.69    7.30
  -2   5   4   84.69   26.20
  -2   5   4   80.29    9.90
  -2   5   4   68.99   25.40
   2   5  -4   73.39   19.00
   1  -5  -4   43.90   11.40
  -1  -5   4   69.99   13.00
  -1  -5   4   69.89   11.10
   1  -5  -4   83.89   15.70
  -1  -5   4   57.79   13.40
  -1  -5   4   87.39   14.80
   1  -5  -4   94.29   17.40
  -1  -5   4   69.39   12.70
  -1   5   4   52.89   16.80
  -1   5   4   45.90   22.10
  -1   5   4   34.60   18.00
  -1   5   4   83.09    9.80
   1   5  -4   84.99    7.50
  -1   5   4   84.29    7.90
   1   5  -4   67.59   19.00
   1   5  -4   72.69   18.60
   0  -5  -4  208.48   20.10
   0  -5  -4  224.78   22.80
   0  -5   4  222.98   25.00
   0  -5   4  235.98   23.70
   0  -5   4  198.48   19.70
   0  -5   4  211.98   16.60
   0  -5   4  232.48   16.80
   0  -5   4  230.88   17.30
   0  -5  -4  204.18   21.20
   0   5   4  207.98   34.90
   0   5  -4  266.67   33.60
   0   5   4  232.78   12.80
   0   5   4  226.38   38.70
   0   5   4  232.28   15.50
   0   5  -4  250.47   31.50
   0   5   4  229.38   28.30
   0   5  -4  223.78   11.50
   1  -5   4  216.78   16.90
   1  -5   4  223.18   20.80
   1  -5   4  203.78   17.30
  -1  -5  -4  244.98   22.40
  -1  -5  -4  220.08   20.40
   1  -5   4  190.48   23.40
  -1  -5  -4  228.18   24.60
  -1  -5  -4  217.28   19.70
   1  -5   4  247.48   16.80
   1  -5   4  210.28   22.00
  -1   5  -4  240.98   47.20
  -1   5  -4  177.38   15.00
   1   5   4  193.08   16.90
   1   5   4  195.28   35.90
   1   5   4  169.68   40.80
   1   5   4  243.48   47.50
  -1   5  -4  220.98   35.20
  -1   5  -4  177.58   28.40
   1   5   4  227.18   15.50
   2  -5   4   75.39   14.90
  -2  -5  -4   51.59   12.70
  -2  -5  -4   94.49   17.80
  -2  -5  -4   79.29   13.30
   2  -5   4   72.89   13.70
   2  -5   4   89.09   17.60
   2  -5   4   76.89   13.30
   2  -5   4   73.89   11.50
  -2  -5  -4   79.49   16.50
   2   5   4   85.79   25.70
   2   5   4   98.29   12.10
  -2   5  -4   70.69   21.20
   2   5   4   66.69   18.60
  -2   5  -4   53.49   19.50
  -2   5  -4   97.69    7.80
   2   5   4  103.29   10.40
  -2   5  -4   75.09   19.70
   2   5   4   48.80   21.30
   3  -5   4  110.59   19.90
   3  -5   4  103.19   14.60
   3  -5   4  116.89   14.00
   3  -5   4  106.69   17.90
   3  -5   4  109.79   11.90
  -3  -5  -4  136.89   17.00
  -3  -5  -4  129.19   17.80
   3   5   4   76.99   23.30
   3   5   4  113.39   11.50
   3   5   4  101.99   26.40
   3   5   4   92.59   20.80
  -3   5  -4  118.39   27.60
  -3   5  -4  118.69    8.80
  -3   5  -4  107.29   26.30
   3   5   4  122.79   13.60
  -3   5  -4   90.29   24.80
   4  -5   4   11.20    6.70
  -4  -5  -4   30.40   10.60
   4  -5   4   20.10    8.80
  -4  -5  -4   13.50    9.10
   4  -5   4   33.00    9.00
   4  -5   4   36.40   11.90
  -4   5  -4   -6.70   19.50
   4   5   4   15.30   22.30
   4   5   4    8.90   27.20
   4   5   4   15.10   16.40
  -4   5  -4   16.50   17.90
   4   5   4   13.40    7.40
   4   5   4   10.70    6.00
  -4   5  -4   24.80    4.70
  -4   5  -4   18.20    5.10
   5  -5   4  159.18   16.70
   5  -5   4  134.19   16.40
  -5  -5  -4  158.48   17.90
   5  -5   4  146.59   14.80
  -5  -5  -4  165.98   16.10
   5  -5   4  161.08   20.00
   5   5   4  157.48   12.90
  -5   5  -4  161.58   11.30
  -5   5  -4  163.48    9.40
   5   5   4  169.88   14.80
  -6  -5  -4  213.08   20.20
   6  -5   4  193.88   19.00
   6  -5   4  177.38   14.80
  -6   5  -4  184.08   11.40
  -6   5  -4  193.48   11.40
   6   5   4  197.38   12.20
  -6   5  -4  175.88    9.60
   7  -5   4  140.39   10.40
   7  -5   4  164.88   14.30
   7   5   4  187.68   16.30
  -7   5  -4  165.58    8.90
  -7   5  -4  168.18    9.50
   7   5   4  175.38   11.80
   7  -6  -4    2.80    5.40
  -7  -6   4    9.70    6.30
  -7  -6   4    7.10    4.10
  -7   6   4    3.60    3.80
   7   6  -4    6.00    3.70
   6  -6  -4   69.99   11.80
  -6  -6   4   45.80    8.60
   6  -6  -4   49.70    7.50
  -6  -6   4   50.09    7.90
   6   6  -4   55.59    7.90
  -6   6   4   60.99    7.70
   6   6  -4   47.10    7.10
  -6   6   4   51.19    6.00
   5  -6  -4   35.60    9.40
  -5  -6   4   32.50   14.20
  -5  -6   4   21.20    9.70
  -5  -6   4   21.70   12.50
   5  -6  -4   28.50    7.10
  -5   6   4   32.20    6.20
   5   6  -4   26.00    5.50
  -5   6   4   24.40    5.60
  -4  -6   4  347.57   23.10
   4  -6  -4  310.17   20.10
  -4  -6   4  320.57   18.90
  -4  -6   4  334.67   22.20
  -4  -6   4  349.47   21.20
   4  -6  -4  359.06   23.90
  -4   6   4  324.27   17.30
  -4   6   4  332.17   17.50
  -3  -6   4  156.98   14.50
   3  -6  -4  178.08   19.70
  -3  -6   4  157.98   17.20
   3  -6  -4  158.58   16.20
  -3  -6   4  167.48   15.30
  -3  -6   4  130.99   17.80
  -3   6   4  167.28   12.90
  -3   6   4  153.88    9.90
  -3   6   4  172.58   12.40
   3   6  -4  149.88   11.20
   3   6  -4  164.88   15.20
   2  -6  -4   89.69   14.80
  -2  -6   4  107.39   13.30
  -2  -6   4  115.79   21.80
   2  -6  -4  113.49   18.90
  -2  -6   4   89.49   13.90
  -2  -6   4  102.29   14.50
  -2  -6   4   93.29   13.10
   2   6  -4  110.29    8.70
  -2   6   4   92.99    8.70
  -2   6   4  100.99   11.10
  -2   6   4   94.09   10.40
   1  -6  -4   13.10   10.60
  -1  -6   4   14.00    8.30
   1  -6  -4   37.30   10.30
  -1  -6   4   21.60    7.40
  -1  -6   4   32.20   13.40
  -1  -6   4   27.90    8.30
   1  -6  -4   15.20    9.10
  -1  -6   4   35.30    9.50
   1   6  -4   34.00    6.20
  -1   6   4   32.30    6.80
   1   6  -4   28.40   18.80
  -1   6   4   43.90    7.50
  -1   6   4   31.00    6.60
  -1   6   4    2.90   19.50
  -1   6   4   28.70   16.10
   0  -6   4   32.20   12.20
   0  -6   4   19.60    7.70
   0  -6  -4   32.00   10.30
   0  -6   4   46.10    9.40
   0  -6  -4   41.20   11.30
   0  -6   4   55.79   10.80
   0  -6  -4   18.70   11.40
   0  -6   4   30.20    8.90
   0   6   4   34.20   27.20
   0   6   4   45.00    9.60
   0   6  -4   36.00    6.40
   0   6  -4   41.00   21.20
   0   6   4   27.20   19.20
   0   6   4   42.50    7.80
   1  -6   4  256.67   17.10
   1  -6   4  268.87   24.00
  -1  -6  -4  289.07   22.10
   1  -6   4  247.18   27.40
   1  -6   4  249.38   19.30
   1  -6   4  244.48   16.30
  -1  -6  -4  268.47   22.80
  -1  -6  -4  212.58   24.90
   1  -6   4  241.98   18.70
   1   6   4  240.78   16.40
   1   6   4  253.47   14.50
  -1   6  -4  251.87   12.70
  -1   6  -4  247.98   13.40
   2  -6   4  216.88   18.10
   2  -6   4  211.18   17.60
  -2  -6  -4  196.38   16.10
   2  -6   4  186.38   23.50
   2  -6   4  220.38   21.70
   2  -6   4  188.38   14.40
   2  -6   4  208.88   15.00
  -2  -6  -4  177.28   18.00
  -2   6  -4  196.58   11.00
  -2   6  -4  201.38   12.00
   2   6   4  172.68   14.50
   2   6   4  195.48   14.80
   3  -6   4  241.68   18.30
   3  -6   4  245.68   23.60
   3  -6   4  220.28   20.10
   3  -6   4  257.67   18.50
   3  -6   4  240.98   14.90
  -3  -6  -4  257.37   22.00
   3  -6   4  251.97   15.90
  -3  -6  -4  262.67   20.50
   3   6   4  239.98   14.60
   3   6   4  248.78   17.20
  -3   6  -4  251.37   12.20
  -3   6  -4  245.88   13.40
   4  -6   4    6.00    7.40
   4  -6   4   15.50    7.40
   4  -6   4    7.20    8.60
  -4  -6  -4   19.90    9.40
   4  -6   4    5.20    8.20
  -4   6  -4   16.30    5.60
   4   6   4   17.90    6.30
  -4   6  -4   15.20    3.90
   4   6   4   13.70    5.60
   5  -6   4   76.39    9.80
   5  -6   4   57.39   10.30
   5  -6   4   51.49   10.00
  -5  -6  -4   80.19   12.20
   5   6   4   71.29    7.60
  -5   6  -4   79.39    7.40
  -5   6  -4   64.09    5.40
   5   6   4   76.39   10.30
   6  -6   4   19.80    5.00
   6  -6   4   12.80    6.30
   6   6   4   18.00    4.50
  -6   6  -4   18.50    3.20
  -5  -7   4   87.29    7.90
   5  -7  -4   93.69    9.90
  -5   7   4  107.19    7.10
  -4  -7   4    5.00    3.70
   4  -7  -4    7.70    6.20
   4  -7  -4    0.10    6.20
  -4  -7   4    8.90    7.40
  -4  -7   4   -1.00    5.50
   4   7  -4    0.70    3.50
  -4   7   4    2.30    3.60
  -4   7   4    3.80    4.10
  -3  -7   4   93.29   12.30
   3  -7  -4   94.29   13.30
  -3  -7   4   77.89    7.90
  -3  -7   4  100.49   11.60
   3  -7  -4   80.09   11.00
   3   7  -4   76.59    7.10
  -3   7   4   80.79    8.50
  -3   7   4   90.79    9.70
  -2  -7   4   55.29    9.80
   2  -7  -4   74.89   12.00
   2  -7  -4   52.19   10.50
  -2  -7   4   54.49    8.40
  -2  -7   4   72.79   12.70
   2   7  -4   59.29    7.10
  -2   7   4   53.09    8.60
   2   7  -4   64.69    9.60
  -2   7   4   59.09    8.10
  -1  -7   4   -2.00    8.40
  -1  -7   4   10.40    7.40
  -1  -7   4    4.50    5.20
   1  -7  -4   -0.60    8.20
   1  -7  -4   -1.70    7.30
  -1  -7   4    0.40    5.30
   1   7  -4    4.50    3.40
  -1   7   4    1.00    3.80
  -1   7   4   10.30    5.40
   1   7  -4    6.40    4.10
   0  -7   4    6.70    5.20
   0  -7  -4   10.80    7.20
   0  -7  -4   17.40    8.80
   0  -7   4   16.90    7.90
   0  -7   4   12.80    5.50
   0  -7   4   14.90    9.00
   0  -7   4   27.80    7.30
   0   7   4   15.90    5.80
   0   7  -4   11.00    3.80
   0   7   4    7.20    4.20
   1  -7   4   10.80    8.00
   1  -7   4   18.10    6.90
   1  -7   4    5.20    5.20
   1  -7   4   18.90    7.30
  -1  -7  -4    9.70    7.00
  -1   7  -4   10.10    3.70
   1   7   4    5.40    4.20
   1   7   4   12.60    5.70
  -2  -7  -4   66.29   12.10
   2  -7   4   44.20    8.70
   2  -7   4   59.99    8.50
   2  -7   4   57.79   11.30
   2   7   4   48.80    7.30
   2   7   4   61.99    9.50
   2   7   4   62.19    8.10
  -2   7  -4   54.59    5.40
  -3  -7  -4   12.50    6.70
   3  -7   4   18.10    5.60
   3  -7   4    5.70    6.40
   3   7   4   26.50    5.30
  -3   7  -4   11.90    3.20
  -3   7  -4   15.20    4.60
   4  -7   4   34.40    5.30
  -4  -7  -4   33.80    6.00
 -11   0   5    2.40    4.40
  11   0  -5    3.30    5.00
 -10   0   5  150.68   13.20
  10   0  -5  129.69   10.70
  10   0  -5  155.08   12.80
   9   0  -5  168.18   54.79
  -9   0   5  105.79   13.10
  -9   0   5   89.19   11.00
   9   0  -5   80.39   12.60
   9   0  -5   93.79   10.90
  -9   0   5   84.39   12.10
  -9   0   5   92.39   15.60
  -8   0   5   17.90    6.30
  -8   0   5   26.90    7.20
   8   0  -5   28.00   13.40
   8   0  -5   12.60   17.00
   8   0  -5   17.40   16.10
   8   0  -5   21.80    6.40
  -8   0   5   35.50   11.20
  -8   0   5   30.40    9.00
   8   0  -5   22.50    7.90
   7   0  -5   74.49   17.30
   7   0  -5  112.99   21.40
   7   0  -5  125.69   13.60
   7   0  -5  118.39   18.70
  -7   0   5  124.39   11.10
   7   0  -5  117.09   11.90
  -7   0   5  121.89   13.40
  -7   0   5  140.39   12.50
  -7   0   5  147.69   16.50
  -6   0   5  192.88   15.30
  -6   0   5  200.28   12.60
  -6   0   5  205.88   16.40
   6   0  -5  232.08   25.10
   6   0  -5  187.68   17.00
   6   0  -5  201.18   23.20
  -6   0   5  200.18   13.60
   5   0  -5 1243.18   46.30
   5   0  -5 1187.88   49.60
   5   0  -5 1266.47   53.09
   5   0  -5 1310.47   54.99
  -5   0   5 1189.88   48.50
  -4   0   5  163.78   14.80
   4   0  -5  200.38   11.90
   3   0  -5   44.90    5.70
  -3   0   5   37.30    6.60
   2   0  -5  503.65   19.90
  -2   0   5  494.55   19.70
   2   0  -5  484.05   25.20
   1   0  -5 3995.90  147.89
  -1   0   5 4245.98  142.89
  -1   0   5 4103.19  143.89
   0   0   5 3262.07  115.69
   0   0   5 3258.07  114.39
   0   0  -5 3199.18  114.79
  -1   0  -5   44.80   10.50
   1   0   5   57.79   11.80
   1   0   5   51.19   10.80
   1   0   5   47.70    8.60
   1   0   5   32.60    7.00
   2   0   5 4956.60  172.98
  -2   0  -5 4850.71  174.68
   2   0   5 5048.79  177.28
   2   0   5 4852.71  177.48
   2   0   5 4723.13  174.58
   3   0   5 3803.92  143.39
   3   0   5 3846.92  140.69
   3   0   5 3882.81  137.99
   3   0   5 3686.93  143.39
  -3   0  -5 3757.32  131.99
   4   0   5  313.47   21.70
  -4   0  -5  356.06   22.90
   4   0   5  293.87   14.80
  -4   0  -5  317.17   14.00
   4   0   5  333.07   28.30
   4   0   5  309.17   28.40
   4   0   5  292.57   26.70
   5   0   5  140.89   17.50
   5   0   5  146.29    9.60
   5   0   5  155.98   21.90
   5   0   5  193.08   23.90
   5   0   5  169.58   14.00
  -5   0  -5  164.58   12.60
  -5   0  -5  161.78   17.30
   5   0   5  175.78   16.70
  -5   0  -5  167.88    9.40
   5   0   5  170.38   26.80
   6   0   5   65.49   12.10
   6   0   5   55.19   10.00
   6   0   5   97.49   17.70
   6   0   5   31.40   16.50
  -7   0  -5   96.69   11.50
   7   0   5   67.29   12.50
   7   0   5   35.30   19.90
  -7   0  -5   77.29    8.70
   7   0   5   79.69   14.20
   7   0   5   92.29   18.20
  -7   0  -5   78.89   12.80
   8   0   5  204.78   17.70
   8   0   5  180.28   16.30
  -8   0  -5  216.78   12.30
  -8   0  -5  203.28   14.50
   9   0   5  128.89   12.00
   9   0   5  124.19   13.30
  -9   0  -5  127.19   10.80
  -9   0  -5  133.09    8.30
 -10   0  -5    1.00    2.80
 -11  -1   5   39.20    7.10
  11  -1  -5   49.20    8.70
  11   1  -5   51.19    8.20
 -11   1   5   41.30    6.80
 -10  -1   5  128.39   12.10
  10  -1  -5  137.39   12.90
  10  -1  -5  132.19    9.90
 -10   1   5  131.59   12.30
  10   1  -5   98.49   11.80
  10   1  -5  110.79    9.90
 -10   1   5  123.09   10.60
  -9  -1   5  127.19   13.60
   9  -1  -5  139.29   16.30
   9  -1  -5  147.39   14.50
  -9  -1   5  116.59   13.20
   9  -1  -5  134.99   11.50
  -9   1   5  114.49   13.80
   9   1  -5  115.39   12.30
   9   1  -5  100.29   13.50
  -9   1   5  115.59   12.30
   8  -1  -5  798.02   32.70
   8  -1  -5  692.83   43.80
   8  -1  -5  755.12   52.29
  -8  -1   5  769.22   34.80
  -8  -1   5  811.82   37.00
   8  -1  -5  783.22   56.89
   8  -1  -5  778.22   34.50
  -8  -1   5  781.92   34.90
   8   1  -5  757.22   34.80
   8   1  -5  764.62   33.60
   8   1  -5  711.83   45.70
  -8   1   5  761.72   33.50
  -8   1   5  771.32   35.10
   8   1  -5  810.52   53.69
   8   1  -5  771.22   53.29
  -8   1   5  737.23   40.90
  -7  -1   5  211.78   17.40
   7  -1  -5  129.99   25.30
  -7  -1   5  140.69   15.30
  -7  -1   5  186.18   16.20
   7  -1  -5  149.99   27.70
   7  -1  -5  173.18   15.20
   7  -1  -5  164.98   20.20
   7  -1  -5  173.68   12.60
  -7   1   5  137.39   14.20
   7   1  -5  145.19   19.70
   7   1  -5  167.48   13.40
   7   1  -5  165.98   27.70
  -7   1   5  166.18   20.40
   7   1  -5  182.78   27.20
  -7   1   5  171.78   13.50
   6  -1  -5  904.71   47.30
   6  -1  -5  967.60   50.19
   6  -1  -5  924.91   42.70
   6  -1  -5  942.81   36.40
  -6  -1   5  859.11   37.20
  -6  -1   5  943.71   38.60
  -6  -1   5  911.21   37.90
   6   1  -5  878.31   47.60
   6   1  -5  917.81   43.10
  -6   1   5  898.31   41.80
   6   1  -5  938.01   47.60
  -6   1   5  874.21   37.40
  -6   1   5  919.41   36.60
  -6   1   5  886.21   37.60
   5  -1  -5  175.48   14.20
   5  -1  -5  208.18   12.20
   5  -1  -5  187.88   18.90
   5  -1  -5  220.48   20.50
  -5  -1   5  190.68   12.50
  -5   1   5  193.88   16.30
   5   1  -5  184.98   11.50
   5   1  -5  205.68   19.80
   5   1  -5  227.08   21.40
   5   1  -5  194.58   15.30
   4  -1  -5 1643.74   61.99
  -4  -1   5 1613.24   59.99
  -4  -1   5 1617.24   58.69
   4  -1  -5 1594.14   58.19
  -4   1   5 1561.24   67.99
   4   1  -5 1437.56   68.79
   4   1  -5 1587.04   59.19
   4   1  -5 1682.73   62.59
  -4   1   5 1618.54   61.79
   4   1  -5 1697.23   62.69
  -3  -1   5 5091.79  178.08
  -3  -1   5 4990.00  179.38
   3  -1  -5 5179.68  180.58
   3   1  -5 5308.47  180.38
  -3   1   5 5299.67  179.98
  -3   1   5 5169.58  181.68
  -3   1   5 5222.48  187.28
   2  -1  -5  467.85   19.70
  -2   1   5  469.25   20.50
  -2   1   5  442.66   26.40
  -2   1   5  442.66   26.00
  -2   1   5  435.46   20.80
   1  -1  -5 2397.86   83.39
   1   1  -5 2199.18   81.99
  -1   1   5 2367.16   84.49
  -1   1   5 2528.35   84.99
  -1   1   5 2344.27   87.99
  -1   1   5 2204.48   87.49
   0  -1   5 1593.44   58.29
   0  -1  -5 1600.04   59.29
   0   1   5 1619.94   64.19
   0   1   5 1647.74   64.19
   0   1  -5 1567.94   58.89
   0   1  -5 1569.44   60.09
   0   1   5 1667.93   61.59
   0   1  -5 1623.84   61.29
   0   1   5 1649.63   60.89
   1  -1   5  236.48   14.70
   1  -1   5  227.38   16.80
  -1   1  -5  240.98   20.00
  -1   1  -5  245.68   17.40
   1   1   5  244.08   17.50
   1   1   5  215.78   20.40
   1   1   5  224.68   20.50
   2  -1   5 2498.35   91.09
   2  -1   5 2526.05   95.49
   2  -1   5 2514.15   97.69
  -2  -1  -5 2473.05   94.09
   2  -1   5 2581.84   90.49
   2   1   5 2626.64  100.29
   2   1   5 2613.74   96.49
  -2   1  -5 2608.94   97.99
   2   1   5 2600.74  101.39
   2   1   5 2624.84   97.59
  -3  -1  -5  976.70   37.30
   3  -1   5 1022.80   41.30
  -3  -1  -5 1056.59   43.00
   3  -1   5  971.90   48.20
   3  -1   5  979.20   48.60
   3  -1   5 1050.49   46.00
   3   1   5 1035.30   51.59
   3   1   5 1035.70   45.50
   3   1   5 1049.89   47.70
  -3   1  -5  984.30   37.20
   3   1   5 1068.89   51.99
   3   1   5  943.21   38.20
  -3   1  -5 1083.49   48.10
  -4  -1  -5  193.78   10.20
  -4  -1  -5  191.28   13.00
   4  -1   5  186.78   14.10
  -4  -1  -5  220.78   15.90
   4  -1   5  170.88   17.30
   4  -1   5  180.08   15.80
   4  -1   5  207.48   25.70
   4   1   5  174.38   24.60
  -4   1  -5  215.38   21.10
  -4   1  -5  193.68   10.10
   4   1   5  193.68   20.80
   4   1   5  172.38   14.90
   4   1   5  187.38   25.40
   4   1   5  190.48   11.60
   4   1   5  227.98   19.70
   5  -1   5  243.68   25.40
   5  -1   5  262.47   30.00
  -5  -1  -5  316.07   16.60
   5  -1   5  277.47   18.20
   5  -1   5  336.57   21.90
  -5  -1  -5  334.67   20.30
   5  -1   5  293.07   22.10
  -5   1  -5  326.37   25.00
   5   1   5  300.77   24.60
   5   1   5  340.07   29.90
   5   1   5  303.97   33.50
   5   1   5  291.57   15.70
   5   1   5  285.47   19.90
   5   1   5  280.97   34.30
  -5   1  -5  291.77   16.60
  -5   1  -5  323.17   14.30
   5   1   5  309.47   25.40
   6  -1   5  190.48   34.60
   6  -1   5  239.98   20.70
  -6  -1  -5  239.58   14.80
  -6  -1  -5  222.28   16.70
  -6  -1  -5  230.48   13.60
   6  -1   5  216.08   20.10
   6  -1   5  225.98   17.10
   6   1   5  198.18   13.20
   6   1   5  208.48   17.40
  -6   1  -5  222.48   14.80
   6   1   5  248.58   19.40
   6   1   5  217.28   33.40
   6   1   5  203.88   28.90
  -6   1  -5  230.08   14.40
   6   1   5  214.18   37.80
  -6   1  -5  219.28   11.50
  -6   1  -5  237.88   25.10
   7  -1   5  835.82   39.20
   7  -1   5  730.93   58.79
  -7  -1  -5  853.51   35.10
   7  -1   5  823.72   37.20
  -7   1  -5  797.62   34.30
  -7   1  -5  855.81   33.50
   7   1   5  786.82   36.20
  -7   1  -5  732.73   40.10
   7   1   5  792.02   38.30
   7   1   5  772.32   45.40
   7   1   5  834.62   60.89
   8  -1   5  221.58   16.80
   8  -1   5  193.28   18.10
  -8  -1  -5  246.58   15.30
   8   1   5  242.48   17.20
   8   1   5  234.88   19.00
  -8   1  -5  229.78   13.30
  -8   1  -5  227.38   15.00
   9  -1   5   28.90    6.60
  -9  -1  -5   57.79    7.80
   9   1   5   32.10    7.30
  -9   1  -5   45.60    7.70
   9   1   5   45.40    9.40
  -9   1  -5   43.80    6.30
  11  -2  -5   23.80    4.90
 -11   2   5   16.30    4.10
  11   2  -5   17.80    4.40
 -10  -2   5    1.40    5.20
  10  -2  -5    3.90    5.90
 -10  -2   5    1.80    5.00
  10   2  -5   -1.40    5.90
 -10   2   5   10.50    6.00
  10   2  -5    4.10    4.30
 -10   2   5    3.40    4.60
  -9  -2   5  285.77   17.50
   9  -2  -5  288.37   19.20
   9  -2  -5  266.67   15.20
  -9  -2   5  293.77   17.60
  -9   2   5  266.87   17.70
  -9   2   5  279.27   17.30
   9   2  -5  262.87   16.50
   9   2  -5  261.27   17.90
   8  -2  -5   89.99   10.90
   8  -2  -5   85.19   14.30
   8  -2  -5   64.39   29.30
   8  -2  -5   93.09   19.90
   8  -2  -5  116.09   16.30
  -8  -2   5  118.59   13.20
   8  -2  -5   95.49   21.70
  -8  -2   5  114.39   10.90
  -8  -2   5   80.59   14.50
  -8  -2   5   94.49   13.90
   8   2  -5   79.59   23.50
   8   2  -5  119.29   12.80
  -8   2   5  105.59   13.30
  -8   2   5  122.09   20.10
  -8   2   5   90.39   11.80
   8   2  -5   86.69   21.50
  -7  -2   5  175.08   15.70
   7  -2  -5  163.88   30.40
   7  -2  -5  192.38   17.00
  -7  -2   5  178.18   13.50
   7  -2  -5  166.28   13.70
   7  -2  -5  214.08   35.00
  -7  -2   5  168.78   14.20
  -7  -2   5  164.48   18.60
   7  -2  -5  195.68   25.00
   7   2  -5  165.58   14.20
  -7   2   5  158.78   13.00
   7   2  -5  203.68   29.60
  -7   2   5  136.89   11.60
  -7   2   5  179.18   15.40
  -7   2   5  175.08   21.00
   7   2  -5  192.58   28.60
  -6  -2   5  187.08   12.70
  -6  -2   5  155.98   16.80
   6  -2  -5  183.88   17.90
  -6  -2   5  175.38   13.70
   6  -2  -5  170.98   23.20
   6  -2  -5  158.98   12.30
   6  -2  -5  158.98   26.30
   6  -2  -5  159.88   16.60
   6  -2  -5  160.18   17.90
  -6  -2   5  170.18   13.30
   6   2  -5  173.48   12.60
   6   2  -5  176.48   25.40
   6   2  -5  161.78   23.40
  -6   2   5  180.48   11.70
  -6   2   5  175.58   14.40
  -6   2   5  182.68   19.90
  -6   2   5  169.48   12.40
   5  -2  -5  338.37   20.20
  -5  -2   5  294.17   18.30
   5  -2  -5  335.27   20.60
  -5  -2   5  333.87   15.40
  -5  -2   5  338.47   25.30
   5  -2  -5  330.07   27.20
   5  -2  -5  351.26   20.20
  -5  -2   5  319.97   22.10
  -5   2   5  350.56   33.10
   5   2  -5  352.36   26.90
  -5   2   5  320.17   16.30
  -5   2   5  328.37   22.60
  -5   2   5  313.77   18.30
   5   2  -5  307.77   15.10
  -5   2   5  327.67   20.60
   5   2  -5  329.07   30.40
  -5   2   5  366.36   21.50
  -4  -2   5  352.26   15.30
   4  -2  -5  390.46   17.80
  -4  -2   5  405.56   15.40
   4  -2  -5  401.36   20.30
   4   2  -5  382.06   24.20
  -4   2   5  398.96   23.50
   4   2  -5  448.06   24.40
  -4   2   5  359.16   32.00
  -4   2   5  365.16   31.00
  -4   2   5  404.16   23.80
   3  -2  -5 1123.69   44.50
  -3   2   5 1067.19   54.49
  -3   2   5 1088.69   55.79
  -3   2   5 1162.88   49.00
   3   2  -5 1200.88   45.20
   3   2  -5 1165.78   45.80
  -3   2   5 1198.88   47.90
   2  -2  -5  342.87   16.90
  -2   2   5  361.16   19.80
  -2   2   5  312.97   31.80
  -2   2   5  355.26   28.10
   2   2  -5  321.47   16.20
  -2   2   5  370.46   22.00
   1  -2  -5  500.45   21.50
   1   2  -5  477.15   22.70
  -1   2   5  493.35   31.60
  -1   2   5  504.45   24.50
   1   2  -5  480.55   21.40
  -1   2   5  499.25   27.30
  -1   2   5  471.45   30.40
   0  -2  -5 2142.19   78.59
   0   2   5 2203.58   87.19
   0   2  -5 2219.48   81.99
   0   2   5 2234.58   84.09
   0   2   5 2152.28   86.59
   0   2   5 2114.99   86.99
   0   2  -5 2071.29   79.89
   0   2  -5 2200.78   82.19
   1  -2   5  514.75   25.50
  -1  -2  -5  573.84   25.30
  -1   2  -5  606.74   34.20
  -1   2  -5  567.84   29.30
  -1   2  -5  620.84   34.10
   1   2   5  593.44   30.90
   1   2   5  577.54   34.90
   1   2   5  526.95   33.20
   1   2   5  595.04   30.50
  -2  -2  -5 1778.82   65.19
   2  -2   5 1818.12   72.79
  -2  -2  -5 1797.42   68.69
   2   2   5 1977.80   75.49
   2   2   5 1856.51   74.69
  -2   2  -5 1943.11   80.59
  -2   2  -5 1694.63   64.69
   2   2   5 1811.02   78.19
   2   2   5 1918.31   78.99
  -2   2  -5 1910.61   75.89
   2   2   5 1783.42   65.89
  -3  -2  -5 4460.45  158.88
  -3  -2  -5 4505.65  163.18
   3   2   5 4759.22  170.78
  -3   2  -5 4882.01  173.08
  -3   2  -5 4423.16  158.88
   3   2   5 4478.05  160.38
  -3   2  -5 4698.53  176.68
   3   2   5 4522.85  174.68
   3   2   5 4624.34  175.28
  -4  -2  -5  258.27   20.60
  -4  -2  -5  301.67   16.30
   4  -2   5  273.77   21.50
  -4  -2  -5  271.67   16.70
   4  -2   5  275.27   17.80
  -4  -2  -5  294.47   19.10
   4  -2   5  290.77   28.70
   4   2   5  257.67   17.20
   4   2   5  300.17   32.40
   4   2   5  311.97   31.50
  -4   2  -5  230.98   31.60
   4   2   5  281.67   24.20
   4   2   5  253.77   20.50
   4   2   5  274.37   15.00
  -4   2  -5  276.77   13.00
   5  -2   5  301.07   19.00
   5  -2   5  258.67   18.20
   5  -2   5  272.37   33.90
   5  -2   5  276.27   22.30
  -5  -2  -5  283.57   16.40
  -5  -2  -5  269.77   21.70
  -5  -2  -5  284.97   16.90
   5   2   5  261.27   34.00
   5   2   5  283.37   15.90
   5   2   5  265.37   22.60
  -5   2  -5  259.37   15.80
  -5   2  -5  258.87   26.30
   5   2   5  272.17   19.20
  -5   2  -5  281.27   13.50
   5   2   5  243.68   34.10
   5   2   5  251.27   25.60
   6  -2   5  510.75   27.30
   6  -2   5  522.85   25.90
   6  -2   5  422.86   50.19
   6  -2   5  513.95   30.30
  -6  -2  -5  525.05   24.50
  -6   2  -5  515.35   21.20
  -6   2  -5  524.45   23.70
   6   2   5  510.15   36.40
   6   2   5  483.45   23.50
   6   2   5  529.35   45.20
  -6   2  -5  502.65   24.10
   6   2   5  538.45   28.30
   6   2   5  392.26   47.40
   7  -2   5  212.98   20.90
  -7  -2  -5  256.77   15.80
   7   2   5  189.28   35.80
  -7   2  -5  193.58   21.00
  -7   2  -5  238.68   15.10
   7   2   5  215.68   19.10
   7   2   5  200.78   17.80
  -7   2  -5  251.27   14.30
   7   2   5  199.18   26.10
   8  -2   5   73.79   14.70
  -8  -2  -5   60.39    9.10
   8  -2   5   48.40    9.00
  -8   2  -5   69.49    8.10
  -8   2  -5   53.39    9.30
   8   2   5   55.69   10.20
   8   2   5   58.39   11.60
   9  -2   5   55.79    9.20
   9  -2   5   34.90    6.80
  -9  -2  -5   43.70    7.00
   9   2   5   46.90    7.90
  -9   2  -5   41.80    5.80
  -9   2  -5   34.80    6.90
 -10  -3   5  143.39    9.50
  10  -3  -5  166.18   12.20
 -10   3   5  156.28   10.00
  10   3  -5  121.89   11.10
  10   3  -5  140.19    9.10
  -9  -3   5  213.88   14.50
   9  -3  -5  190.48   14.90
   9  -3  -5  218.78   16.10
  -9   3   5  198.48   14.10
   9   3  -5  226.78   15.30
  -9   3   5  226.78   14.50
   9   3  -5  221.18   13.90
   8  -3  -5  168.38   16.60
  -8  -3   5  171.28   15.80
  -8  -3   5  173.88   17.40
  -8   3   5  154.88   14.50
  -8   3   5  185.18   14.10
   8   3  -5  186.18   14.20
  -8   3   5  169.38   12.50
   7  -3  -5  141.99   12.70
   7  -3  -5  157.58   19.20
   7  -3  -5  161.08   18.00
  -7  -3   5  157.58   15.70
   7  -3  -5   80.49   29.60
   7  -3  -5  176.58   17.90
  -7  -3   5  110.49   19.30
   7   3  -5  174.48   30.50
  -7   3   5  157.88   13.80
  -7   3   5  153.18   23.50
   7   3  -5  167.68   27.40
  -7   3   5  141.99   14.50
  -7   3   5  163.38   12.50
   7   3  -5  171.58   14.10
   6  -3  -5 1187.88   50.99
   6  -3  -5 1247.78   68.69
   6  -3  -5 1258.37   51.79
  -6  -3   5 1289.97   50.29
   6  -3  -5 1284.57   55.59
   6  -3  -5 1194.78   47.40
  -6  -3   5 1203.98   51.09
  -6   3   5 1231.18   47.50
   6   3  -5 1175.48   60.29
  -6   3   5 1091.99   51.89
   6   3  -5 1313.07   63.89
   6   3  -5 1268.57   47.70
  -6   3   5 1239.48   48.80
  -6   3   5 1230.68   61.19
  -6   3   5 1262.47   58.39
   5  -3  -5 1296.77   63.29
  -5  -3   5 1232.38   50.19
   5  -3  -5 1255.87   52.89
   5  -3  -5 1252.77   50.89
  -5  -3   5 1198.18   52.79
  -5  -3   5 1277.47   49.80
   5  -3  -5 1267.57   47.20
  -5  -3   5 1119.09   47.60
   5   3  -5 1274.47   59.59
  -5   3   5 1261.77   48.10
   5   3  -5 1103.79   46.60
  -5   3   5 1185.58   49.30
   5   3  -5 1278.57   57.89
  -5   3   5 1214.38   68.09
  -5   3   5 1283.07   47.50
  -5   3   5 1330.47   57.49
  -5   3   5 1179.78   55.79
   4  -3  -5    1.20    8.90
   4  -3  -5    6.10    5.20
  -4  -3   5   15.00    6.60
  -4  -3   5   12.90   13.10
   4  -3  -5    7.20    6.20
  -4  -3   5   10.00    5.60
  -4  -3   5    8.50    6.40
  -4   3   5    6.30   15.40
  -4   3   5   -4.10   12.80
   4   3  -5    9.30   11.60
  -4   3   5    9.70    9.50
  -4   3   5    2.60    8.70
  -4   3   5   13.00    3.00
  -4   3   5    9.80    4.60
  -4   3   5   15.70    7.80
   4   3  -5   15.10   10.10
   3  -3  -5  305.37   15.50
  -3  -3   5  321.97   17.90
  -3  -3   5  303.77   18.40
   3  -3  -5  295.67   17.30
   3   3  -5  307.17   21.90
   3   3  -5  293.57   20.60
  -3   3   5  297.37   23.80
  -3   3   5  317.37   22.20
  -3   3   5  293.97   15.40
  -3   3   5  325.57   13.20
  -3   3   5  311.67   31.10
  -3   3   5  275.37   31.50
   2  -3  -5  342.67   17.90
   2  -3  -5  341.27   16.20
   2   3  -5  318.07   20.90
  -2   3   5  322.47   13.70
  -2   3   5  315.47   30.50
  -2   3   5  349.17   22.40
  -2   3   5  331.67   31.40
  -2   3   5  339.47   24.90
   2   3  -5  326.27   21.10
   1  -3  -5 1235.18   46.80
   1  -3  -5 1221.98   44.30
  -1   3   5 1251.47   59.09
   1   3  -5 1211.68   50.79
  -1   3   5 1171.68   51.29
   1   3  -5 1243.08   50.99
  -1   3   5 1093.99   42.70
  -1   3   5 1204.38   54.59
  -1   3   5 1124.99   58.59
   0  -3  -5  370.16   18.10
   0   3  -5  391.06   26.50
   0   3   5  399.76   31.40
   0   3  -5  387.66   26.20
   0   3   5  369.66   24.00
   0   3   5  344.97   15.30
   0   3   5  394.36   31.20
   0   3  -5  311.97   27.60
   0   3   5  396.66   26.90
  -1  -3  -5   56.19    8.00
  -1  -3  -5   58.39    6.30
   1   3   5   66.19   12.70
   1   3   5   47.40   15.40
  -1   3  -5   58.39   13.90
  -1   3  -5   70.89   15.40
  -1   3  -5   58.69   11.70
   1   3   5   42.60   14.30
   1   3   5   58.69    6.30
  -2  -3  -5  408.86   23.60
  -2  -3  -5  440.26   18.00
   2  -3   5  413.36   26.20
   2  -3   5  413.16   21.20
  -2  -3  -5  478.85   21.60
   2  -3   5  412.96   23.60
  -2  -3  -5  449.36   24.90
  -2   3  -5  508.05   36.00
   2   3   5  460.05   19.40
  -2   3  -5  489.25   32.00
  -2   3  -5  493.95   36.40
  -2   3  -5  463.35   18.20
   2   3   5  458.25   30.80
   2   3   5  451.95   34.60
   2   3   5  473.35   35.80
   2   3   5  439.26   22.20
   3  -3   5  364.86   21.00
   3  -3   5  357.66   19.30
   3  -3   5  324.87   18.80
  -3  -3  -5  389.76   24.40
  -3  -3  -5  368.26   21.70
   3  -3   5  339.17   21.90
   3  -3   5  373.96   26.10
  -3  -3  -5  368.06   18.70
  -3  -3  -5  363.36   18.30
  -3   3  -5  356.66   29.30
   3   3   5  393.56   29.60
   3   3   5  361.86   22.20
   3   3   5  367.06   17.60
  -3   3  -5  402.96   37.10
   3   3   5  343.07   34.20
   3   3   5  334.07   34.10
  -3   3  -5  365.76   15.90
  -4  -3  -5  222.18   18.60
  -4  -3  -5  234.28   14.40
  -4  -3  -5  218.18   19.30
  -4  -3  -5  208.18   12.70
   4  -3   5  231.98   17.40
   4  -3   5  193.98   14.00
   4  -3   5  202.48   18.60
   4  -3   5  209.48   14.80
   4  -3   5  204.28   22.50
   4   3   5  190.28   30.00
  -4   3  -5  190.58   25.40
   4   3   5  216.38   25.20
   4   3   5  209.28   18.10
  -4   3  -5  219.38   13.30
   4   3   5  231.28   31.90
  -4   3  -5  228.58   11.70
   4   3   5  213.58   16.20
   4   3   5  222.48   14.00
  -4   3  -5  230.98   32.70
  -5  -3  -5  157.28   12.10
   5  -3   5  125.19   13.60
   5  -3   5  126.89   20.40
   5  -3   5  106.79   14.90
  -5  -3  -5  105.59   17.10
  -5  -3  -5  126.69   16.60
   5  -3   5  122.99   17.40
   5   3   5  141.59   23.40
  -5   3  -5  136.19   11.30
   5   3   5  108.79   24.20
   5   3   5  139.39   12.90
  -5   3  -5  175.38   25.00
   5   3   5  129.69   18.00
   5   3   5  121.69   15.60
  -5   3  -5  139.19    9.40
   5   3   5  149.39   35.00
   6  -3   5  316.87   26.30
  -6  -3  -5  339.17   18.30
  -6  -3  -5  326.57   24.90
   6  -3   5  277.07   19.90
   6  -3   5  329.37   23.90
   6   3   5  336.27   22.00
   6   3   5  315.97   30.60
  -6   3  -5  356.86   17.70
   6   3   5  326.37   41.20
   6   3   5  205.28   57.19
  -6   3  -5  343.27   15.00
  -6   3  -5  279.77   29.10
   6   3   5  308.07   17.50
   7  -3   5  379.46   23.70
   7  -3   5  378.16   25.30
  -7  -3  -5  396.86   19.20
   7   3   5  347.97   17.60
   7   3   5  371.36   22.20
  -7   3  -5  390.76   18.70
   8  -3   5   29.00    8.10
   8  -3   5   49.70    8.50
  -8  -3  -5   48.30    7.60
   8   3   5   45.50    8.70
  -8   3  -5   43.70    5.60
   8   3   5   49.60    9.50
   9  -3   5    4.80    4.70
   9   3   5    4.90    3.80
  -9   3  -5    9.10    3.20
   9  -4  -5   57.39    7.00
  -9  -4   5   58.79    7.80
   9  -4  -5   66.99   10.40
  -9   4   5   56.29    6.30
  -9   4   5   59.59    8.10
   9   4  -5   74.29    7.80
   9   4  -5   75.29   10.90
  -8  -4   5   21.20    8.10
   8  -4  -5   22.10    7.60
   8  -4  -5   27.90    9.50
  -8  -4   5   33.40    7.30
  -8   4   5   37.70    6.70
   8   4  -5   27.80    6.40
  -8   4   5   24.30    5.40
  -7  -4   5  186.38   19.90
  -7  -4   5  160.18   15.50
   7  -4  -5  151.38   17.10
   7  -4  -5  160.88   15.00
  -7   4   5  149.79   12.00
   7   4  -5  164.18   13.90
  -7   4   5  172.58   13.90
   6  -4  -5  211.68   19.80
  -6  -4   5  202.78   19.60
   6  -4  -5  222.18   32.70
  -6  -4   5  217.48   21.40
   6  -4  -5  202.78   19.90
  -6  -4   5  224.58   16.90
   6  -4  -5  241.28   18.90
   6  -4  -5  216.58   20.90
  -6   4   5  228.78   14.60
   6   4  -5  211.58   14.40
  -6   4   5  238.68   15.90
   6   4  -5  158.48   27.40
   6   4  -5  167.68   24.80
  -6   4   5  167.18   34.60
  -5  -4   5  532.35   26.60
   5  -4  -5  632.24   52.79
   5  -4  -5  486.15   30.50
   5  -4  -5  509.25   29.40
  -5  -4   5  529.35   30.60
   5  -4  -5  477.25   27.30
  -5  -4   5  483.05   27.00
  -5  -4   5  469.85   25.60
   5  -4  -5  533.35   29.00
   5   4  -5  521.65   36.90
   5   4  -5  538.15   23.00
  -5   4   5  499.05   23.60
   5   4  -5  522.45   40.30
  -5   4   5  469.35   33.90
  -5   4   5  536.85   25.20
  -4  -4   5   65.99   14.50
   4  -4  -5  103.29   18.70
   4  -4  -5   80.09   12.90
   4  -4  -5   89.49   14.80
  -4  -4   5  105.59   19.70
   4  -4  -5   80.59   19.40
  -4  -4   5   93.89   17.70
  -4  -4   5   82.19   12.20
  -4   4   5   83.59   10.90
   4   4  -5  104.89   22.10
  -4   4   5   84.79   19.90
  -4   4   5   62.49    6.70
   4   4  -5   72.79   15.90
  -4   4   5   52.89   20.70
   4   4  -5   86.99    7.20
  -4   4   5  102.89   11.80
  -3  -4   5  248.58   16.30
  -3  -4   5  271.57   18.50
  -3  -4   5  285.57   21.20
  -3  -4   5  260.67   16.70
   3  -4  -5  261.47   29.20
   3  -4  -5  282.97   18.50
   3  -4  -5  285.67   19.00
  -3  -4   5  283.07   17.90
  -3  -4   5  287.07   24.60
   3  -4  -5  259.27   20.10
  -3   4   5  269.87   26.20
  -3   4   5  256.57   37.70
   3   4  -5  237.78   12.20
   3   4  -5  278.97   26.90
  -3   4   5  262.87   15.10
   3   4  -5  238.68   24.60
  -3   4   5  307.87   36.30
  -3   4   5  240.38   15.70
  -3   4   5  287.87   12.60
   2  -4  -5   44.00    9.90
  -2  -4   5   54.19   10.40
   2  -4  -5   33.30   13.80
   2  -4  -5   36.20    8.40
  -2  -4   5   38.60   11.60
  -2  -4   5   49.10    7.90
   2  -4  -5   71.89   10.20
  -2  -4   5   45.30    9.70
  -2  -4   5   49.20    9.20
   2  -4  -5   38.50    9.20
  -2  -4   5   47.40   10.20
  -2   4   5   33.30   19.20
   2   4  -5   50.29    4.90
   2   4  -5   55.29   13.20
  -2   4   5   61.39    6.40
  -2   4   5   57.99   13.80
  -2   4   5   45.70   18.70
  -2   4   5   67.99    8.20
   2   4  -5   48.40   13.70
  -1  -4   5  146.79   13.00
   1  -4  -5  154.88   14.70
  -1  -4   5  150.68   14.60
   1  -4  -5  140.09   17.10
   1  -4  -5  148.19   15.50
  -1  -4   5  128.69   18.90
  -1  -4   5  155.38   17.80
   1  -4  -5  151.28   11.90
  -1  -4   5  144.09   14.80
  -1  -4   5  149.19   12.30
  -1   4   5  145.69   27.90
  -1   4   5  181.28   29.10
  -1   4   5  154.48    8.80
   1   4  -5  140.09   22.60
  -1   4   5  128.09   10.80
   1   4  -5  138.59    7.60
   1   4  -5  159.68   21.50
  -1   4   5  164.98   21.50
   0  -4   5   33.20    9.70
   0  -4  -5   35.80    8.90
   0  -4   5   32.40    9.40
   0  -4   5   24.90    6.40
   0  -4  -5   43.40    9.10
   0  -4   5   26.40    9.80
   0  -4   5   36.30    6.90
   0  -4   5   40.50    8.90
   0  -4  -5   17.10    8.50
   0  -4  -5   35.10    7.60
   0   4   5   25.40    4.60
   0   4   5   33.70   17.00
   0   4   5   31.70   12.70
   0   4  -5   31.30   13.50
   0   4   5   48.30   17.10
   0   4  -5   27.80    4.70
   0   4   5   38.40    8.70
   0   4   5   31.10    6.10
   0   4  -5   25.90   16.50
   1  -4   5  294.97   17.60
  -1  -4  -5  314.67   23.70
   1  -4   5  320.57   22.00
  -1  -4  -5  304.07   21.30
   1  -4   5  301.27   17.90
   1  -4   5  297.37   22.70
  -1  -4  -5  316.67   16.00
   1  -4   5  313.37   19.60
  -1  -4  -5  339.07   21.80
  -1  -4  -5  298.47   20.00
  -1   4  -5  293.17   26.90
   1   4   5  254.67   17.80
  -1   4  -5  329.17   31.10
  -1   4  -5  332.77   32.90
   1   4   5  340.57   35.00
   1   4   5  304.17   14.70
   1   4   5  349.57   34.40
  -1   4  -5  296.57   13.50
   1   4   5  317.47   16.80
   1   4   5  301.77   28.90
   2  -4   5  229.18   17.70
  -2  -4  -5  204.18   11.40
   2  -4   5  212.78   16.10
   2  -4   5  216.28   14.60
  -2  -4  -5  222.38   19.40
  -2  -4  -5  241.78   18.90
   2  -4   5  214.28   18.20
   2  -4   5  226.18   20.10
  -2  -4  -5  241.28   20.70
  -2  -4  -5  215.18   22.30
   2  -4   5  192.58   22.90
   2   4   5  231.88   15.70
   2   4   5  212.88   32.40
  -2   4  -5  229.38   30.40
   2   4   5  230.88   13.20
  -2   4  -5  222.68   11.20
  -2   4  -5  217.18   25.60
  -2   4  -5  218.28   31.90
   2   4   5  191.18   31.70
   3  -4   5  611.24   29.40
   3  -4   5  590.74   37.00
   3  -4   5  620.24   31.10
   3  -4   5  604.64   28.90
  -3  -4  -5  662.33   34.60
  -3  -4  -5  707.23   35.20
   3  -4   5  612.74   32.80
  -3   4  -5  612.64   26.30
  -3   4  -5  554.34   42.20
   3   4   5  686.93   33.10
   3   4   5  602.74   48.70
   3   4   5  604.64   42.20
  -3   4  -5  669.63   25.40
   3   4   5  657.63   48.40
   3   4   5  651.83   27.80
  -3   4  -5  653.63   51.29
   4  -4   5   -3.90    7.50
   4  -4   5   10.90   11.50
   4  -4   5    6.90    7.00
  -4  -4  -5    1.20    3.50
   4  -4   5   20.00    8.50
  -4  -4  -5    4.70    8.70
   4  -4   5    7.00    9.40
   4  -4   5    0.20    5.30
  -4  -4  -5   14.30    9.30
   4   4   5   10.80    7.40
  -4   4  -5   19.60   13.80
   4   4   5   -4.70   19.00
  -4   4  -5    2.20   17.40
   4   4   5    5.40   17.80
   4   4   5   13.90    7.30
   4   4   5    2.10   11.10
   4   4   5   10.10    6.10
  -4   4  -5    4.60    4.90
  -4   4  -5    0.80    4.30
   5  -4   5  438.86   41.30
  -5  -4  -5  411.46   27.70
   5  -4   5  394.46   25.90
  -5  -4  -5  437.16   31.50
   5  -4   5  443.26   30.40
   5   4   5  363.06   25.70
  -5   4  -5  327.57   49.40
   5   4   5  435.56   24.90
  -5   4  -5  346.27   22.80
  -5   4  -5  413.66   17.60
   5   4   5  438.46   49.30
   5   4   5  362.56   56.19
   5   4   5  277.77   46.20
   5   4   5  365.66   20.30
  -6  -4  -5   43.90   10.50
   6  -4   5   36.00    8.40
   6  -4   5   25.00    8.30
   6  -4   5   27.00    7.50
   6   4   5   51.19    9.80
  -6   4  -5   43.80    7.70
  -6   4  -5   44.00    6.40
   6   4   5   31.60    6.40
   7  -4   5   11.10    7.40
   7  -4   5    5.60    8.80
   7  -4   5   10.10    4.80
   7   4   5   19.70    7.00
   7   4   5   14.20    4.20
  -7   4  -5   15.10    3.10
  -7   4  -5   26.30    5.00
  -7   4  -5   34.30    6.80
   7   4   5   14.20    7.10
   8  -4   5   41.00    6.90
  -8   4  -5   36.20    4.40
   8   4   5   49.90    8.20
  -8   4  -5   41.80    5.90
   8   4   5   46.20    9.50
   8  -5  -5    9.00    5.90
  -8  -5   5   11.70    5.60
  -8  -5   5    8.90    4.70
   8  -5  -5    0.40    5.80
  -8   5   5   11.00    5.20
  -8   5   5    9.80    4.10
   8   5  -5   15.80    4.40
   7  -5  -5   13.50    6.40
  -7  -5   5    8.20    6.30
  -7  -5   5   15.80    8.70
   7  -5  -5   10.70    6.70
   7   5  -5   19.80    5.80
  -7   5   5    6.80    5.50
  -7   5   5   10.10    4.90
   6  -5  -5   48.20   10.20
  -6  -5   5   53.19   10.00
  -6  -5   5   63.19   11.10
   6  -5  -5   62.79   11.90
  -6  -5   5   48.60   12.30
  -6   5   5   49.70    9.10
  -6   5   5   54.09    9.40
   6   5  -5   58.69    9.60
   6   5  -5   60.89   10.50
   5  -5  -5  138.59   15.40
  -5  -5   5  152.58   17.00
  -5  -5   5  152.28   19.30
  -5  -5   5  127.09   16.00
   5  -5  -5  141.09   18.30
  -5  -5   5  147.69   14.20
   5  -5  -5  144.69   21.60
  -5   5   5  166.58   12.20
   5   5  -5  158.98   29.10
  -5   5   5  106.09   23.50
  -5   5   5  108.99   35.90
  -5   5   5  140.49   12.00
  -5   5   5  147.19   12.10
   5   5  -5  148.89   11.10
   4  -5  -5  226.68   33.40
  -4  -5   5  259.67   18.80
  -4  -5   5  257.47   18.10
  -4  -5   5  267.67   18.90
   4  -5  -5  237.48   25.80
  -4  -5   5  254.17   22.50
   4  -5  -5  244.48   19.50
   4  -5  -5  289.77   23.20
  -4   5   5  214.88   15.80
  -4   5   5  215.88   26.60
   4   5  -5  253.87   31.10
   4   5  -5  259.77   13.50
  -4   5   5  277.17   16.00
  -4   5   5  295.57   45.10
  -3  -5   5   78.79   13.70
  -3  -5   5   81.59   17.00
   3  -5  -5   82.49   15.20
  -3  -5   5   80.29   13.10
  -3  -5   5   83.89   11.30
   3  -5  -5  112.39   17.90
  -3  -5   5   91.39   13.00
  -3  -5   5   81.99   16.50
   3  -5  -5   63.29   10.70
   3   5  -5   94.49   19.70
  -3   5   5   89.39    8.10
  -3   5   5   71.19   10.10
  -3   5   5   53.69   16.20
  -3   5   5   26.10   32.60
   3   5  -5   71.59    7.30
  -3   5   5   70.69   25.50
   3   5  -5   67.79   18.10
  -2  -5   5  594.14   28.90
   2  -5  -5  538.65   30.10
  -2  -5   5  610.24   37.60
  -2  -5   5  598.94   28.60
   2  -5  -5  644.54   31.80
  -2  -5   5  641.64   32.00
  -2  -5   5  613.84   29.80
   2  -5  -5  592.74   33.40
  -2   5   5  585.74   41.10
  -2   5   5  535.65   49.00
  -2   5   5  511.85   55.49
   2   5  -5  579.04   40.80
  -2   5   5  587.94   25.90
   2   5  -5  646.24   44.10
  -2   5   5  606.54   26.90
  -1  -5   5  185.38   23.70
   1  -5  -5  169.28   18.80
   1  -5  -5  164.68   17.80
   1  -5  -5  153.48   19.70
  -1  -5   5  170.68   17.50
  -1  -5   5  157.58   15.50
  -1  -5   5  169.58   14.90
  -1  -5   5  166.98   15.00
   1   5  -5  150.08   27.80
  -1   5   5  173.88   13.00
  -1   5   5  112.39   26.60
  -1   5   5  170.48   14.50
  -1   5   5  196.28   37.80
   1   5  -5  170.58    9.40
  -1   5   5  154.38   27.40
  -1   5   5  175.38   13.50
   0  -5   5  251.97   25.70
   0  -5  -5  242.88   20.90
   0  -5   5  218.28   17.50
   0  -5   5  223.98   20.70
   0  -5   5  270.37   24.20
   0  -5  -5  244.68   23.40
   0  -5  -5  250.87   21.50
   0  -5   5  236.38   17.50
   0  -5   5  244.98   17.60
   0   5   5  237.48   39.50
   0   5   5  246.48   16.40
   0   5   5  246.08   29.10
   0   5  -5  266.37   38.70
   0   5   5  242.08   37.90
   0   5   5  229.78   15.90
   0   5  -5  221.98   31.80
   0   5  -5  258.77   13.70
  -1  -5  -5  243.28   20.90
   1  -5   5  261.87   22.60
   1  -5   5  205.38   25.10
   1  -5   5  236.68   18.30
   1  -5   5  225.48   17.20
   1  -5   5  219.58   17.30
  -1  -5  -5  248.28   22.40
  -1  -5  -5  253.67   25.40
   1  -5   5  222.08   20.70
  -1   5  -5  214.48   32.80
  -1   5  -5  227.88   11.70
   1   5   5  228.78   15.90
  -1   5  -5  230.48   33.10
   1   5   5  202.88   38.30
   1   5   5  242.18   36.50
   1   5   5  247.88   14.20
   1   5   5  223.38   29.00
   2  -5   5   61.49   12.80
   2  -5   5   75.99   13.20
  -2  -5  -5   45.20   10.80
   2  -5   5   72.89   11.20
   2  -5   5   71.09   11.40
   2  -5   5   62.29   14.60
  -2  -5  -5   72.09   14.10
  -2  -5  -5   70.29   14.90
   2   5   5   65.69   17.50
  -2   5  -5   49.60   21.60
  -2   5  -5   56.99   19.60
  -2   5  -5   31.90   19.20
   2   5   5   61.49   11.30
   2   5   5   75.89   25.70
   2   5   5   64.19   23.40
  -2   5  -5   67.19    7.50
   2   5   5   57.09    9.60
   3  -5   5   40.30    8.50
  -3  -5  -5   13.40    7.90
   3  -5   5   23.50    8.20
  -3  -5  -5   20.20    9.90
   3  -5   5   33.70   10.10
   3  -5   5   17.90   10.10
   3  -5   5   36.70   10.30
   3   5   5   14.00   15.10
  -3   5  -5    7.50   18.50
   3   5   5   35.90    8.40
  -3   5  -5   16.20   21.40
   3   5   5    6.80   19.10
   3   5   5   -3.60   30.50
   3   5   5   36.40    7.00
   4  -5   5   27.70   10.70
  -4  -5  -5   26.00   10.20
   4  -5   5   20.70    7.70
  -4  -5  -5   26.90    8.90
   4  -5   5   18.20    7.50
   4  -5   5   10.90    8.70
   4   5   5   34.20    6.80
  -4   5  -5   28.60    6.00
   4   5   5   34.90    7.50
   4   5   5   24.80    8.50
  -4   5  -5   41.30    6.60
   5  -5   5   67.69   11.20
  -5  -5  -5   38.70   10.40
   5  -5   5   52.59    8.80
   5  -5   5   51.89    9.30
   5  -5   5   49.10   11.30
   5   5   5   56.79    9.10
   5   5   5   59.99   11.70
  -5   5  -5   60.79    8.20
  -5   5  -5   58.89    6.30
   6  -5   5   51.39   10.00
   6  -5   5   42.30    8.40
  -6  -5  -5   47.90    9.40
   6   5   5   45.90    7.00
  -6   5  -5   47.00    6.70
   6   5   5   60.39   10.90
  -6   5  -5   47.20    5.10
  -6   5  -5   37.40    6.80
   7  -5   5  145.29   13.20
   7   5   5  151.48    9.80
   7   5   5  147.69   10.70
   7  -6  -5    1.30    4.90
  -7  -6   5    2.80    5.10
  -7  -6   5    5.10    3.40
  -7   6   5    2.10    3.40
   6  -6  -5    0.50    5.80
   6  -6  -5    0.50    6.00
  -6  -6   5    9.40    7.40
  -6  -6   5    5.10    5.00
  -6   6   5    7.10    4.00
  -6   6   5    6.20    4.60
   6   6  -5    3.30    4.20
  -5  -6   5  107.99   14.60
  -5  -6   5   99.09   14.00
   5  -6  -5  101.69   15.60
   5  -6  -5  106.99   11.90
  -5  -6   5  125.49   15.60
  -5   6   5  110.59   10.10
  -5   6   5  109.59    9.40
   5   6  -5  110.69    9.50
  -4  -6   5   44.70    9.70
  -4  -6   5   27.70    9.90
   4  -6  -5   14.00    9.00
   4  -6  -5   22.40    7.80
  -4  -6   5   35.20    7.60
  -4  -6   5   31.10    8.70
  -4   6   5   38.50    6.90
   4   6  -5   36.50    7.40
  -4   6   5   40.60    8.70
   3  -6  -5   81.79   17.10
  -3  -6   5   62.69   12.10
  -3  -6   5   46.80    9.70
  -3  -6   5   65.19   11.80
   3  -6  -5   82.49   13.60
   3   6  -5   61.09    7.50
  -3   6   5   79.49    9.70
   3   6  -5   46.70    9.20
  -3   6   5   80.39    9.90
  -2  -6   5   30.50    7.60
  -2  -6   5   39.90    8.90
  -2  -6   5   24.80    7.00
   2  -6  -5   40.00    9.30
  -2  -6   5   31.60   11.90
  -2  -6   5   46.60    8.90
   2  -6  -5   28.70   11.00
   2   6  -5   44.50    6.80
  -2   6   5   42.60    7.20
  -2   6   5   38.20    7.20
  -1  -6   5   97.69   20.60
  -1  -6   5   82.99   13.30
  -1  -6   5  111.59   14.00
  -1  -6   5   86.09   12.40
   1  -6  -5   92.99   19.20
  -1  -6   5   74.29   14.20
   1  -6  -5   96.39   16.10
   1   6  -5  104.39    8.20
  -1   6   5   90.29   11.00
  -1   6   5   86.99   10.80
  -1   6   5  101.59    9.20
   0  -6   5  135.49   12.90
   0  -6   5  117.59   13.40
   0  -6   5  121.79   14.40
   0  -6   5  116.49   14.80
   0  -6  -5  123.79   17.80
   0  -6   5  122.89   21.20
   0  -6  -5  101.19   20.10
   0   6  -5  121.99    8.60
   0   6   5  132.19   10.40
   0   6   5  134.59   12.40
  -1  -6  -5   -1.20    9.40
   1  -6   5    0.50    5.70
   1  -6   5   10.80    7.60
   1  -6   5    0.90   11.80
   1  -6   5    5.60    6.20
   1  -6   5   -1.40    7.60
   1  -6   5    2.30    9.50
  -1  -6  -5    0.60    9.30
   1   6   5   11.00    6.40
  -1   6  -5    9.90    4.20
   1   6   5    6.60    5.40
  -1   6  -5    8.80    3.80
   2  -6   5   70.89   14.50
   2  -6   5   52.19   10.60
   2  -6   5   66.29   10.60
   2  -6   5   62.09   10.20
   2  -6   5   44.90   10.30
   2  -6   5   37.10   10.10
  -2   6  -5   53.69    6.70
   2   6   5   41.70    8.70
   2   6   5   52.59   10.80
  -2   6  -5   50.99    7.70
   3  -6   5  129.49   11.60
  -3  -6  -5  131.29   16.00
   3  -6   5  125.69   11.40
   3  -6   5  115.99   14.30
   3  -6   5  133.69   13.80
   3  -6   5  120.99   15.90
   3  -6   5  135.59   19.30
   3   6   5   88.49   15.70
   3   6   5  112.39   10.50
   3   6   5  123.49   12.30
  -3   6  -5  128.99    9.80
  -3   6  -5  129.19    8.20
  -4  -6  -5    7.50    7.60
   4  -6   5   -4.30    6.20
   4  -6   5    8.20    6.40
   4  -6   5    7.40    9.60
   4  -6   5    8.40    6.30
   4   6   5    7.30    4.60
   4   6   5   11.90    6.30
  -4   6  -5    4.30    3.30
  -4   6  -5   -0.20    3.70
   5  -6   5   21.30    5.40
   5  -6   5   14.60    7.30
  -5  -6  -5   20.80    7.10
   5  -6   5   17.70    6.00
  -5   6  -5   22.80    4.30
   5   6   5   22.40    6.20
  -5   6  -5   13.80    3.30
   5  -7  -5   24.60    5.70
  -5   7   5   24.60    4.60
  -4  -7   5   71.19    6.50
  -4  -7   5   70.39   12.10
  -4  -7   5   78.19    9.70
   4  -7  -5   65.69    8.20
  -4   7   5   58.99    7.30
  -4   7   5   73.19    7.50
   4   7  -5   66.69    7.80
  -3  -7   5  109.99   12.70
  -3  -7   5  101.29    8.60
  -3  -7   5   95.29   11.80
   3  -7  -5   95.99   11.10
   3  -7  -5  110.19   13.90
  -3   7   5  109.49    9.00
   3   7  -5  109.79    7.60
  -3   7   5  103.09    9.30
   2  -7  -5   91.89   14.90
  -2  -7   5  104.09   10.50
  -2  -7   5   93.49    9.00
   2  -7  -5  109.39   12.60
  -2  -7   5  122.19   12.90
  -2   7   5   76.79   12.10
   2   7  -5  104.99    7.40
  -2   7   5  115.19   10.00
  -1  -7   5   26.90    5.90
   1  -7  -5   46.00    9.90
  -1  -7   5   35.70    8.10
  -1  -7   5   26.10    6.10
   1  -7  -5   20.90    8.20
  -1   7   5   32.40    6.40
   1   7  -5   28.90    5.90
   1   7  -5   39.10    6.20
   0  -7   5    7.10    8.20
   0  -7   5   12.90    7.00
   0  -7  -5   15.20    8.90
   0  -7  -5   18.30    7.40
   0  -7   5   13.40    4.80
   0  -7   5    9.60    5.10
   0  -7   5   13.00    6.40
   0   7   5   15.20    5.70
   1  -7   5    1.60    4.10
   1  -7   5    3.70    5.20
   1  -7   5    6.60    5.90
   1  -7   5    2.40    7.50
  -1  -7  -5    8.10    6.60
   1  -7   5    4.40    6.40
   1   7   5    7.00    5.30
   1   7   5    9.20    4.60
  -1   7  -5    8.20    3.40
  -2  -7  -5   96.59   12.10
   2  -7   5  100.99   12.20
   2  -7   5  100.69   10.00
   2   7   5  105.09   10.00
  -2   7  -5  115.29    6.80
   2   7   5  123.89    9.50
  -3  -7  -5   12.80    7.60
   3  -7   5   10.00    4.70
  -3   7  -5   12.30    3.00
   3   7   5   13.30    5.30
  11   0  -6   -2.50    4.50
 -11   0   6   -0.80    4.70
  11   0  -6    2.90    4.50
 -10   0   6   34.00    8.30
  10   0  -6   52.49   10.80
  10   0  -6   38.00    7.70
   9   0  -6  474.15   23.70
  -9   0   6  466.05   25.20
  -9   0   6  442.96   22.80
  -9   0   6  449.56   27.90
  -9   0   6  463.35   24.30
   9   0  -6  498.65   22.90
  -8   0   6  630.44   34.00
   8   0  -6  625.44   49.20
  -8   0   6  637.84   29.80
  -8   0   6  642.64   30.70
   8   0  -6  668.83   30.40
   8   0  -6  730.23   30.10
  -8   0   6  669.33   31.60
   8   0  -6  665.23   48.30
   8   0  -6  586.44   40.70
   7   0  -6 1629.84   73.59
  -7   0   6 1714.13   66.29
   7   0  -6 1828.42   65.39
  -7   0   6 1757.62   69.79
   7   0  -6 1645.74   65.79
  -7   0   6 1677.33   65.29
   7   0  -6 1757.72   79.79
  -7   0   6 1855.81   68.49
   7   0  -6 1748.23   81.49
  -6   0   6   15.40    7.10
   6   0  -6   12.00   10.60
  -6   0   6   11.10    6.80
   6   0  -6   18.50    5.90
   6   0  -6   10.00    7.60
   6   0  -6    9.70   10.90
  -6   0   6    5.70    4.80
  -6   0   6   10.40    6.10
  -5   0   6   72.39   10.10
   5   0  -6   66.69    8.10
   5   0  -6   96.49   15.40
   5   0  -6   61.99   11.00
   5   0  -6   74.29   10.80
   4   0  -6  194.98   12.10
   3   0  -6 3199.48  120.29
  -3   0   6 3180.98  114.19
   3   0  -6 3218.18  112.09
  -2   0   6  652.73   26.20
   2   0  -6  718.33   26.50
   1   0  -6    5.40    6.40
  -1   0   6   20.20    4.30
   1   0  -6   14.20    4.40
   0   0   6 4786.22  165.88
   0   0  -6 4711.93  165.18
   0   0   6 4572.44  164.38
  -1   0  -6 7628.74  270.77
   1   0   6 7715.43  270.47
   1   0   6 7618.24  266.67
   1   0   6 7689.93  272.77
   1   0   6 8032.40  278.47
  -2   0  -6 3713.13  133.99
   2   0   6 3893.21  140.99
   2   0   6 3986.90  138.29
   2   0   6 3795.02  142.59
   2   0   6 3912.61  144.09
  -3   0  -6 3571.44  127.89
   3   0   6 3640.64  133.89
   3   0   6 3719.73  141.29
   3   0   6 3547.55  140.29
   3   0   6 3757.72  138.59
  -3   0  -6 3809.52  136.69
   4   0   6 1501.65   71.59
  -4   0  -6 1578.54   56.69
   4   0   6 1509.05   66.19
   4   0   6 1483.65   70.59
   4   0   6 1545.55   65.09
   4   0   6 1337.77   56.59
  -4   0  -6 1442.86   55.29
  -4   0  -6 1522.35   75.39
   5   0   6  166.98   24.60
  -5   0  -6  177.98   18.60
   5   0   6  183.78   15.30
   5   0   6  151.38   17.40
   5   0   6  212.08   29.80
   5   0   6  171.88   18.70
  -5   0  -6  172.88   12.80
  -5   0  -6  186.58   10.20
   5   0   6  183.28   22.70
   6   0   6   42.30   37.90
   6   0   6   39.50   12.50
   6   0   6   58.19   11.60
   6   0   6   81.89   16.50
   6   0   6   40.90    9.00
  -7   0  -6  155.78   16.20
   7   0   6  160.18   19.90
   7   0   6  121.89   26.50
   7   0   6  194.18   31.80
   8   0   6   92.59   14.00
   8   0   6   70.09   12.30
  -8   0  -6   73.69    8.00
  -8   0  -6   76.99   10.10
  -9   0  -6   82.69    8.40
   9   0   6   90.29   10.00
  -9   0  -6   85.39    6.20
   9   0   6   61.39   11.60
  11  -1  -6   11.80    6.00
 -11  -1   6    3.20    4.50
 -11   1   6    1.50    4.50
  11   1  -6    7.00    6.20
 -11   1   6    2.90    5.00
  11   1  -6    5.60    3.50
 -10  -1   6  170.18   14.00
 -10  -1   6  156.38   12.00
  10  -1  -6  158.28   10.90
  10  -1  -6  168.48   14.10
  10   1  -6  151.38   11.10
 -10   1   6  164.98   13.90
 -10   1   6  142.79   11.80
   9  -1  -6   21.00    6.00
   9  -1  -6   26.20    9.20
  -9  -1   6    9.40    7.20
  -9  -1   6   23.00    7.70
   9   1  -6   16.40    6.30
  -9   1   6   22.70    6.90
  -9   1   6   23.70    8.00
   9   1  -6   14.90    7.40
   8  -1  -6   21.70   17.80
   8  -1  -6   25.20   11.90
   8  -1  -6   31.50   13.40
  -8  -1   6   16.00    7.90
  -8  -1   6   37.90    9.10
  -8  -1   6   40.20    8.70
   8  -1  -6   26.70   18.40
   8  -1  -6   25.80    6.60
  -8   1   6   27.70    7.70
   8   1  -6   41.50   16.30
   8   1  -6   30.20   16.20
  -8   1   6   33.90    8.00
   8   1  -6   34.70    8.10
  -8   1   6   26.90   11.80
   8   1  -6   27.40    7.10
   8   1  -6   12.30   18.60
   7  -1  -6   87.89   19.00
  -7  -1   6   91.49   13.30
   7  -1  -6  101.49   17.40
  -7  -1   6   80.19   13.30
   7  -1  -6   95.59   10.70
   7  -1  -6   70.89   19.70
  -7  -1   6   99.29   12.30
   7   1  -6   90.69   11.50
   7   1  -6   81.09   17.60
  -7   1   6   88.39   12.40
  -7   1   6  109.09   12.00
   7   1  -6   95.99   20.20
  -7   1   6   89.29   17.40
  -7   1   6   80.49   15.30
   7   1  -6   87.79   18.80
   6  -1  -6  537.75   33.50
  -6  -1   6  506.55   24.50
   6  -1  -6  560.54   23.70
   6  -1  -6  517.95   35.80
  -6  -1   6  525.25   25.50
   6  -1  -6  574.04   30.60
   6   1  -6  524.05   34.10
   6   1  -6  543.85   34.60
   6   1  -6  504.35   29.90
  -6   1   6  511.25   24.70
  -6   1   6  503.45   23.90
  -6   1   6  488.95   24.90
  -6   1   6  560.34   29.50
  -5  -1   6  585.64   27.60
  -5  -1   6  592.24   24.50
   5  -1  -6  605.34   27.80
   5  -1  -6  580.24   24.40
   5   1  -6  635.24   32.40
   5   1  -6  553.34   27.50
   5   1  -6  570.34   30.90
   5   1  -6  536.15   23.90
  -5   1   6  588.14   28.50
  -4  -1   6   70.99    6.90
   4  -1  -6   66.59    8.00
   4  -1  -6   65.89   10.50
  -4  -1   6   69.19    5.90
   4   1  -6   68.99    7.70
   4   1  -6   79.69   11.70
  -4   1   6   79.19   10.50
  -4   1   6   52.29   12.70
   4   1  -6   75.69   10.90
   3  -1  -6 2603.54   95.49
   3   1  -6 2649.63   97.09
   3   1  -6 2758.52   94.69
  -3   1   6 2746.73   97.09
  -3   1   6 2644.74  102.19
   2  -1  -6 3542.05  122.19
   2   1  -6 3352.76  120.29
  -2   1   6 3478.05  122.99
  -2   1   6 3482.25  127.49
   1  -1  -6 1564.24   56.99
  -1   1   6 1489.65   57.49
  -1   1   6 1574.04   61.79
  -1   1   6 1589.74   56.69
   1   1  -6 1484.25   56.49
   0  -1  -6  979.50   38.80
   0  -1   6  961.20   37.40
   0   1  -6 1041.10   43.00
   0   1  -6  973.90   41.10
   0   1   6  943.51   43.10
   0   1  -6  987.80   41.10
   0   1   6 1054.69   40.40
   0   1   6  966.70   40.20
   0   1   6  964.70   43.80
   1  -1   6 1324.27   53.59
  -1  -1  -6 1250.77   51.69
   1   1   6 1371.76   58.19
   1   1   6 1439.16   54.39
   1   1   6 1368.76   54.49
  -1   1  -6 1332.17   54.49
   2  -1   6  363.96   21.80
   2  -1   6  361.96   24.80
  -2  -1  -6  356.56   19.00
  -2  -1  -6  380.26   21.00
  -2   1  -6  383.46   24.40
  -2   1  -6  349.77   15.50
   2   1   6  379.36   23.10
   2   1   6  347.27   28.10
   2   1   6  380.46   26.80
   2   1   6  385.36   23.90
  -3  -1  -6   23.60    7.20
   3  -1   6   29.10    6.00
   3  -1   6    7.30    9.00
  -3  -1  -6   31.50    4.40
   3  -1   6   17.10    8.40
   3  -1   6   27.60   11.20
   3   1   6   19.20   12.30
   3   1   6   26.60    4.70
   3   1   6   24.10   11.90
   3   1   6   12.00    7.50
  -3   1  -6   20.60    9.70
   3   1   6   30.80    9.30
  -3   1  -6   35.30    5.90
   4  -1   6  899.21   49.70
  -4  -1  -6  898.31   39.80
   4  -1   6  875.51   45.20
   4  -1   6  858.81   37.30
  -4  -1  -6  904.91   32.90
   4  -1   6  853.31   39.70
   4  -1   6  819.32   43.50
  -4  -1  -6  882.61   35.30
   4   1   6  864.11   41.80
   4   1   6  890.01   46.90
   4   1   6  895.91   43.40
   4   1   6  824.62   37.30
  -4   1  -6  865.01   32.80
   4   1   6  887.81   51.79
  -4   1  -6  849.12   34.80
   4   1   6  871.71   49.00
   4   1   6  818.52   33.60
   5  -1   6   35.70    8.00
   5  -1   6   10.70    6.10
   5  -1   6   25.40    9.70
  -5  -1  -6   26.30    8.20
  -5  -1  -6   27.80    4.30
  -5  -1  -6   23.60    5.90
   5  -1   6   23.40   17.10
   5  -1   6   32.30   12.30
   5  -1   6   32.80    9.00
   5   1   6   21.50   14.40
  -5   1  -6   19.70    9.80
  -5   1  -6   30.00    4.90
   5   1   6   17.60   10.00
   5   1   6   48.70   19.40
   5   1   6   29.40    8.20
   5   1   6   21.40    4.80
   5   1   6   33.90    9.30
   5   1   6   14.60   10.00
  -5   1  -6   27.60    6.30
   6  -1   6  268.17   22.00
   6  -1   6  235.48   18.10
   6  -1   6  271.37   19.10
  -6  -1  -6  252.47   18.40
   6  -1   6  271.57   39.50
  -6  -1  -6  286.07   16.60
  -6   1  -6  270.87   16.20
  -6   1  -6  236.28   23.00
   6   1   6  247.58   25.40
   6   1   6  252.77   20.80
   6   1   6  198.28   35.40
   6   1   6  242.38   18.30
  -6   1  -6  282.77   13.00
  -7  -1  -6  166.28   10.90
   7  -1   6  196.88   19.00
   7  -1   6  204.08   17.60
  -7  -1  -6  195.18   14.20
  -7   1  -6  190.38   12.30
   7   1   6  164.38   23.00
  -7   1  -6  148.19   17.60
   7   1   6  182.38   16.70
  -7   1  -6  179.58   13.30
   7   1   6  218.58   35.90
   7   1   6  207.08   19.50
   8  -1   6   16.60    7.30
  -8  -1  -6   13.20    5.30
   8  -1   6   26.00    9.60
   8   1   6   11.80    7.80
   8   1   6   13.40    6.00
  -8   1  -6   14.60    5.90
  -8   1  -6   11.90    4.60
  -9  -1  -6   26.00    5.50
   9  -1   6   24.80    5.70
  -9   1  -6   26.80    5.30
  -9   1  -6   23.60    5.20
   9   1   6   25.30    5.60
   9   1   6   17.30    8.50
  11  -2  -6   12.20    3.40
  11   2  -6   15.40    4.20
 -11   2   6   12.30    3.80
  10  -2  -6  303.37   16.70
 -10  -2   6  287.37   15.50
 -10  -2   6  268.47   15.10
  10  -2  -6  225.68   14.10
 -10   2   6  244.88   15.70
 -10   2   6  279.97   15.10
  10   2  -6  278.47   14.20
   9  -2  -6  149.29   11.90
  -9  -2   6  161.18   14.20
  -9  -2   6  151.78   14.00
   9  -2  -6  180.38   16.20
  -9   2   6  168.78   15.00
   9   2  -6  171.88   14.60
   9   2  -6  161.88   13.10
  -9   2   6  161.08   13.40
  -8  -2   6  158.88   15.20
   8  -2  -6  122.69   20.40
  -8  -2   6  190.18   15.20
   8  -2  -6  180.48   31.80
  -8  -2   6  155.88   16.00
   8  -2  -6  171.18   16.60
   8  -2  -6  172.28   13.30
   8  -2  -6  194.28   41.50
  -8   2   6  160.28   20.90
   8   2  -6  159.28   14.20
  -8   2   6  177.78   14.40
   8   2  -6  209.68   31.10
  -8   2   6  169.28   15.90
   8   2  -6  159.88   27.80
   7  -2  -6  100.09   25.20
   7  -2  -6  135.49   16.90
  -7  -2   6  142.69   13.50
   7  -2  -6  135.89   15.90
  -7  -2   6  132.39   14.90
   7  -2  -6  108.89   25.10
   7  -2  -6  115.49   25.50
  -7  -2   6  121.29   17.20
  -7   2   6  114.59   19.40
  -7   2   6  125.49   14.70
   7   2  -6  138.79   13.60
  -7   2   6  132.09   11.40
   7   2  -6  144.29   27.60
  -7   2   6  129.19   12.80
   6  -2  -6   93.39   14.40
   6  -2  -6   34.10   11.50
   6  -2  -6   34.50   14.10
  -6  -2   6   70.99   10.10
  -6  -2   6   52.89   10.80
  -6   2   6   72.39    9.30
   6   2  -6   20.10   12.60
  -6   2   6   70.69   11.50
   6   2  -6   54.29    9.40
   6   2  -6   39.20   12.40
  -6   2   6   47.70   12.30
  -6   2   6   63.29    9.50
   5  -2  -6   24.30    7.60
  -5  -2   6   16.40    6.30
   5  -2  -6   33.80    8.40
   5  -2  -6   20.30    5.20
  -5  -2   6   20.70    6.70
   5   2  -6   18.50    5.90
   5   2  -6   27.50   17.90
   5   2  -6   30.00   11.30
  -5   2   6   24.60    5.10
  -5   2   6   21.30    5.30
  -5   2   6   11.10    8.80
  -5   2   6   -2.20   13.70
  -5   2   6   24.40    5.60
  -5   2   6   22.40    7.10
   4  -2  -6  164.98   12.80
   4  -2  -6  139.79   10.50
   4   2  -6  165.38   15.80
  -4   2   6  160.48   24.70
  -4   2   6  184.58   16.20
  -4   2   6  164.78   14.40
   4   2  -6  164.58   15.20
   3  -2  -6  829.22   32.80
   3  -2  -6  868.71   35.20
  -3   2   6  834.62   45.60
   3   2  -6  748.73   34.90
  -3   2   6  733.73   46.90
  -3   2   6  900.41   38.50
   3   2  -6  874.61   33.60
   3   2  -6  914.11   33.40
  -3   2   6  894.51   37.90
   2  -2  -6  330.27   17.20
  -2   2   6  357.86   21.60
  -2   2   6  344.07   32.30
  -2   2   6  279.47   26.30
  -2   2   6  339.47   20.10
   1  -2  -6  276.57   15.00
  -1   2   6  214.68   23.10
  -1   2   6  242.68   17.00
   1   2  -6  249.78   15.50
   1   2  -6  283.67   16.80
   1   2  -6  250.87   13.40
  -1   2   6  222.18   18.90
  -1   2   6  229.28   23.50
   0  -2  -6  270.67   13.80
   0  -2  -6  311.07   16.70
   0   2  -6  270.67   21.30
   0   2  -6  321.47   21.70
   0   2   6  300.67   21.70
   0   2  -6  288.27   21.00
   0   2   6  292.17   25.70
   0   2  -6  279.77   18.10
   0   2   6  298.17   20.20
   0   2   6  281.77   24.80
  -1  -2  -6  401.96   19.70
  -1  -2  -6  408.46   21.20
  -1   2  -6  364.66   28.50
   1   2   6  394.66   25.20
   1   2   6  341.37   28.30
  -1   2  -6  359.46   23.50
   1   2   6  343.77   28.50
   1   2   6  399.86   24.20
   2  -2   6 1401.26   61.79
  -2  -2  -6 1483.35   54.19
  -2  -2  -6 1508.45   58.29
   2   2   6 1582.84   69.39
   2   2   6 1453.45   54.79
   2   2   6 1513.85   68.59
  -2   2  -6 1533.45   68.49
   2   2   6 1581.24   64.49
   2   2   6 1522.95   64.19
  -2   2  -6 1409.46   53.49
  -2   2  -6 1595.44   75.89
  -3  -2  -6 1587.34   56.49
  -3  -2  -6 1522.35   60.79
   3  -2   6 1501.95   62.69
   3  -2   6 1500.95   60.29
   3  -2   6 1584.74   69.19
   3   2   6 1626.44   57.99
   3   2   6 1467.25   59.39
   3   2   6 1555.64   73.09
   3   2   6 1652.63   70.59
  -3   2  -6 1674.33   71.09
  -3   2  -6 1590.44   56.39
   3   2   6 1579.64   73.19
  -4  -2  -6  196.68    9.80
   4  -2   6  171.98   14.90
  -4  -2  -6  207.48   13.70
  -4  -2  -6  207.38   14.90
   4  -2   6  171.98   15.30
   4  -2   6  200.48   27.10
   4  -2   6  180.48   14.80
   4  -2   6  159.98   13.10
   4  -2   6  164.08   19.30
   4   2   6  203.48   22.50
  -4   2  -6  184.18   15.40
   4   2   6  169.58   28.10
   4   2   6  170.48   15.30
   4   2   6  156.48   25.30
   4   2   6  189.18   18.90
  -4   2  -6  214.58   24.40
   4   2   6  191.18   12.50
  -4   2  -6  209.38   10.80
   4   2   6  153.28   24.20
   5  -2   6  305.17   23.80
  -5  -2  -6  301.17   18.70
   5  -2   6  319.87   20.80
   5  -2   6  291.17   37.90
  -5  -2  -6  312.17   22.20
  -5  -2  -6  341.47   18.20
   5   2   6  328.57   25.50
   5   2   6  311.27   16.90
   5   2   6  351.46   34.80
   5   2   6  350.76   21.80
  -5   2  -6  339.87   15.50
  -5   2  -6  313.97   29.40
  -5   2  -6  319.57   17.50
   5   2   6  320.27   28.10
   5   2   6  312.97   37.90
   6  -2   6  287.47   23.80
   6  -2   6  283.27   20.60
  -6  -2  -6  293.47   15.70
  -6  -2  -6  306.97   17.60
   6   2   6  289.87   21.40
   6   2   6  265.57   19.80
   6   2   6  303.37   38.00
  -6   2  -6  255.57   26.20
  -6   2  -6  310.17   14.40
   6   2   6  294.67   28.60
  -6   2  -6  298.67   17.00
  -6   2  -6  314.27   16.90
   7  -2   6  135.39   16.00
  -7  -2  -6  161.38   13.00
   7  -2   6  156.28   18.80
   7   2   6  160.58   17.00
  -7   2  -6  152.08   12.40
  -7   2  -6  157.18   11.40
   7   2   6  144.69   14.90
   8  -2   6   32.50    7.30
   8  -2   6   24.90    8.90
  -8  -2  -6   42.80    8.00
   8   2   6   48.70    8.30
  -8   2  -6   37.40    6.90
  -8   2  -6   34.50    6.30
   8   2   6   36.70    8.60
   9  -2   6   82.29    9.10
  -9   2  -6   67.69    6.00
  10  -3  -6   62.59    6.80
 -10  -3   6   77.59    7.50
  10  -3  -6   92.19    9.60
 -10   3   6   71.19    7.40
  10   3  -6   73.39    7.20
   9  -3  -6  157.98   14.60
  -9  -3   6  150.58   13.00
   9   3  -6  182.68   13.50
  -9   3   6  177.78   12.90
   9   3  -6  179.78   12.40
  -8  -3   6   35.80    9.00
   8  -3  -6   33.50    7.90
  -8  -3   6   49.30    9.10
   8   3  -6   42.30    7.50
  -8   3   6   36.90    8.30
  -8   3   6   38.70    7.90
  -8   3   6   52.39    9.40
  -7  -3   6   99.09   14.50
   7  -3  -6   50.59   28.40
   7  -3  -6   80.89   16.60
   7  -3  -6   82.19   11.30
   7  -3  -6   71.79   14.30
  -7  -3   6   80.09   13.20
   7  -3  -6   68.79   19.40
  -7   3   6   84.79   13.20
   7   3  -6  109.39   11.50
   7   3  -6   81.19   20.50
  -7   3   6  100.19   12.50
  -7   3   6  104.89   21.30
  -7   3   6   85.89   10.80
   7   3  -6   74.69   18.80
   6  -3  -6  127.69   19.70
   6  -3  -6  113.99   11.70
  -6  -3   6  122.69   15.90
   6  -3  -6  107.59   22.40
   6  -3  -6  130.09   24.10
  -6  -3   6  122.69   13.80
   6  -3  -6  116.59   15.90
  -6   3   6  104.99   13.70
  -6   3   6  142.69   11.80
   6   3  -6  105.49   22.10
   6   3  -6  128.19   11.20
   6   3  -6  119.69   19.00
  -6   3   6  116.49   21.30
  -6   3   6  114.39   12.60
  -5  -3   6   90.89   10.90
   5  -3  -6  106.59   22.90
  -5  -3   6   97.69   12.50
  -5  -3   6  101.59   16.80
   5  -3  -6  115.19   14.30
  -5  -3   6  107.49   12.60
   5  -3  -6  100.79   10.70
   5  -3  -6   82.09   13.30
  -5   3   6  118.89   13.50
  -5   3   6  108.89   11.50
   5   3  -6  107.19   19.60
  -5   3   6  119.39   15.90
  -5   3   6  124.89   21.30
  -5   3   6  116.39   10.50
   5   3  -6  101.89   19.60
  -5   3   6  103.19   23.50
  -4  -3   6  122.39   11.60
   4  -3  -6  124.09   13.40
  -4  -3   6   95.49   12.00
  -4  -3   6   95.29   19.30
   4  -3  -6  131.99   10.60
  -4  -3   6  104.49   12.00
   4  -3  -6  123.59   13.20
   4   3  -6  106.59   15.90
  -4   3   6  125.09    9.90
  -4   3   6  134.99   17.60
  -4   3   6  112.39   11.40
   4   3  -6  111.89   16.90
  -4   3   6  120.99   17.30
   3  -3  -6   78.89   10.20
   3  -3  -6   86.39    9.10
  -3  -3   6   76.89   11.70
  -3  -3   6   82.99   11.00
  -3  -3   6   71.99   10.70
   3   3  -6   86.69   14.00
   3   3  -6   97.19   13.70
  -3   3   6   88.09   18.80
  -3   3   6   76.19   15.70
  -3   3   6   68.19    6.00
  -3   3   6   98.39   15.10
  -3   3   6   80.09   20.90
  -3   3   6   74.79    8.30
   2  -3  -6  538.75   25.20
   2  -3  -6  555.34   23.20
  -2   3   6  609.34   58.39
   2   3  -6  568.74   27.90
  -2   3   6  507.85   31.10
  -2   3   6  494.85   20.70
   2   3  -6  553.94   26.50
  -2   3   6  566.24   39.20
  -2   3   6  555.54   30.70
   1  -3  -6  165.88   10.80
   1  -3  -6  157.98   12.20
  -1   3   6  147.89    8.70
   1   3  -6  157.98   17.10
  -1   3   6  171.88   19.10
  -1   3   6  174.38   17.10
  -1   3   6  150.98   24.20
   1   3  -6  169.68   17.90
  -1   3   6  167.98   24.50
   0  -3  -6  928.01   37.90
   0  -3  -6  917.71   35.10
   0   3   6  932.91   45.70
   0   3  -6  969.40   46.20
   0   3  -6  910.51   44.50
   0   3   6  877.61   34.30
   0   3   6  904.61   49.90
   0   3   6  958.20   44.60
   0   3   6  914.71   50.89
   1  -3   6   10.00    8.40
   1  -3   6   13.60    8.30
   1  -3   6   10.50    4.60
  -1  -3  -6   20.20    4.20
   1  -3   6    8.50    7.20
  -1  -3  -6   31.10    7.60
   1   3   6   24.20    4.30
   1   3   6   22.00   13.70
   1   3   6   17.20   12.20
  -1   3  -6    2.20    8.80
   1   3   6   19.90    5.50
  -1   3  -6   13.10   12.20
  -1   3  -6    9.70   11.30
  -1   3  -6   23.60    4.80
   1   3   6   23.10   10.40
   2  -3   6  400.56   23.30
  -2  -3  -6  408.36   24.30
  -2  -3  -6  391.16   20.20
  -2  -3  -6  399.76   16.70
   2  -3   6  379.76   21.30
   2  -3   6  375.36   25.50
   2  -3   6  369.36   20.10
  -2  -3  -6  331.27   30.10
   2   3   6  405.26   29.50
  -2   3  -6  409.56   35.70
  -2   3  -6  380.46   16.50
   2   3   6  435.56   36.30
   2   3   6  426.16   35.60
   2   3   6  383.36   29.60
  -2   3  -6  414.26   31.10
   2   3   6  419.86   27.40
   3  -3   6  504.95   31.20
  -3  -3  -6  482.15   26.00
   3  -3   6  494.95   23.90
  -3  -3  -6  522.05   23.60
  -3  -3  -6  487.25   27.90
  -3  -3  -6  508.55   23.90
   3  -3   6  451.15   23.50
   3  -3   6  443.96   26.40
   3   3   6  465.45   40.20
  -3   3  -6  542.05   39.20
   3   3   6  495.45   26.40
   3   3   6  490.75   23.90
  -3   3  -6  575.64   41.90
   3   3   6  495.25   34.70
   3   3   6  512.65   22.70
   3   3   6  487.65   40.90
  -3   3  -6  538.85   20.90
   4  -3   6   82.69   10.50
   4  -3   6   95.49   12.60
  -4  -3  -6   92.49    9.60
  -4  -3  -6  104.09   18.20
   4  -3   6   70.39   13.00
   4  -3   6   84.79   16.50
  -4  -3  -6  114.49   12.90
   4  -3   6   99.79   11.20
  -4  -3  -6  117.59   15.50
  -4   3  -6   96.59    8.50
   4   3   6   72.19   22.00
   4   3   6   90.79   20.20
   4   3   6  100.99   15.40
   4   3   6   72.49   12.10
   4   3   6  129.29   26.30
   4   3   6  100.49   10.80
  -4   3  -6   92.99   21.80
   5  -3   6  242.98   16.40
  -5  -3  -6  217.58   14.60
  -5  -3  -6  201.38   19.80
   5  -3   6  223.88   24.20
   5  -3   6  247.28   21.70
  -5   3  -6  226.98   12.20
  -5   3  -6  222.38   14.30
   5   3   6  206.48   14.60
   5   3   6  229.38   42.70
   5   3   6  225.18   35.10
  -5   3  -6  217.28   27.90
   5   3   6  223.28   26.20
   5   3   6  216.98   18.80
   5   3   6  231.78   21.80
   6  -3   6   98.39   16.50
  -6  -3  -6  106.09   10.80
   6  -3   6  111.09   19.70
   6   3   6   90.09   21.60
  -6   3  -6   79.59   19.70
  -6   3  -6   91.79    9.90
  -6   3  -6   89.29    8.00
   6   3   6   99.99   14.90
   6   3   6   79.59    9.30
   6   3   6   89.29   25.20
  -7  -3  -6  470.65   21.00
   7  -3   6  438.36   26.60
   7  -3   6  481.75   25.20
   7   3   6  439.46   24.70
  -7   3  -6  419.26   17.60
  -7   3  -6  452.95   20.50
   7   3   6  435.26   23.00
  -8  -3  -6   27.00    5.20
   8  -3   6   25.70    6.90
   8  -3   6   27.40    5.60
   8   3   6   45.70    8.70
   8   3   6   49.50   10.30
  -8   3  -6   29.70    4.80
  -8   3  -6   28.80    5.80
   9  -4  -6    1.40    4.50
   9  -4  -6    3.70    5.60
  -9  -4   6    2.50    4.40
   9   4  -6    5.00    4.00
  -9   4   6    6.00    3.60
  -9   4   6    2.50    4.40
   9   4  -6    6.40    4.90
  -8  -4   6   69.89   12.70
   8  -4  -6  101.39   11.80
  -8  -4   6   80.39   10.80
   8  -4  -6   74.19   13.10
  -8   4   6  112.99   11.00
  -8   4   6   87.89    9.60
   8   4  -6   92.49    9.80
   7  -4  -6  179.68   16.40
  -7  -4   6  167.78   15.20
   7  -4  -6  168.88   17.30
  -7  -4   6  152.48   18.90
  -7   4   6  167.78   12.90
   7   4  -6  194.28   21.40
  -7   4   6  166.38   13.40
   6  -4  -6  241.08   19.90
   6  -4  -6  253.07   19.00
  -6  -4   6  236.28   17.50
  -6  -4   6  256.87   20.00
   6  -4  -6  292.27   32.60
   6  -4  -6  217.08   20.30
  -6   4   6  236.68   15.20
   6   4  -6  204.38   27.90
  -6   4   6  177.58   37.60
   6   4  -6  215.98   14.20
  -6   4   6  234.28   15.80
  -6   4   6  144.09   33.10
   5  -4  -6   37.20   10.10
  -5  -4   6   51.09   11.30
  -5  -4   6   47.60    8.60
   5  -4  -6   65.69   13.50
   5  -4  -6   51.39   10.70
  -5  -4   6   29.00    7.80
  -5  -4   6   36.80    8.60
  -5   4   6   41.20    6.90
  -5   4   6   52.29    9.70
  -5   4   6   31.70   23.70
  -5   4   6   24.20   11.50
   5   4  -6   42.60   15.90
  -5   4   6   55.89   10.50
  -5   4   6   62.59   17.30
  -4  -4   6  159.48   15.20
  -4  -4   6  166.68   15.20
   4  -4  -6  161.68   16.70
   4  -4  -6  161.98   17.70
   4  -4  -6  154.88   16.10
  -4   4   6  176.58   34.50
  -4   4   6  145.09   20.80
  -4   4   6  149.29   11.60
  -4   4   6  155.88   15.10
   4   4  -6  133.19   22.10
   4   4  -6  131.79    8.60
  -4   4   6  122.29   23.90
   4   4  -6  129.19   20.80
   3  -4  -6  264.07   14.70
   3  -4  -6  263.77   17.90
  -3  -4   6  249.18   20.60
  -3  -4   6  251.37   17.40
   3  -4  -6  278.27   20.80
   3  -4  -6  244.18   18.40
  -3  -4   6  260.37   17.10
  -3  -4   6  243.48   16.30
  -3  -4   6  272.27   18.20
  -3  -4   6  254.67   24.50
  -3   4   6  262.97   25.60
  -3   4   6  258.47   16.00
  -3   4   6  267.67   35.40
  -3   4   6  295.27   28.20
  -3   4   6  261.07   15.10
   3   4  -6  283.47   26.00
  -3   4   6  259.77   12.30
  -2  -4   6   80.19   11.20
  -2  -4   6   75.59   13.40
  -2  -4   6   66.39   12.10
  -2  -4   6   90.69   11.80
   2  -4  -6   68.99   13.00
   2  -4  -6   70.29   10.50
  -2  -4   6   72.49   10.70
  -2  -4   6  113.69   20.10
   2  -4  -6   58.79   10.90
   2  -4  -6   72.69    9.30
   2   4  -6   83.89   13.90
  -2   4   6   70.29   15.20
  -2   4   6   51.99   17.20
  -2   4   6   88.99   17.50
  -2   4   6   76.49   10.20
  -2   4   6   72.89    7.10
  -2   4   6   50.29   21.10
   2   4  -6   86.69   18.90
  -2   4   6   85.79    9.90
  -2   4   6   66.69   12.40
   1  -4  -6  393.46   23.60
   1  -4  -6  416.26   23.30
   1  -4  -6  397.56   20.60
  -1  -4   6  398.06   26.20
   1  -4  -6  393.56   24.40
  -1  -4   6  396.56   27.10
  -1  -4   6  412.76   23.00
  -1  -4   6  381.86   21.00
  -1  -4   6  438.96   24.40
  -1  -4   6  418.36   21.40
  -1   4   6  418.56   38.90
  -1   4   6  401.96   20.10
  -1   4   6  411.16   19.80
   1   4  -6  435.46   32.00
   1   4  -6  403.06   29.90
   1   4  -6  380.96   16.20
  -1   4   6  428.36   31.30
  -1   4   6  411.76   40.30
  -1   4   6  415.16   17.60
   0  -4  -6  412.56   26.50
   0  -4   6  436.86   22.20
   0  -4   6  443.16   26.00
   0  -4   6  431.86   25.80
   0  -4   6  439.46   27.90
   0  -4  -6  436.96   21.70
   0  -4   6  429.86   23.20
   0  -4  -6  459.75   25.20
   0  -4  -6  401.36   24.80
   0  -4   6  419.46   22.00
   0   4   6  429.76   32.80
   0   4   6  404.76   21.40
   0   4   6  426.46   21.00
   0   4  -6  426.66   32.80
   0   4  -6  451.85   35.40
   0   4   6  447.36   39.60
   0   4   6  420.66   18.60
   1  -4   6   71.09   13.10
   1  -4   6   66.49   11.20
   1  -4   6   69.89   13.10
  -1  -4  -6   67.49   12.50
  -1  -4  -6   70.59   14.60
   1  -4   6   59.09   10.60
  -1  -4  -6   67.59    8.80
   1  -4   6   76.99   11.50
  -1   4  -6   91.59   20.80
   1   4   6   61.49   15.30
   1   4   6   61.99   20.40
  -1   4  -6   41.40   15.50
  -1   4  -6   54.09   17.30
   1   4   6   71.59   11.90
  -1   4  -6   79.59    6.70
   1   4   6   77.39   11.00
   1   4   6   56.29   19.00
   1   4   6   73.59    8.20
  -2  -4  -6   -0.40    9.80
  -2  -4  -6    6.80   12.60
  -2  -4  -6    3.30    8.10
  -2  -4  -6   11.20    4.50
   2  -4   6  -17.20   15.50
  -2  -4  -6    0.50    4.90
   2  -4   6    7.20    8.30
   2  -4   6   -1.70    7.80
   2  -4   6    6.10    6.00
   2   4   6    6.40   13.40
  -2   4  -6   13.70    5.30
   2   4   6    7.20    4.80
   2   4   6    8.60    6.60
  -2   4  -6   12.80   15.60
  -2   4  -6    9.90    3.90
   2   4   6    4.90   15.20
   2   4   6   -2.90   15.00
  -2   4  -6   -0.40   11.40
   3  -4   6  349.37   24.90
  -3  -4  -6  358.46   25.10
   3  -4   6  341.37   18.90
   3  -4   6  365.96   22.70
   3  -4   6  330.57   20.20
   3  -4   6  347.37   23.40
   3  -4   6  369.26   28.50
  -3  -4  -6  373.96   23.20
   3   4   6  319.77   46.00
  -3   4  -6  350.96   17.00
   3   4   6  349.37   22.50
  -3   4  -6  457.25   63.29
  -3   4  -6  367.46   21.60
  -3   4  -6  316.47   33.10
   3   4   6  299.87   40.60
   3   4   6  328.07   21.90
   4  -4   6  430.66   25.10
   4  -4   6  403.16   30.50
   4  -4   6  394.66   20.60
  -4  -4  -6  458.85   25.30
   4  -4   6  406.36   22.60
   4  -4   6  373.46   24.10
  -4  -4  -6  494.55   27.90
   4  -4   6  429.36   27.20
  -4   4  -6  374.16   36.40
   4   4   6  387.16   25.10
   4   4   6  294.27   48.00
  -4   4  -6  405.76   19.80
  -4   4  -6  461.95   19.00
   4   4   6  451.25   21.80
   4   4   6  438.86   24.30
   4   4   6  399.16   42.10
   5  -4   6   63.49   11.40
   5  -4   6   59.69   11.50
  -5  -4  -6   77.69   15.40
   5  -4   6   62.49   13.00
   5  -4   6   63.39   13.70
   5   4   6   50.79   23.80
   5   4   6   48.10   11.00
   5   4   6   69.19   14.10
  -5   4  -6   84.79    9.10
  -5   4  -6   61.29    7.40
   5   4   6   62.49    9.80
   6  -4   6   93.99   11.20
  -6  -4  -6   97.39   14.70
   6  -4   6  102.09   15.80
   6   4   6  126.39   14.10
  -6   4  -6   94.99    7.50
  -6   4  -6  112.99    9.20
  -7  -4  -6    9.20    3.70
   7  -4   6    1.30    6.50
   7  -4   6    0.10    4.60
   7   4   6   10.60    5.60
   7   4   6   11.20    6.50
  -7   4  -6    8.60    4.00
  -7   4  -6    5.80    3.80
   8  -4   6   18.00    5.50
  -8   4  -6   11.60    3.10
   8   4   6   13.50    4.10
  -8  -5   6   17.20    5.00
   8  -5  -6   17.80    6.50
   8  -5  -6   14.70    4.50
  -8  -5   6   12.20    5.40
  -8   5   6   10.80    4.40
  -8   5   6   15.10    4.70
   8   5  -6   14.10    4.20
  -7  -5   6   -3.80    8.40
  -7  -5   6    6.00    7.30
   7  -5  -6    6.30    6.40
  -7   5   6    4.70    5.30
  -7   5   6   -1.30    5.10
   7   5  -6    2.20    4.60
  -6  -5   6  102.99   12.30
  -6  -5   6  109.99   17.20
  -6  -5   6  131.79   13.10
   6  -5  -6  132.49   16.30
   6  -5  -6  106.29   13.70
  -6   5   6  110.19   11.50
  -6   5   6  121.69   11.20
   6   5  -6  123.29   10.80
  -5  -5   6   41.90    9.90
  -5  -5   6   33.30   10.40
   5  -5  -6   37.00    9.90
  -5  -5   6   50.79   10.00
   5  -5  -6   42.50    8.90
  -5  -5   6   37.10    7.90
   5   5  -6   58.79    8.00
  -5   5   6   64.19    9.30
  -5   5   6   56.69    9.60
  -5   5   6   42.00    8.10
   4  -5  -6   -3.80    8.10
   4  -5  -6   10.00   10.10
  -4  -5   6    6.30    7.50
  -4  -5   6   -4.60    7.10
  -4  -5   6    9.10    9.30
  -4  -5   6    7.70    7.70
   4  -5  -6    6.50    8.50
  -4  -5   6    8.80    7.90
   4   5  -6    8.80   14.60
  -4   5   6   -8.10   24.70
   4   5  -6   17.40    4.50
  -4   5   6   12.60    7.90
  -4   5   6   11.40    6.20
  -4   5   6    5.80   11.10
  -4   5   6   15.00    6.50
  -3  -5   6  500.25   25.50
  -3  -5   6  537.85   28.00
  -3  -5   6  515.35   26.20
   3  -5  -6  527.95   31.20
   3  -5  -6  487.35   25.60
  -3  -5   6  519.35   34.90
  -3  -5   6  504.35   27.30
   3  -5  -6  517.35   28.20
  -3   5   6  523.95   24.10
   3   5  -6  494.25   39.00
  -3   5   6  437.76   48.20
   3   5  -6  503.85   20.60
  -3   5   6  515.45   24.30
  -3   5   6  438.26   34.80
  -2  -5   6  507.65   28.80
   2  -5  -6  510.55   28.20
   2  -5  -6  505.25   30.70
  -2  -5   6  543.95   26.60
  -2  -5   6  495.95   25.10
  -2  -5   6  535.45   27.40
  -2  -5   6  533.85   34.20
   2  -5  -6  482.85   24.50
  -2   5   6  453.25   46.10
  -2   5   6  518.35   24.10
  -2   5   6  506.55   38.20
  -2   5   6  475.55   21.20
   2   5  -6  515.65   40.10
  -2   5   6  515.75   24.50
   2   5  -6  481.45   20.10
  -2   5   6  553.84   71.69
   1  -5  -6  253.97   14.90
  -1  -5   6  293.97   21.00
  -1  -5   6  280.07   18.90
   1  -5  -6  289.27   23.80
  -1  -5   6  266.77   26.30
  -1  -5   6  296.07   18.60
   1  -5  -6  276.17   20.80
  -1  -5   6  280.97   18.70
  -1   5   6  239.48   38.20
  -1   5   6  260.67   14.00
  -1   5   6  272.57   29.10
   1   5  -6  257.47   13.30
  -1   5   6  243.28   16.80
  -1   5   6  273.37   16.80
   1   5  -6  257.47   31.90
   0  -5  -6  234.08   20.60
   0  -5   6  253.37   18.10
   0  -5   6  277.07   18.40
   0  -5   6  233.18   24.30
   0  -5  -6  265.37   23.50
   0  -5   6  272.77   21.50
   0  -5   6  272.37   26.80
   0  -5   6  263.67   18.90
   0   5   6  228.88   46.90
   0   5   6  213.58   27.50
   0   5   6  248.58   17.50
   0   5   6  272.37   16.70
   0   5  -6  280.67   33.30
   0   5  -6  245.18   33.70
   0   5   6  243.38   36.60
   0   5   6  268.47   14.90
   0   5  -6  257.17   12.50
   1  -5   6  126.09   14.10
   1  -5   6  127.29   19.90
  -1  -5  -6  111.29   20.40
   1  -5   6  103.29   16.70
  -1  -5  -6  148.49   18.20
   1  -5   6  118.69   13.40
   1  -5   6  133.89   15.00
   1   5   6   47.60   25.40
   1   5   6  114.49   27.10
  -1   5  -6  115.69    8.70
   1   5   6  118.19   22.50
   1   5   6  102.49   10.70
  -1   5  -6   88.49   22.10
   1   5   6  110.79   12.80
  -1   5  -6  133.99   29.00
   2  -5   6   18.00    7.80
   2  -5   6   31.60    8.30
   2  -5   6    9.10    9.40
   2  -5   6   24.50    7.30
   2  -5   6   19.30   11.00
  -2  -5  -6   16.80    7.50
  -2  -5  -6   34.00   11.50
   2   5   6   18.60   13.40
   2   5   6   19.60    6.10
   2   5   6   13.00   22.80
   2   5   6   25.20   20.80
   2   5   6    7.90    6.60
  -2   5  -6   22.00    4.70
  -2   5  -6   45.10   20.10
   3  -5   6  147.49   14.90
   3  -5   6  147.09   21.80
   3  -5   6  154.98   15.60
  -3  -5  -6  123.59   17.40
   3  -5   6  137.29   12.00
   3  -5   6  121.59   17.60
   3   5   6  139.19   15.90
   3   5   6  146.09   15.70
   3   5   6  207.78   38.10
  -3   5  -6  161.48   10.00
   3   5   6  141.39   24.20
   3   5   6  146.59   12.50
  -4  -5  -6  103.39   17.30
   4  -5   6  111.99   12.50
   4  -5   6   95.29   13.80
   4  -5   6  103.59   13.20
   4  -5   6  109.99   18.60
  -4   5  -6   99.99   10.10
   4   5   6   98.59   10.60
  -4   5  -6  119.09    9.30
   4   5   6  107.99   15.60
   4   5   6  115.29   13.40
   5  -5   6   95.19   16.30
  -5  -5  -6   73.59   14.30
   5  -5   6   63.19   10.90
   5  -5   6   60.89   10.20
  -5   5  -6   68.39    7.90
   5   5   6   62.19    9.30
  -5   5  -6   73.79    6.40
   5   5   6   70.09   12.40
   6  -5   6   52.99    9.80
  -6   5  -6   35.80    6.40
   6   5   6   34.50    6.20
  -6   5  -6   31.40    5.70
  -6   5  -6   25.30    4.30
   6   5   6   24.80    6.90
   7  -5   6  147.49   11.20
   7  -5   6  138.69    9.20
  -7   5  -6  141.09    7.40
   7   5   6  147.69    9.00
   7  -6  -6   42.80    7.60
  -7  -6   6   40.80    6.80
  -7  -6   6   32.40    5.10
  -7   6   6   36.20    6.00
   6  -6  -6   33.50    7.80
   6  -6  -6   44.20    8.20
  -6  -6   6   51.79    7.50
  -6  -6   6   30.50    7.80
   6   6  -6   49.80    7.00
  -6   6   6   52.79    7.70
  -5  -6   6   75.89   10.50
   5  -6  -6   82.29   14.50
  -5  -6   6   85.19   13.10
  -5  -6   6  107.29   17.00
   5  -6  -6   73.09   11.00
  -5   6   6   56.89   11.30
   5   6  -6   79.29   10.80
  -5   6   6   86.99    9.00
   4  -6  -6    9.50    7.20
  -4  -6   6    9.30    7.80
   4  -6  -6    8.40    8.70
  -4  -6   6    8.00    7.00
  -4  -6   6    7.60    6.00
  -4   6   6    8.70    5.20
   4   6  -6   13.70    4.30
  -4   6   6   10.20    5.30
  -3  -6   6    9.00    7.40
  -3  -6   6   -0.50    7.00
   3  -6  -6   17.80    9.60
  -3  -6   6   15.10    7.20
   3  -6  -6   29.10    8.80
  -3  -6   6   13.60    6.70
   3   6  -6   20.50    4.20
  -3   6   6   19.50    5.90
  -3   6   6   22.30    5.70
   2  -6  -6  193.48   18.20
  -2  -6   6  180.48   15.50
  -2  -6   6  188.18   15.80
   2  -6  -6  201.18   20.10
  -2  -6   6  185.68   22.40
  -2  -6   6  182.08   15.40
  -2   6   6  195.28   13.60
  -2   6   6  190.28   13.90
   2   6  -6  189.58   10.60
  -1  -6   6  107.59   13.20
   1  -6  -6  103.99   16.10
  -1  -6   6  109.49   12.50
  -1  -6   6  125.99   13.20
  -1  -6   6  117.89   14.80
   1  -6  -6  109.99   19.40
  -1  -6   6  144.09   21.10
  -1   6   6   93.19    8.60
   1   6  -6   92.19   11.60
  -1   6   6  114.29   12.20
  -1   6   6  104.79   12.50
   0  -6   6   91.09   12.80
   0  -6  -6   97.29   16.40
   0  -6   6  120.29   13.10
   0  -6   6  107.49   14.20
   0  -6   6   76.89   14.30
   0  -6  -6  106.49   19.80
   0  -6   6   99.99   12.60
   0   6   6   98.39    9.60
   0   6   6   87.49   11.90
   1  -6   6   36.70    7.80
   1  -6   6   36.50    8.70
   1  -6   6   49.20   10.60
  -1  -6  -6   27.10   10.90
   1  -6   6   42.00    8.40
   1  -6   6   32.00   11.10
  -1  -6  -6   34.40   10.70
   1   6   6   23.00    5.70
  -1   6  -6   41.90    6.40
   1   6   6   53.59   10.30
  -1   6  -6   32.50    5.20
   2  -6   6   27.90    6.60
   2  -6   6   20.40    6.30
   2  -6   6   24.90    9.10
   2  -6   6   16.80    9.90
  -2  -6  -6    8.80    7.20
   2  -6   6   22.20    7.30
   2  -6   6   27.90    8.90
  -2   6  -6   19.30    5.00
  -2   6  -6   28.30    4.90
   2   6   6   25.20    7.30
   2   6   6   27.00    5.90
   3  -6   6  157.58   19.30
   3  -6   6  134.49   11.40
   3  -6   6  148.39   11.10
   3  -6   6  142.79   14.20
  -3  -6  -6  136.89   15.50
   3  -6   6  161.18   14.70
   3  -6   6  145.79   13.20
  -3   6  -6  146.49    8.60
   3   6   6  142.59   14.10
   3   6   6  172.58   13.30
   3   6   6  142.99   13.90
  -3   6  -6  140.39   11.60
   4  -6   6   58.89    9.20
  -4  -6  -6   64.89   12.20
   4  -6   6   57.59   10.40
   4  -6   6   66.59    9.40
   4  -6   6   74.09   14.30
  -4   6  -6   61.79    7.00
   4   6   6   92.79   10.50
  -5  -6  -6    2.30    5.80
   5  -6   6    3.80    6.60
   5  -6   6   -1.20    4.60
   5   6   6    0.20    4.50
  -5   6  -6    0.40    3.10
  -5   6  -6    2.50    3.00
   5   6   6    3.10    4.70
  -4  -7   6   51.79    6.00
   4  -7  -6   58.79   10.40
  -4  -7   6   63.79    9.40
   4  -7  -6   36.50    6.50
  -4  -7   6   64.79    8.90
  -4   7   6   56.79    7.10
  -4   7   6   53.49    6.60
   3  -7  -6   64.39   10.10
  -3  -7   6   74.79    7.80
   3  -7  -6   78.69   16.40
  -3  -7   6   73.29    9.60
  -3  -7   6   93.39   11.40
  -3   7   6   82.39    8.50
  -3   7   6   83.99    8.10
   3   7  -6   73.99    6.30
  -2  -7   6  160.28   11.20
  -2  -7   6  164.08   14.10
  -2  -7   6  150.38   11.60
   2  -7  -6  152.08   13.40
   2  -7  -6  148.09   14.80
   2   7  -6  155.68    8.70
  -2   7   6  167.48   11.40
  -1  -7   6   48.20   10.20
  -1  -7   6   52.39    8.20
  -1  -7   6   67.29    9.40
  -1  -7   6   52.49    7.70
   1  -7  -6   62.09   11.60
  -1   7   6   52.19    9.60
  -1   7   6   51.29    8.70
   1   7  -6   51.99    5.50
   0  -7  -6   64.29   10.80
   0  -7   6   81.39    8.50
   0  -7   6   81.79   10.40
   0  -7   6   94.39   11.10
   0  -7   6   74.09    8.90
   0   7  -6   77.09    6.30
   0   7   6   83.59    8.30
   0   7   6   78.99    9.50
   1  -7   6   71.79    7.10
   1  -7   6   82.69   10.10
   1  -7   6   67.59    8.60
  -1  -7  -6   76.39   11.30
   1  -7   6   83.29   11.00
   1  -7   6   85.39   14.20
  -1   7  -6   74.99    5.80
   1   7   6   96.89    8.30
   1   7   6   80.29    9.80
   2  -7   6   19.60    5.60
  -2  -7  -6   20.10    7.40
   2  -7   6   28.50    6.00
   2   7   6   15.20    5.30
  -2   7  -6   21.50    4.30
   2   7   6   25.10    6.00
  -3  -7  -6    6.00    5.30
   3  -7   6    4.20    3.70
   3   7   6    8.00    4.30
 -11   0   7   10.40    5.10
  11   0  -7    2.40    3.70
  11   0  -7    4.70    5.50
 -10   0   7  195.58   15.40
  10   0  -7  210.38   15.70
  10   0  -7  216.18   13.00
  -9   0   7  195.58   14.60
   9   0  -7  222.28   14.50
  -9   0   7  230.78   17.30
  -9   0   7  190.58   15.60
  -8   0   7  309.47   20.80
  -8   0   7  270.37   18.40
  -8   0   7  270.47   19.20
   8   0  -7  263.37   28.30
   8   0  -7  229.88   34.00
   8   0  -7  298.17   17.40
   8   0  -7  260.77   33.90
  -8   0   7  287.47   17.50
  -7   0   7  388.86   22.30
   7   0  -7  334.67   26.20
   7   0  -7  370.26   32.20
  -7   0   7  367.26   21.20
  -7   0   7  310.17   25.00
   7   0  -7  355.46   33.90
  -7   0   7  353.26   19.80
   7   0  -7  345.57   19.00
  -6   0   7  118.39   11.30
   6   0  -7  115.19   19.60
   6   0  -7  136.99   11.40
   6   0  -7  124.49   15.60
   6   0  -7  118.49   19.30
  -6   0   7  124.79   12.10
  -6   0   7  113.39   18.20
  -6   0   7  109.89   12.40
   5   0  -7   36.40    7.60
  -5   0   7   62.29    8.40
   5   0  -7   46.80    9.60
  -5   0   7   38.30   10.90
   5   0  -7   55.79    9.70
  -4   0   7 2130.09   78.29
  -4   0   7 2150.78   80.99
   4   0  -7 2227.38   79.19
  -3   0   7 1943.91   71.99
   3   0  -7 2055.79   68.99
   3   0  -7 1755.32   76.59
  -3   0   7 1841.32   70.19
   2   0  -7  533.25   22.10
   1   0  -7  587.14   24.90
   0   0   7  285.27   17.80
   0   0  -7  313.37   17.90
   1   0   7 2669.23   98.99
   1   0   7 2624.54  100.69
  -1   0  -7 2701.73   99.69
   2   0   7  259.07   16.80
  -2   0  -7  353.56   21.70
   2   0   7  274.77   24.60
   2   0   7  308.57   16.70
  -2   0  -7  317.77   14.10
   2   0   7  260.97   21.80
   3   0   7  809.82   44.90
   3   0   7  786.82   35.90
  -3   0  -7  802.72   39.20
  -3   0  -7  786.52   30.40
   3   0   7  806.82   40.50
   4   0   7   27.40    8.90
  -4   0  -7   34.20    6.20
   4   0   7   22.80    6.60
   4   0   7   34.10    8.50
  -4   0  -7   27.90    9.30
   4   0   7   31.60   13.00
  -4   0  -7   38.00    7.30
   4   0   7   39.20   15.50
   4   0   7   32.90   11.60
   5   0   7  208.28   24.40
  -5   0  -7  240.98   22.10
   5   0   7  254.57   33.50
   5   0   7  201.78   19.80
  -5   0  -7  226.48   12.00
   5   0   7  236.58   26.80
   5   0   7  190.48   19.40
   6   0   7  997.70   49.50
  -6   0  -7  999.90   40.50
   6   0   7  912.61   44.60
   6   0   7 1006.90   64.59
  -6   0  -7 1025.40   37.00
   6   0   7 1037.70   46.30
   6   0   7  992.80   42.40
  -6   0  -7  942.11   46.20
  -7   0  -7   87.49    8.90
   7   0   7   95.29   16.70
  -7   0  -7   82.19   10.90
   7   0   7   65.89   13.20
   8   0   7   13.70    6.40
  -8   0  -7   17.20    5.70
  -8   0  -7   17.90    5.20
   8   0   7    3.70    7.60
  -9   0  -7  194.88   10.70
   9   0   7  201.68   11.70
  -9   0  -7  159.88    9.50
 -11  -1   7   38.90    6.90
  11  -1  -7   53.69    7.30
  11   1  -7   32.70    5.80
  11   1  -7   43.20    7.10
 -11   1   7   38.20    7.50
 -10  -1   7  112.89   14.70
  10  -1  -7  134.89   19.30
 -10  -1   7  130.69   12.50
  10  -1  -7  138.09   10.50
 -10   1   7  169.48   14.50
  10   1  -7  140.49   10.60
 -10   1   7  134.79   11.00
  -9  -1   7  119.79   13.60
   9  -1  -7  125.29   11.50
  -9  -1   7   82.99   12.00
   9  -1  -7  131.59   15.80
  -9   1   7  101.89   11.80
  -9   1   7   81.79   13.40
   9   1  -7   93.79   11.50
  -8  -1   7  214.58   17.40
   8  -1  -7  215.38   33.50
   8  -1  -7  169.28   27.80
  -8  -1   7  231.18   17.10
   8  -1  -7  232.48   15.10
   8  -1  -7  182.78   23.80
  -8  -1   7  228.68   13.90
  -8   1   7  225.88   16.80
  -8   1   7  229.48   18.30
   8   1  -7  194.38   16.00
  -8   1   7  235.28   20.30
   8   1  -7  203.28   15.30
   8   1  -7  188.88   28.20
   8   1  -7  237.68   34.90
  -7  -1   7  219.68   13.70
  -7  -1   7  197.08   16.00
   7  -1  -7  180.88   28.30
  -7  -1   7  218.58   16.40
   7  -1  -7  214.98   28.30
   7  -1  -7  200.78   14.30
   7  -1  -7  186.98   20.40
  -7   1   7  204.28   15.20
   7   1  -7  172.58   27.20
  -7   1   7  232.58   17.60
  -7   1   7  204.48   19.30
   7   1  -7  218.48   14.80
  -7   1   7  189.68   18.10
   7   1  -7  188.98   26.10
   7   1  -7  191.28   16.80
  -6  -1   7   18.80    6.20
   6  -1  -7   37.90   12.60
  -6  -1   7   13.10    5.90
   6  -1  -7    8.60   10.00
  -6  -1   7   13.40    8.80
   6  -1  -7   18.20   11.70
  -6  -1   7   36.80    7.70
   6  -1  -7   18.90    5.60
  -6  -1   7   19.00    7.20
  -6   1   7   11.80    5.40
   6   1  -7   29.10   12.30
   6   1  -7   26.30   11.50
   6   1  -7   26.90    8.10
  -6   1   7   26.20    6.80
  -6   1   7   26.50    6.60
  -6   1   7   27.10    9.00
  -6   1   7   22.60    6.70
  -5  -1   7  768.62   35.90
   5  -1  -7  803.42   35.40
   5  -1  -7  827.32   32.70
  -5  -1   7  821.12   31.10
   5   1  -7  751.82   31.80
  -5   1   7  861.71   35.10
  -5   1   7  828.12   36.30
   5   1  -7  898.81   39.50
   5   1  -7  886.91   39.10
  -5   1   7  831.02   33.90
   4  -1  -7   27.30    5.00
   4   1  -7   30.00   11.90
  -4   1   7   53.99   10.50
  -4   1   7   25.50   10.40
   4   1  -7   56.09   10.40
   3  -1  -7 1805.92   61.99
   3   1  -7 1563.64   62.49
  -3   1   7 1737.63   62.69
   3   1  -7 1618.54   63.29
  -3   1   7 1568.24   67.29
   2  -1  -7  606.44   24.30
   2   1  -7  497.75   23.30
  -2   1   7  565.44   30.30
  -2   1   7  566.24   25.20
   1  -1  -7  539.35   23.00
  -1   1   7  483.45   23.30
  -1   1   7  498.75   28.00
   1   1  -7  458.95   22.00
   0  -1  -7 3579.04  125.69
   0   1   7 3593.74  127.09
   0   1   7 3596.84  130.19
   0   1   7 3370.16  129.79
   0   1  -7 3532.95  130.49
   0   1  -7 3397.26  126.59
   1  -1   7 1185.08   47.40
  -1  -1  -7 1174.28   43.60
   1  -1   7 1138.99   47.60
  -1  -1  -7 1204.78   47.80
   1   1   7 1138.39   52.59
   1   1   7 1209.58   54.09
   1   1   7 1209.48   49.70
  -1   1  -7 1230.88   50.89
   2  -1   7  466.15   28.80
  -2  -1  -7  474.95   24.70
  -2  -1  -7  476.75   19.60
   2  -1   7  480.25   25.90
  -2   1  -7  478.75   19.20
   2   1   7  436.46   31.10
   2   1   7  430.16   30.60
   2   1   7  491.95   26.70
   2   1   7  482.15   28.00
   3  -1   7  484.85   29.20
   3  -1   7  478.05   32.10
  -3  -1  -7  528.95   27.20
   3  -1   7  460.75   26.30
  -3  -1  -7  504.15   20.50
   3  -1   7  498.45   33.20
  -3   1  -7  505.65   20.40
   3   1   7  521.55   36.80
   3   1   7  465.75   23.90
   3   1   7  516.25   31.20
   3   1   7  446.16   32.70
   3   1   7  533.15   29.60
  -3   1  -7  536.15   31.90
  -4  -1  -7  808.72   30.90
  -4  -1  -7  832.32   33.80
   4  -1   7  780.62   38.20
   4  -1   7  810.22   49.10
   4  -1   7  775.12   35.00
   4  -1   7  801.22   43.90
  -4  -1  -7  781.72   38.10
  -4   1  -7  861.51   44.10
  -4   1  -7  816.12   32.90
   4   1   7  767.12   34.40
   4   1   7  791.92   40.30
  -4   1  -7  794.42   31.00
   4   1   7  788.22   36.00
   4   1   7  829.22   50.29
   4   1   7  873.71   46.30
   4   1   7  799.42   41.10
   5  -1   7  328.87   20.80
  -5  -1  -7  317.97   22.50
   5  -1   7  315.47   19.30
  -5  -1  -7  377.06   19.00
  -5  -1  -7  315.07   15.00
   5  -1   7  359.56   24.50
   5  -1   7  307.47   35.20
   5  -1   7  357.16   37.90
  -5   1  -7  328.97   27.40
   5   1   7  311.07   26.10
   5   1   7  334.87   26.70
   5   1   7  355.36   27.20
   5   1   7  339.37   33.60
  -5   1  -7  330.17   15.80
   5   1   7  352.56   37.00
  -5   1  -7  381.56   20.10
   5   1   7  330.87   22.10
   6  -1   7   50.99   10.60
   6  -1   7   22.70   24.20
   6  -1   7   48.50    9.20
  -6  -1  -7   70.39   10.50
  -6  -1  -7   75.59   12.20
   6   1   7   53.79    9.50
  -6   1  -7   82.69   10.70
   6   1   7   51.69   22.40
  -6   1  -7   46.60   11.90
   6   1   7   53.19   13.70
   6   1   7   46.70   10.50
   6   1   7   63.59   14.50
  -7  -1  -7  123.19   11.80
  -7  -1  -7  116.59    8.90
   7  -1   7  119.69   17.10
   7  -1   7   97.29   13.80
  -7   1  -7  122.09   11.00
   7   1   7  119.59   16.80
  -7   1  -7  130.19   10.00
   7   1   7  117.49   13.90
   8  -1   7   40.30    8.70
   8  -1   7   33.00    6.70
  -8  -1  -7   47.30    7.70
  -8   1  -7   41.40    8.30
   8   1   7   28.20    8.30
  -8   1  -7   35.90    6.70
   8   1   7   44.00    9.10
  -9  -1  -7   68.69    7.10
   9  -1   7   60.19   11.70
   9   1   7   78.69    9.40
  -9   1  -7   60.09    5.40
  -9   1  -7   59.89    6.20
 -10  -2   7  224.18   13.80
 -10  -2   7  278.57   14.90
  10  -2  -7  257.77   15.60
  10  -2  -7  225.68   12.30
 -10   2   7  233.78   14.00
  10   2  -7  244.18   15.20
 -10   2   7  237.28   15.00
  -9  -2   7   22.90    7.30
   9  -2  -7   13.70    5.90
  -9  -2   7   17.00    7.10
   9  -2  -7   13.80    7.50
  -9   2   7   18.20    7.60
  -9   2   7   13.70    6.10
   9   2  -7   22.40    6.30
   8  -2  -7   -3.50   29.70
  -8  -2   7   12.80    7.60
   8  -2  -7   32.90    9.40
   8  -2  -7    6.70   15.90
   8  -2  -7   16.90   18.70
  -8  -2   7   38.00   11.30
   8  -2  -7   21.80    6.50
   8   2  -7   11.70    8.10
  -8   2   7   23.70   12.20
   8   2  -7   23.10   17.20
  -8   2   7   23.60    9.50
  -8   2   7   25.80    8.10
   8   2  -7   29.90    7.40
  -7  -2   7  251.37   20.40
   7  -2  -7  241.78   36.00
   7  -2  -7  270.17   16.60
   7  -2  -7  255.67   30.90
   7  -2  -7  258.17   19.60
  -7  -2   7  250.37   17.60
   7  -2  -7  247.18   22.90
  -7  -2   7  268.47   19.20
   7   2  -7  228.98   33.70
   7   2  -7  260.77   28.30
  -7   2   7  250.77   17.30
  -7   2   7  246.48   16.00
  -7   2   7  273.47   30.40
  -7   2   7  258.17   18.90
   6  -2  -7   26.40    6.10
  -6  -2   7   60.39   10.40
   6  -2  -7   38.80   15.60
  -6  -2   7   36.70    7.90
   6  -2  -7   39.10   13.20
   6  -2  -7   61.49   14.00
   6  -2  -7   25.10    8.00
  -6  -2   7   21.10    7.30
  -6   2   7   44.40    7.20
  -6   2   7   44.20    9.20
  -6   2   7   60.89   12.20
  -6   2   7   60.49   11.70
   6   2  -7   32.60    6.40
   6   2  -7   42.60   12.80
   6   2  -7   32.80   13.30
   5  -2  -7  810.22   44.00
  -5  -2   7  931.51   37.70
  -5  -2   7  851.81   36.70
   5  -2  -7  947.71   35.90
  -5  -2   7  838.82   37.60
  -5   2   7  878.31   37.80
  -5   2   7  917.01   36.70
  -5   2   7  911.81   41.70
  -5   2   7  812.62   50.39
   5   2  -7  967.50   43.50
  -5   2   7  879.11   35.80
   5   2  -7  909.51   42.00
   4  -2  -7 1274.77   49.00
   4  -2  -7 1199.38   45.20
  -4   2   7 1171.28   50.19
  -4   2   7 1182.58   46.40
   4   2  -7 1186.18   47.80
   4   2  -7 1224.28   47.60
  -4   2   7 1072.09   57.89
   3  -2  -7 1578.74   57.49
   3  -2  -7 1594.34   60.09
  -3   2   7 1502.65   69.79
  -3   2   7 1582.44   60.69
  -3   2   7 1575.74   62.09
   2  -2  -7  368.86   17.70
   2  -2  -7  307.77   15.70
  -2   2   7  351.76   20.60
  -2   2   7  263.57   27.30
  -2   2   7  339.97   20.40
  -2   2   7  269.27   27.30
   1  -2  -7 1861.81   71.19
   1  -2  -7 1905.61   68.79
  -1   2   7 1828.02   73.49
  -1   2   7 1931.61   79.79
  -1   2   7 2026.80   75.09
  -1   2   7 1820.42   80.09
   1   2  -7 1857.81   69.99
   1   2  -7 2084.99   71.89
   0  -2  -7 1149.78   42.00
   0  -2  -7 1145.69   44.90
   0   2   7 1150.78   48.90
   0   2  -7 1070.99   47.50
   0   2  -7 1044.10   46.90
   0   2   7 1140.89   53.69
   0   2  -7 1143.59   49.90
   0   2   7 1054.19   52.79
   0   2   7 1175.18   48.50
  -1  -2  -7  202.28   13.70
  -1  -2  -7  159.88   10.20
  -1   2  -7  175.38   22.60
   1   2   7  128.59   21.10
   1   2   7  126.59   21.90
   1   2   7  190.48   18.50
  -1   2  -7  166.38   17.70
   2  -2   7  292.47   20.80
   2  -2   7  309.77   26.60
  -2  -2  -7  328.27   15.00
  -2  -2  -7  321.07   19.20
  -2   2  -7  310.47   14.20
   2   2   7  325.97   29.80
  -2   2  -7  354.26   30.10
   2   2   7  298.07   27.60
   2   2   7  313.97   23.70
   2   2   7  296.77   15.10
  -2   2  -7  373.36   26.70
   3  -2   7 1520.55   61.49
   3  -2   7 1517.45   67.79
   3  -2   7 1447.06   58.59
  -3  -2  -7 1510.05   60.19
   3  -2   7 1402.26   56.59
   3  -2   7 1425.16   57.99
   3   2   7 1468.95   57.79
  -3   2  -7 1507.85   54.39
   3   2   7 1520.85   66.49
   3   2   7 1583.94   69.79
   3   2   7 1514.95   72.69
   3   2   7 1592.54   75.09
  -3   2  -7 1599.34   69.89
   3   2   7 1561.64   63.59
   3   2   7 1447.36   55.29
   4  -2   7   12.50    5.90
   4  -2   7   28.40   10.10
  -4  -2  -7   19.60    8.90
   4  -2   7    8.10    5.70
   4  -2   7    5.70    6.60
  -4  -2  -7   24.00    6.40
  -4  -2  -7   19.20    6.70
  -4  -2  -7   23.90    4.20
   4   2   7   19.80    9.10
  -4   2  -7   26.30   13.00
   4   2   7    9.20   11.90
  -4   2  -7   14.30    5.60
   4   2   7   23.40   11.00
   4   2   7   24.80   15.40
   4   2   7    7.80   15.00
   4   2   7   30.90    8.20
  -4   2  -7   22.50    4.60
   4   2   7   16.00    4.80
  -5  -2  -7  128.29   13.00
   5  -2   7  107.99   12.50
  -5  -2  -7  102.49   17.50
   5  -2   7  115.39   18.20
   5  -2   7  112.79   15.40
  -5  -2  -7  120.99   12.40
   5   2   7  127.79   15.90
   5   2   7  149.99   29.20
  -5   2  -7  133.89    9.70
  -5   2  -7  117.99   11.50
   5   2   7  127.39   20.10
   5   2   7  131.19   19.10
  -5   2  -7  127.19   21.00
   6  -2   7  155.28   17.00
  -6  -2  -7  169.18   13.10
   6  -2   7  189.88   19.20
  -6   2  -7  168.88   12.70
  -6   2  -7  174.88   10.40
   6   2   7  164.08   16.90
  -6   2  -7  141.49   17.50
   6   2   7  159.28   33.10
  -6   2  -7  129.69   22.80
   6   2   7  151.78   16.10
   6   2   7  150.48   24.10
   7  -2   7   23.00    9.70
   7  -2   7   18.80    8.50
  -7  -2  -7   15.80    6.20
  -7   2  -7   15.10    6.40
   7   2   7    9.80    7.70
   7   2   7    7.80    6.30
  -7   2  -7   22.50    5.60
  -8  -2  -7   40.70    6.90
   8  -2   7   42.80    7.90
   8  -2   7   31.00    8.30
  -8   2  -7   32.80    5.40
  -8   2  -7   34.60    6.40
   8   2   7   34.30    6.70
   8   2   7   34.10    8.10
  -9  -2  -7  132.19    7.60
   9  -2   7  150.38    9.60
   9   2   7  124.29    8.10
  -9   2  -7  118.59    7.00
  10  -3  -7    6.90    4.70
 -10  -3   7   12.50    4.40
  10  -3  -7   11.60    5.40
  10   3  -7   10.50    3.70
 -10   3   7   17.10    4.70
  -9  -3   7   67.59   10.40
   9  -3  -7   56.69   12.00
   9   3  -7   74.49    9.10
  -9   3   7   66.29    9.70
   9   3  -7   54.19    9.90
   8  -3  -7  217.78   17.10
   8  -3  -7  170.58   15.70
  -8  -3   7  184.18   15.30
  -8  -3   7  184.48   16.90
  -8   3   7  181.38   15.60
  -8   3   7  205.38   14.70
  -8   3   7  184.08   13.40
   8   3  -7  202.18   17.60
   7  -3  -7  396.76   20.60
   7  -3  -7  422.26   38.20
   7  -3  -7  418.36   24.20
  -7  -3   7  387.26   26.30
  -7  -3   7  411.06   23.50
   7  -3  -7  410.56   47.60
   7  -3  -7  365.86   27.90
  -7   3   7  399.86   23.40
  -7   3   7  390.06   20.80
   7   3  -7  438.76   21.20
  -7   3   7  375.66   29.40
  -7   3   7  418.26   22.50
   7   3  -7  371.76   34.10
  -6  -3   7  213.38   15.70
  -6  -3   7  190.38   17.30
   6  -3  -7  206.18   17.50
   6  -3  -7  166.78   20.20
   6  -3  -7  195.58   25.90
   6  -3  -7  187.48   32.40
   6  -3  -7  211.38   21.50
  -6   3   7  208.48   22.60
   6   3  -7  200.88   13.10
   6   3  -7  237.18   35.60
  -6   3   7  210.38   15.90
  -6   3   7  167.88   16.70
  -6   3   7  213.38   14.70
  -5  -3   7  183.48   14.40
   5  -3  -7  151.18   15.30
  -5  -3   7  158.18   12.70
  -5  -3   7  157.98   14.40
   5  -3  -7  160.68   16.30
   5  -3  -7  169.28   13.00
  -5   3   7  134.19   14.10
   5   3  -7  173.28   20.90
   5   3  -7  124.79   19.00
  -5   3   7  157.58   15.10
  -5   3   7  168.68   13.00
  -5   3   7  190.28   20.90
  -5   3   7  137.09   25.20
  -5   3   7  173.58   13.80
  -4  -3   7  109.79   12.80
  -4  -3   7  102.49   15.40
  -4  -3   7   86.79   11.60
   4  -3  -7   95.29   13.80
  -4  -3   7   86.79   10.80
   4  -3  -7  102.39   12.20
   4  -3  -7  120.39   10.60
   4   3  -7  116.89   15.60
  -4   3   7   73.99   14.10
  -4   3   7   93.09   10.90
  -4   3   7  110.09   10.60
  -4   3   7  101.89   16.00
  -4   3   7   75.79   27.10
  -4   3   7   87.49   14.60
   3  -3  -7   49.00   14.40
  -3  -3   7   41.60   10.00
  -3  -3   7   37.20    8.50
   3  -3  -7   51.49    8.70
  -3   3   7   51.29   11.00
  -3   3   7   60.29    9.40
   3   3  -7   33.20    8.30
  -3   3   7   59.29   17.40
  -3   3   7   17.80   20.80
  -3   3   7   72.89   15.30
  -2  -3   7  968.30   40.70
  -2  -3   7  898.31   38.80
   2  -3  -7 1057.99   41.40
  -2  -3   7  991.70   41.20
   2  -3  -7  979.30   37.80
   2  -3  -7  993.20   40.70
  -2   3   7  909.81   37.90
  -2   3   7  982.60   38.70
  -2   3   7  914.71   54.59
  -2   3   7  932.51   37.80
  -2   3   7  994.00   46.10
  -2   3   7  991.80   54.59
  -2   3   7 1043.40   45.70
   2   3  -7  968.90   41.10
   1  -3  -7  357.76   19.00
  -1  -3   7  339.97   18.30
  -1  -3   7  366.66   19.90
   1  -3  -7  388.76   17.50
  -1  -3   7  342.27   18.50
  -1  -3   7  379.86   21.30
   1  -3  -7  365.46   20.90
   1   3  -7  380.86   24.60
   1   3  -7  395.66   23.50
  -1   3   7  285.87   24.40
  -1   3   7  384.96   33.40
  -1   3   7  335.67   15.40
  -1   3   7  334.07   17.50
  -1   3   7  397.06   37.00
  -1   3   7  361.96   25.70
  -1   3   7  360.86   24.30
   0  -3   7  135.59   17.40
   0  -3   7  119.59   11.20
   0  -3   7  133.89   13.20
   0  -3   7  131.69   12.00
   0  -3  -7  120.49    9.70
   0  -3  -7  141.29   12.40
   0  -3  -7  105.09   13.90
   0   3   7  139.99   11.50
   0   3   7  126.89   19.30
   0   3   7  124.49    8.60
   0   3   7  130.79   23.40
   0   3   7  167.78   22.00
   0   3  -7  133.29   19.90
   0   3  -7  140.99   21.20
   0   3   7  148.59   23.30
  -1  -3  -7  106.59    8.60
  -1  -3  -7  104.99   11.00
   1  -3   7   97.89   13.40
   1  -3   7  103.59   11.40
   1  -3   7   82.99   14.00
   1  -3   7   99.69   18.80
  -1  -3  -7   93.29   13.90
  -1   3  -7   85.09    6.80
   1   3   7  121.09   18.80
   1   3   7   90.49   19.80
  -1   3  -7   80.29   18.90
  -1   3  -7  102.99   22.30
   1   3   7  113.19   23.90
   1   3   7   97.99   18.00
   1   3   7   99.19    8.60
   1   3   7  101.79   11.30
  -2  -3  -7  382.56   23.00
   2  -3   7  364.66   20.30
   2  -3   7  401.46   26.30
  -2  -3  -7  372.46   23.50
   2  -3   7  374.36   20.20
   2  -3   7  368.06   22.80
  -2  -3  -7  390.46   16.80
  -2  -3  -7  379.96   21.30
  -2   3  -7  404.16   16.90
   2   3   7  345.67   27.20
  -2   3  -7  411.76   35.80
  -2   3  -7  411.26   30.90
   2   3   7  407.46   36.60
   2   3   7  382.46   21.70
   2   3   7  376.86   18.30
   2   3   7  408.56   30.80
   2   3   7  390.36   37.10
   3  -3   7  325.07   18.60
   3  -3   7  298.37   21.70
  -3  -3  -7  305.87   19.10
   3  -3   7  314.87   18.20
  -3  -3  -7  358.46   22.00
   3  -3   7  319.07   25.20
  -3  -3  -7  338.57   17.90
   3   3   7  317.17   28.30
   3   3   7  321.87   37.50
   3   3   7  304.27   21.50
  -3   3  -7  333.07   15.20
   3   3   7  304.97   35.20
  -3   3  -7  320.17   29.70
   3   3   7  330.27   19.30
   3   3   7  304.37   16.90
   4  -3   7  259.07   20.90
   4  -3   7  251.17   16.40
   4  -3   7  254.57   16.40
  -4  -3  -7  283.07   16.10
  -4  -3  -7  261.27   21.50
   4  -3   7  296.07   25.70
   4   3   7  259.47   19.00
  -4   3  -7  220.68   27.60
   4   3   7  252.77   27.10
   4   3   7  283.17   22.50
   4   3   7  249.48   15.40
   4   3   7  239.58   37.70
  -4   3  -7  266.77   16.30
   5  -3   7  286.67   25.10
  -5  -3  -7  243.98   20.60
  -5  -3  -7  255.07   15.50
   5  -3   7  234.18   16.60
   5  -3   7  264.47   21.20
   5   3   7  312.77   40.20
   5   3   7  228.68   26.60
  -5   3  -7  267.37   15.30
  -5   3  -7  240.98   28.40
  -5   3  -7  263.77   13.60
   5   3   7  231.68   21.70
   5   3   7  263.17   19.90
   6  -3   7   43.30   12.10
   6  -3   7   43.20    9.60
  -6  -3  -7   54.69    9.40
   6   3   7   50.89    9.90
   6   3   7   56.19    9.40
  -6   3  -7   53.39    6.90
  -6   3  -7   49.00    8.60
   7  -3   7   53.49    9.30
   7  -3   7   48.80    9.90
   7  -3   7   48.30   11.10
   7   3   7   50.49    8.90
   7   3   7   51.79   11.00
  -7   3  -7   45.40    7.20
  -7   3  -7   47.50    5.80
  -8  -3  -7  113.59    8.40
   8  -3   7  133.89   11.10
   8  -3   7   97.69    9.30
  -8   3  -7   98.39    6.60
   8   3   7  119.89   11.10
   8   3   7  124.89   11.40
  -8   3  -7  119.39    7.90
   9  -4  -7    9.50    5.60
  -9  -4   7    9.20    4.80
   9  -4  -7    2.20    5.40
   9   4  -7   -0.10    3.70
  -9   4   7    0.30    4.40
  -9   4   7    8.70    3.70
   8  -4  -7   24.30    8.00
  -8  -4   7   20.90    6.20
   8  -4  -7   32.00    8.30
  -8  -4   7   28.60   12.20
  -8   4   7   19.30    7.00
   8   4  -7   28.20    5.70
  -8   4   7   30.40    7.00
   7  -4  -7  207.98   18.20
  -7  -4   7  198.38   19.70
  -7  -4   7  197.08   16.10
   7  -4  -7  210.98   17.20
  -7   4   7  197.68   15.00
  -7   4   7  203.18   14.30
   7   4  -7  194.18   13.90
   6  -4  -7   26.60    9.20
  -6  -4   7   36.10   10.00
   6  -4  -7   14.00    8.50
   6  -4  -7   66.79   16.20
   6  -4  -7   43.10   16.90
  -6  -4   7   56.69   11.90
  -6   4   7   44.00   17.20
  -6   4   7   16.50   38.60
   6   4  -7   32.50   15.90
  -6   4   7   63.29   11.10
  -5  -4   7  524.45   26.20
  -5  -4   7  499.75   26.40
   5  -4  -7  475.95   27.70
   5  -4  -7  446.66   28.10
   5  -4  -7  494.35   27.60
  -5  -4   7  491.95   24.80
   5   4  -7  515.65   34.80
  -5   4   7  452.95   49.20
  -5   4   7  472.95   37.30
  -5   4   7  495.35   24.60
  -5   4   7  498.75   23.70
   5   4  -7  477.65   20.90
   4  -4  -7   35.80   10.10
  -4  -4   7   27.60    8.10
   4  -4  -7   21.50    8.90
   4  -4  -7   31.10    9.80
  -4  -4   7   32.70    8.20
  -4  -4   7   21.10    9.40
  -4  -4   7   30.30    9.00
  -4   4   7   24.50    6.30
  -4   4   7   16.90   18.50
  -4   4   7   38.70    7.40
  -4   4   7   38.30    7.20
  -4   4   7   34.40   16.00
   4   4  -7   26.70   12.50
  -4   4   7   21.20   11.10
  -3  -4   7  434.96   22.50
   3  -4  -7  455.85   21.30
   3  -4  -7  456.45   26.40
  -3  -4   7  437.26   23.50
  -3  -4   7  383.66   33.50
  -3  -4   7  436.96   31.70
   3  -4  -7  487.45   25.70
  -3  -4   7  422.36   25.10
  -3  -4   7  432.26   30.20
  -3   4   7  465.25   22.00
  -3   4   7  453.75   31.40
   3   4  -7  440.46   30.20
  -3   4   7  521.65   34.80
  -3   4   7  460.65   23.30
  -3   4   7  452.95   24.80
  -3   4   7  388.26   42.10
   2  -4  -7  333.67   22.90
  -2  -4   7  356.66   26.30
   2  -4  -7  350.26   21.80
   2  -4  -7  357.76   20.70
   2  -4  -7  355.86   17.30
  -2  -4   7  385.76   21.10
  -2  -4   7  365.66   22.30
  -2  -4   7  374.86   20.30
  -2  -4   7  367.66   19.80
  -2   4   7  319.77   15.30
  -2   4   7  370.86   18.80
   2   4  -7  316.17   24.70
  -2   4   7  372.56   30.50
  -2   4   7  343.77   37.90
   2   4  -7  391.86   28.90
  -2   4   7  324.47   20.90
  -2   4   7  374.76   19.30
  -2   4   7  352.46   28.00
   1  -4  -7  269.47   20.10
  -1  -4   7  317.77   19.50
  -1  -4   7  293.67   17.60
  -1  -4   7  318.77   21.00
  -1  -4   7  270.47   23.90
   1  -4  -7  300.47   18.30
  -1  -4   7  301.57   23.50
   1  -4  -7  288.57   14.50
   1  -4  -7  268.77   21.60
  -1  -4   7  307.97   17.70
  -1   4   7  297.87   16.40
  -1   4   7  287.37   17.10
  -1   4   7  276.47   36.40
   1   4  -7  255.37   12.40
  -1   4   7  269.97   26.80
  -1   4   7  301.87   28.70
  -1   4   7  290.17   14.30
   1   4  -7  335.07   29.10
  -1   4   7  314.87   35.10
   0  -4  -7  212.38   14.90
   0  -4   7  219.48   22.00
   0  -4   7  220.88   19.00
   0  -4  -7  182.58   19.50
   0  -4   7  215.58   19.90
   0  -4  -7  226.58   18.80
   0  -4   7  223.88   15.80
   0  -4   7  223.18   15.40
   0  -4   7  201.58   16.60
   0   4   7  249.78   35.10
   0   4   7  237.08   15.30
   0   4  -7  277.37   26.50
   0   4  -7  257.57   29.50
   0   4   7  242.08   33.80
   0   4   7  218.88   24.60
   0   4  -7  220.28   10.80
   0   4   7  229.68   16.00
   0   4   7  200.08   12.20
  -1  -4  -7  160.28   17.60
   1  -4   7  149.39   18.00
   1  -4   7  131.89   13.20
  -1  -4  -7  133.79   19.90
  -1  -4  -7  148.69   12.70
   1  -4   7  114.79   19.00
   1  -4   7  146.69   16.90
   1   4   7  168.88   30.70
  -1   4  -7  145.79    8.80
   1   4   7  150.28   10.80
   1   4   7  156.18   15.40
  -1   4  -7  158.38   27.40
   1   4   7  142.09   21.90
   1   4   7  159.58   28.60
   1   4   7  147.59   17.50
   2  -4   7  261.17   24.90
   2  -4   7  240.18   19.00
  -2  -4  -7  242.78   18.00
  -2  -4  -7  220.08   14.90
   2  -4   7  253.87   21.70
  -2  -4  -7  264.57   21.50
   2  -4   7  252.57   17.40
   2  -4   7  265.67   16.70
   2   4   7  246.88   27.50
   2   4   7  229.58   17.70
  -2   4  -7  251.27   12.40
   2   4   7  203.08   36.30
  -2   4  -7  246.98   13.60
  -2   4  -7  210.48   33.20
   2   4   7  239.88   14.80
  -2   4  -7  218.98   28.60
   2   4   7  273.57   35.90
   3  -4   7 2131.59   80.19
   3  -4   7 2083.89   76.99
   3  -4   7 2171.58   86.29
  -3  -4  -7 1849.52   73.89
   3  -4   7 2048.20   77.59
   3  -4   7 2162.48   81.89
  -3  -4  -7 2185.18   81.29
   3   4   7 2054.09   75.79
   3   4   7 1925.41  103.29
   3   4   7 2116.39   78.39
   3   4   7 1957.00   91.69
   3   4   7 2067.19   81.09
  -3   4  -7 2077.69   74.99
  -3   4  -7 1995.80   99.89
   3   4   7 2093.69  101.49
  -3   4  -7 2192.38   74.19
  -3   4  -7 1847.92   93.89
   4  -4   7   60.99   11.90
  -4  -4  -7   55.99   11.70
   4  -4   7   67.19   11.50
   4  -4   7   61.89   11.60
   4  -4   7   71.09   14.40
   4  -4   7   71.39   11.80
  -4   4  -7   35.20   18.90
   4   4   7   91.89   13.30
   4   4   7   76.29   24.30
   4   4   7   70.59   16.10
  -4   4  -7   77.59    7.90
   4   4   7   61.99   10.00
   4   4   7   73.79   18.40
  -4   4  -7   65.09    9.00
   5  -4   7   68.39   13.80
   5  -4   7   62.59   11.90
  -5  -4  -7   58.89   11.20
   5  -4   7   42.50    8.40
   5  -4   7   37.20   10.00
   5   4   7   44.40   11.40
  -5   4  -7   63.29    8.40
  -5   4  -7   69.79    7.40
   5   4   7   43.90    8.80
  -6  -4  -7   38.20    6.10
   6  -4   7   19.00    7.70
  -6   4  -7   38.10    5.40
  -6   4  -7   39.20    7.00
   6   4   7   36.40    9.20
   6   4   7   35.30    8.10
  -7  -4  -7    6.30    4.80
   7  -4   7   13.50    6.40
   7  -4   7   14.90    4.70
  -7   4  -7   12.10    3.70
  -7   4  -7   11.20    3.90
   7   4   7   16.20    6.80
   7   4   7   14.00    5.10
   8  -5  -7   31.00    5.30
   8  -5  -7   33.20    6.70
  -8  -5   7   43.10    8.30
  -8  -5   7   33.70    6.90
  -8   5   7   33.50    6.20
   8   5  -7   44.10    6.60
  -8   5   7   34.00    5.50
   7  -5  -7  101.69   12.00
  -7  -5   7  124.19   15.00
  -7  -5   7  107.89   13.00
   7  -5  -7  130.39   14.70
  -7   5   7  116.99   10.90
  -7   5   7  141.99   11.60
   7   5  -7  135.59   10.00
   6  -5  -7   41.50    8.50
  -6  -5   7   60.99   11.00
  -6  -5   7   73.89   14.60
   6  -5  -7   54.99   10.70
  -6   5   7   67.39    9.70
   6   5  -7   73.59    8.90
  -6   5   7   82.99   10.30
  -5  -5   7  114.09   14.80
  -5  -5   7  125.59   13.40
   5  -5  -7  139.49   15.20
   5  -5  -7  122.89   17.30
  -5  -5   7  121.89   14.60
  -5   5   7  102.49   12.10
   5   5  -7  136.29   10.30
  -5   5   7  126.79   11.40
  -5   5   7  135.99   12.60
   4  -5  -7  122.89   17.90
  -4  -5   7  124.29   16.80
  -4  -5   7  152.48   17.70
  -4  -5   7  151.28   15.80
   4  -5  -7  113.49   14.60
  -4   5   7  105.59   20.90
   4   5  -7  112.39    8.60
  -4   5   7   81.99   13.90
  -4   5   7  121.59   13.70
  -4   5   7   93.59   35.00
  -4   5   7   95.59   12.60
  -3  -5   7    3.50    6.60
  -3  -5   7   36.70    8.70
  -3  -5   7   22.50    7.60
   3  -5  -7   19.90   10.30
  -3  -5   7   22.10    7.00
  -3  -5   7   29.20    8.80
   3  -5  -7   17.30    7.60
   3  -5  -7   15.30    9.10
  -3   5   7   11.50   22.60
  -3   5   7   31.20    7.20
   3   5  -7   19.40    3.80
  -3   5   7    8.20   12.10
  -3   5   7   21.20    6.80
   3   5  -7   25.10   15.20
  -2  -5   7   30.80   12.90
   2  -5  -7   35.80   11.40
  -2  -5   7   55.09   10.40
  -2  -5   7   43.10   10.70
  -2  -5   7   44.40    8.60
  -2  -5   7   47.60    8.60
   2  -5  -7   40.90   10.00
   2  -5  -7   33.20    7.90
  -2   5   7   46.70    8.50
  -2   5   7   29.50   13.50
   2   5  -7   46.30    5.90
  -2   5   7   33.10   21.00
   2   5  -7   38.10   16.80
  -2   5   7   46.90    9.80
  -1  -5   7   41.90    8.70
   1  -5  -7   17.90    8.50
  -1  -5   7   15.40   11.80
  -1  -5   7   22.00    7.30
   1  -5  -7   31.40   11.20
  -1  -5   7   28.30    8.00
   1  -5  -7   30.90    7.10
  -1  -5   7   40.80   10.80
  -1   5   7   33.30    7.70
  -1   5   7   25.40    7.10
   1   5  -7   24.50   15.20
  -1   5   7   15.50   21.30
  -1   5   7   14.10   12.30
  -1   5   7   30.70    5.50
   1   5  -7   39.30    5.60
   0  -5  -7  121.69   20.10
   0  -5   7  139.29   14.80
   0  -5  -7  133.59   17.40
   0  -5   7  126.29   19.20
   0  -5   7  125.49   22.90
   0  -5   7  148.29   15.10
   0  -5   7  141.49   16.90
   0  -5   7  133.29   14.40
   0   5   7  115.09   22.20
   0   5   7  115.09   13.10
   0   5  -7  130.29    8.70
   0   5   7  126.39   10.70
   0   5   7  118.09   13.90
   0   5   7  137.09   29.20
   0   5  -7  167.28   30.00
   1  -5   7  173.18   15.20
   1  -5   7  176.28   15.40
   1  -5   7  179.08   20.30
   1  -5   7  162.58   16.30
  -1  -5  -7  153.28   18.90
   1  -5   7  171.58   18.10
  -1  -5  -7  154.48   21.00
   1  -5   7  187.48   24.00
  -1   5  -7  172.18    9.90
   1   5   7  165.28   14.90
   1   5   7  137.19   23.50
  -1   5  -7  149.69   31.80
   1   5   7  183.18   34.20
   1   5   7  161.98   12.40
   2  -5   7   11.10   10.80
   2  -5   7   10.50    9.60
  -2  -5  -7   13.60   11.00
   2  -5   7    6.00   10.20
   2  -5   7  -11.40   10.70
   2  -5   7   10.30    7.40
   2   5   7    5.60   22.80
   2   5   7   13.20    7.90
  -2   5  -7   -2.80   19.50
   2   5   7    4.80    5.50
   2   5   7    2.00   21.70
  -2   5  -7   13.40    4.40
  -3  -5  -7    4.60    7.70
   3  -5   7    5.90    5.90
   3  -5   7   18.70    7.80
   3  -5   7   12.00    9.90
   3  -5   7   26.10    7.80
   3  -5   7   18.10    6.00
   3   5   7   10.10    7.10
  -3   5  -7   20.90    4.60
   3   5   7    8.90    8.20
   3   5   7   33.30    7.80
   4  -5   7  140.09   13.00
  -4  -5  -7  149.59   16.90
   4  -5   7  145.79   19.20
   4  -5   7  100.49   12.50
  -4   5  -7   95.89   11.10
   4   5   7  149.39   14.00
   4   5   7  123.99   15.60
  -4   5  -7  128.19    8.70
  -5  -5  -7  104.69   13.20
   5  -5   7   92.19    9.70
   5  -5   7   73.99   14.00
   5  -5   7   89.09   10.20
  -5   5  -7   94.09    6.70
  -5   5  -7   94.49    9.50
   5   5   7   93.39   16.00
   6  -5   7   80.09    9.20
   6  -5   7   84.49   11.80
   6   5   7   81.09    7.60
   6   5   7   64.29    8.70
  -6   5  -7   66.99    6.30
  -6   5  -7   57.79    5.20
  -7  -6   7   49.30    7.60
   7  -6  -7   51.89    8.90
  -7  -6   7   43.60    5.10
  -7   6   7   48.30    5.80
  -6  -6   7   11.60    7.00
  -6  -6   7   16.20    5.30
   6  -6  -7   15.80    5.50
   6  -6  -7    8.10    6.30
   6   6  -7   21.90    6.60
  -6   6   7   16.80    5.20
  -5  -6   7   90.59   10.00
  -5  -6   7   70.79   12.90
   5  -6  -7   91.79   13.60
  -5  -6   7  104.69   13.00
   5  -6  -7   91.19   11.00
  -5   6   7   69.69    8.50
   5   6  -7   83.79    7.70
  -5   6   7   88.29    9.90
  -4  -6   7  133.09   13.70
  -4  -6   7  139.69   13.40
  -4  -6   7  128.79   12.60
   4  -6  -7  133.39   16.20
   4  -6  -7   97.29   13.30
  -4   6   7  128.09   11.70
  -4   6   7  122.49   11.20
   4   6  -7  133.49    8.90
   3  -6  -7  249.78   20.60
  -3  -6   7  248.38   17.00
  -3  -6   7  279.67   17.90
   3  -6  -7  282.67   19.20
  -3   6   7  265.17   16.10
   3   6  -7  266.07   12.70
  -3   6   7  255.37   16.40
   2  -6  -7   19.20   10.40
  -2  -6   7   36.80    8.00
   2  -6  -7   30.90    9.50
  -2  -6   7   27.60    7.70
  -2  -6   7   36.30    8.70
  -2  -6   7   24.90    7.50
  -2   6   7   24.10    6.60
   2   6  -7   27.70    5.70
  -2   6   7   35.10    7.10
  -1  -6   7   89.99   12.10
  -1  -6   7  102.49   18.20
  -1  -6   7  104.09   12.80
   1  -6  -7  111.39   19.10
  -1  -6   7   84.89   13.90
   1  -6  -7  116.79   15.90
  -1  -6   7  101.39   12.60
   1   6  -7   91.89    7.20
  -1   6   7  109.49   12.90
  -1   6   7   94.59   11.60
   0  -6   7  110.19   12.30
   0  -6   7  106.19   12.10
   0  -6  -7   77.79   13.10
   0  -6   7  102.09   12.60
   0  -6   7   99.59   14.00
   0  -6   7  100.69   18.00
   0  -6  -7   67.09   13.30
   0   6   7   92.19   11.40
   0   6  -7   91.89    7.20
  -1  -6  -7   30.70   10.90
   1  -6   7   36.00    7.90
   1  -6   7   39.40   10.10
   1  -6   7   35.20    7.00
   1  -6   7   28.00    7.90
   1  -6   7   46.90    8.90
   1   6   7   24.30    7.30
  -1   6  -7   41.40    6.30
  -1   6  -7   41.20    7.30
  -2  -6  -7   84.09   14.10
   2  -6   7   79.29   13.40
   2  -6   7   74.39   13.20
   2  -6   7   86.29   12.70
   2  -6   7   83.39   14.00
   2  -6   7   87.99   14.60
   2  -6   7   64.79   12.40
  -2   6  -7   93.39    8.60
   2   6   7   86.09   10.70
   2   6   7   82.99   12.20
  -2   6  -7   91.49    7.50
   3  -6   7  155.78   16.10
   3  -6   7  145.39   12.60
  -3  -6  -7  130.29   15.30
   3  -6   7  154.78   20.40
   3  -6   7  118.89   10.40
   3  -6   7  143.19   14.80
  -3   6  -7  133.89    9.30
   3   6   7  147.29   11.90
   3   6   7  140.29   13.60
  -3   6  -7  147.09    8.40
   4  -6   7   16.80    5.20
   4  -6   7   16.00    5.80
  -4  -6  -7   14.70    7.20
   4  -6   7   24.00    6.50
   4  -6   7   17.20    7.80
  -4   6  -7   15.90    3.70
   4   6   7   23.20    6.40
  -4   6  -7   14.50    3.30
   5  -6   7   37.30    6.10
   5  -6   7   60.59   10.30
  -5   6  -7   50.19    4.90
  -4  -7   7   27.70    6.00
   4  -7  -7   20.70    9.90
  -4  -7   7   29.40    6.00
   4  -7  -7   21.90    5.30
  -4  -7   7   19.10    4.10
  -4   7   7   39.70    7.50
  -4   7   7   31.80    6.20
  -3  -7   7    5.90    4.20
  -3  -7   7    2.10    5.00
   3  -7  -7    8.60    6.40
   3  -7  -7    8.10    5.80
  -3  -7   7    5.90    6.10
   3   7  -7    9.60    4.20
  -3   7   7    6.80    4.40
  -3   7   7    4.90    5.30
  -2  -7   7   33.10    7.60
  -2  -7   7   22.50    5.20
   2  -7  -7   18.50    7.50
   2  -7  -7   22.80    7.20
  -2  -7   7   38.90    7.30
  -2   7   7   26.20    6.00
   2   7  -7   31.90    4.80
   1  -7  -7   13.00    7.10
  -1  -7   7    7.20    5.70
  -1  -7   7    5.30    4.60
  -1  -7   7    3.50    5.20
  -1  -7   7   -1.00    3.90
  -1   7   7    5.60    4.90
  -1   7   7    1.90    4.90
   1   7  -7    6.80    2.90
   1   7  -7    4.10    3.20
   0  -7   7   22.40    6.20
   0  -7   7   21.00    5.30
   0  -7   7   19.60    5.00
   0  -7  -7   17.60    6.40
   0  -7   7   16.90    6.20
   0   7   7   23.40    4.40
   0   7   7   23.50    6.20
   0   7  -7   20.80    4.30
   1  -7   7  117.89   10.20
   1  -7   7  124.89    9.70
  -1  -7  -7  101.49   11.80
   1  -7   7   94.89    8.60
   1  -7   7  111.99    9.20
  -1   7  -7  107.89    6.50
   1   7   7  127.69   12.20
   1   7   7  121.69    8.60
   2  -7   7   16.30    4.30
  -2  -7  -7   13.20    5.90
   2   7   7   18.30    5.50
  -2   7  -7   10.80    2.70
   2   7   7   23.70    4.70
  11   0  -8    2.40    4.50
  11   0  -8    1.10    3.50
 -11   0   8    1.90    5.00
 -10   0   8  298.77   18.40
  10   0  -8  256.97   22.80
  10   0  -8  314.97   15.90
  -9   0   8    5.70    7.90
   9   0  -8   -0.80    5.20
  -9   0   8    8.50    6.80
  -9   0   8    3.90    5.90
   8   0  -8  215.68   27.50
  -8   0   8  294.87   20.50
   8   0  -8  266.77   32.10
  -8   0   8  294.87   19.30
  -8   0   8  281.67   18.10
   8   0  -8  298.17   17.40
  -8   0   8  294.57   18.30
   8   0  -8  294.37   36.50
  -7   0   8  114.49   14.00
  -7   0   8  134.09   13.40
   7   0  -8  101.79   18.40
   7   0  -8  125.89   23.90
   7   0  -8  111.69   11.70
   7   0  -8  134.19   24.30
  -7   0   8  113.99   13.20
  -7   0   8  116.09   13.10
   6   0  -8   13.30    8.00
   6   0  -8    8.10   10.10
   6   0  -8    5.30    9.70
  -6   0   8    5.90    6.00
  -6   0   8   10.50    5.40
  -6   0   8    1.50    6.20
  -6   0   8    7.20    5.80
   6   0  -8    4.40    4.70
  -5   0   8 1637.14   62.39
  -5   0   8 1520.15   61.29
   5   0  -8 1689.33   63.19
   5   0  -8 1639.44   59.79
  -5   0   8 1662.13   61.09
  -4   0   8  698.33   30.40
  -4   0   8  717.03   28.30
   4   0  -8  672.33   29.20
  -3   0   8  976.80   38.30
   3   0  -8 1006.00   38.30
  -2   0   8 1117.19   41.00
   2   0  -8 1130.99   41.80
   2   0  -8  977.50   47.60
   1   0  -8  201.68   13.80
   0   0   8  417.76   22.30
   0   0   8  383.46   20.60
   0   0  -8  438.06   22.50
  -1   0  -8   81.19    7.80
   1   0   8   91.99   12.40
   1   0   8   61.49   11.50
  -1   0  -8  114.09   13.80
  -2   0  -8   99.59    8.40
   2   0   8  115.59   15.80
  -2   0  -8  110.99   15.00
  -3   0  -8   14.10    3.90
   3   0   8    9.30    9.00
   3   0   8    7.20    9.40
   3   0   8   11.40   11.40
   3   0   8    6.90    8.70
  -3   0  -8   24.50    8.90
   4   0   8   59.09   14.20
  -4   0  -8  121.79   17.00
   4   0   8   77.29   19.30
  -4   0  -8   95.99    8.10
   4   0   8   59.39    9.50
  -4   0  -8   97.39   10.80
   4   0   8   98.89   19.10
   4   0   8   66.09   14.10
  -5   0  -8   28.10    7.20
   5   0   8   10.70   11.00
  -5   0  -8   24.20    5.00
   5   0   8   15.70    9.60
  -5   0  -8    5.00   15.30
   5   0   8   16.40   17.50
   5   0   8   23.60    8.20
   5   0   8    0.50   13.00
   6   0   8  244.88   21.20
  -6   0  -8  249.28   12.00
   6   0   8  189.48   35.10
   6   0   8  254.77   17.40
  -6   0  -8  206.18   19.50
  -6   0  -8  219.18   15.20
   6   0   8  228.48   24.30
  -7   0  -8   34.50    7.00
   7   0   8   20.60    7.90
  -7   0  -8   47.30    7.30
   7   0   8   33.70    9.90
  -8   0  -8   65.59    8.40
   8   0   8   70.79   11.50
   8   0   8   58.49    9.90
  -8   0  -8   64.79    6.60
   9   0   8  579.04   23.20
  -9   0  -8  582.24   22.50
  11  -1  -8   33.80    6.80
  11   1  -8   28.00    5.40
  11   1  -8   23.10    4.70
  10  -1  -8   88.59    9.00
 -10  -1   8   78.09   11.00
 -10  -1   8   71.49    8.70
 -10   1   8   63.89   13.00
  10   1  -8   74.09    8.30
 -10   1   8   67.79    9.10
  -9  -1   8   18.50    6.50
  -9  -1   8   39.40    9.30
   9  -1  -8   39.80    8.00
   9  -1  -8   46.00    9.00
  -9   1   8   35.20    9.20
  -9   1   8   25.60    7.80
   9   1  -8   29.90    8.10
   8  -1  -8   30.80    7.00
   8  -1  -8   30.20   14.10
   8  -1  -8   40.00   16.90
   8  -1  -8   40.50   10.30
  -8  -1   8   25.80    7.90
   8  -1  -8   31.50   17.50
  -8  -1   8   24.70    8.00
   8   1  -8   29.70    7.00
  -8   1   8   44.10    9.60
  -8   1   8   36.20   11.20
   8   1  -8   27.40   20.50
   8   1  -8   30.50   15.50
  -8   1   8   34.60    7.60
   7  -1  -8  170.88   20.60
  -7  -1   8  168.18   15.80
   7  -1  -8  143.99   27.60
  -7  -1   8  163.38   15.10
   7  -1  -8  179.08   13.40
   7  -1  -8  135.29   26.40
  -7   1   8  182.08   16.20
  -7   1   8  159.28   14.00
  -7   1   8  161.58   18.00
   7   1  -8  206.58   25.10
   7   1  -8  161.18   13.10
  -7   1   8  166.28   14.70
   7   1  -8  165.28   27.00
  -6  -1   8   87.69   12.20
   6  -1  -8  102.49   10.50
  -6  -1   8  107.59   12.00
  -6  -1   8   93.89   11.30
   6  -1  -8  111.39   19.50
   6  -1  -8  105.19   21.40
   6  -1  -8  108.19   14.80
  -6   1   8  103.09   11.20
   6   1  -8  125.09   20.10
  -6   1   8  103.49   14.70
  -6   1   8  111.19   13.30
  -6   1   8  108.69   12.00
   6   1  -8  114.89   19.80
  -6   1   8   84.19   11.10
   6   1  -8  104.79   10.50
   5  -1  -8   90.89    9.50
  -5  -1   8  105.39   11.10
  -5  -1   8  109.49   11.40
   5  -1  -8  104.79   12.20
  -5   1   8   85.79   12.20
  -5   1   8  121.39   13.60
  -5   1   8   98.39   12.10
   5   1  -8  121.59   15.40
   5   1  -8  116.99   17.80
   4  -1  -8  563.14   23.80
   4  -1  -8  595.64   26.70
   4   1  -8  582.64   25.70
  -4   1   8  562.74   26.70
   3  -1  -8  845.32   32.60
   3  -1  -8  903.21   35.20
  -3   1   8  877.81   35.90
   3   1  -8  832.92   36.70
  -3   1   8  777.32   40.80
   2  -1  -8  163.18   12.10
  -2   1   8  144.69   17.30
   2   1  -8  145.79   12.00
  -2   1   8  151.48   11.90
   1  -1  -8  240.28   14.90
  -1   1   8  224.38   15.10
  -1   1   8  172.08   18.70
   1   1  -8  194.88   16.10
   0   1   8 2774.82  107.29
   0   1   8 2928.31  104.49
   0   1  -8 2852.11  104.69
   0   1  -8 2637.94  110.69
  -1  -1  -8  152.68   13.90
  -1  -1  -8  157.18   10.00
   1  -1   8  159.58   13.20
   1   1   8  154.68   16.80
  -1   1  -8  147.99   17.00
   1   1   8  122.49   23.00
   1   1   8  125.89   19.70
   1   1   8  145.39   13.10
  -1   1  -8  127.49    8.80
  -2  -1  -8 1213.88   52.99
   2  -1   8 1277.47   54.49
  -2  -1  -8 1356.16   47.60
  -2   1  -8 1287.37   47.10
   2   1   8 1276.77   60.79
   2   1   8 1261.07   56.79
  -2   1  -8 1339.37   58.09
  -3  -1  -8  725.33   28.20
  -3  -1  -8  753.12   35.70
   3  -1   8  707.83   34.40
   3  -1   8  657.23   31.50
   3  -1   8  766.82   38.50
   3  -1   8  747.33   41.40
   3   1   8  670.73   32.20
   3   1   8  747.93   41.00
   3   1   8  704.13   44.00
  -3   1  -8  765.32   40.60
  -3   1  -8  675.33   30.00
   3   1   8  723.23   36.10
  -3   1  -8  723.83   28.20
   3   1   8  710.43   37.50
  -4  -1  -8  111.19   11.80
  -4  -1  -8  110.99   14.90
   4  -1   8  116.79   14.00
   4  -1   8  117.09   22.60
  -4  -1  -8  107.39    8.40
   4  -1   8   89.79   16.10
   4   1   8   93.39   16.20
  -4   1  -8  115.89    8.70
   4   1   8  112.79   21.50
   4   1   8  124.59   23.90
   4   1   8  100.89   14.60
   4   1   8   91.29   17.70
  -4   1  -8  110.79   18.90
  -4   1  -8  111.39   10.70
   4   1   8  114.99   12.70
   5  -1   8  602.54   38.00
  -5  -1  -8  576.94   26.50
  -5  -1  -8  564.64   23.10
   5  -1   8  511.55   26.60
  -5  -1  -8  550.34   30.80
   5  -1   8  591.84   32.70
   5  -1   8  563.34   28.70
  -5   1  -8  559.24   25.50
   5   1   8  569.84   28.00
   5   1   8  570.24   30.80
   5   1   8  567.84   35.30
  -5   1  -8  591.64   23.90
   5   1   8  704.83   53.19
   5   1   8  508.25   33.50
   5   1   8  530.85   42.90
   6  -1   8  420.66   27.10
   6  -1   8  401.66   23.20
  -6  -1  -8  372.16   20.80
   6   1   8  456.35   39.40
  -6   1  -8  375.66   31.90
   6   1   8  415.36   23.60
  -6   1  -8  410.76   17.90
   6   1   8  416.26   26.70
  -6   1  -8  422.46   21.20
   7  -1   8   16.50    7.60
   7  -1   8   15.20    8.30
  -7  -1  -8   13.20    4.10
  -7  -1  -8   15.30    6.20
  -7   1  -8    9.10    5.80
   7   1   8    7.60    5.70
   7   1   8   11.30    7.80
  -7   1  -8    9.20    4.90
   8  -1   8   94.59   12.60
   8  -1   8   84.19   10.40
  -8  -1  -8   71.49    9.00
   8   1   8   81.39   11.70
  -8   1  -8   77.09    7.20
  -8   1  -8   75.19    8.10
   8   1   8   79.79    9.60
  -9  -1  -8   55.99    5.30
   9  -1   8   62.39    6.50
   9   1   8   65.19    6.90
 -10  -2   8   88.49    8.80
 -10  -2   8   87.59    9.70
  10  -2  -8   82.49    8.10
  10  -2  -8  106.99   10.60
  10   2  -8   97.89    8.50
 -10   2   8   72.09    9.30
  -9  -2   8   47.10    8.20
   9  -2  -8   36.10    6.50
   9  -2  -8   37.10    8.80
  -9  -2   8   38.80    8.00
  -9   2   8   35.30    7.30
  -9   2   8   46.20    9.20
   9   2  -8   41.40    7.10
  -8  -2   8   93.09   13.00
   8  -2  -8   57.29   26.40
   8  -2  -8   72.99   10.40
   8  -2  -8   66.49   13.90
  -8  -2   8   81.89   16.00
   8  -2  -8   49.70   14.30
   8  -2  -8   70.19   25.10
   8   2  -8   55.99   10.50
  -8   2   8   76.69   14.50
   8   2  -8   67.39   10.30
  -8   2   8   44.30   16.30
   8   2  -8   38.10   16.40
  -8   2   8   80.19   14.90
   7  -2  -8  174.28   32.10
   7  -2  -8  159.78   16.40
  -7  -2   8  186.98   15.40
   7  -2  -8  140.69   19.80
  -7  -2   8  149.49   16.20
   7  -2  -8  148.79   26.40
   7  -2  -8  157.08   13.40
  -7   2   8  180.18   20.20
   7   2  -8  153.38   24.70
  -7   2   8  150.48   15.90
   7   2  -8  146.69   12.70
  -7   2   8  173.58   13.50
  -7   2   8  188.08   15.00
   7   2  -8  204.68   37.40
   6  -2  -8  477.75   36.40
   6  -2  -8  503.85   29.20
   6  -2  -8  488.05   25.80
  -6  -2   8  482.45   24.30
   6  -2  -8  496.65   23.50
  -6  -2   8  478.75   28.90
  -6  -2   8  421.06   24.50
  -6   2   8  498.15   23.60
   6   2  -8  475.35   31.80
   6   2  -8  477.15   22.40
  -6   2   8  498.75   28.00
  -6   2   8  534.25   28.50
  -6   2   8  511.15   30.00
   6   2  -8  479.05   32.00
  -5  -2   8  234.18   15.90
  -5  -2   8  225.48   15.70
   5  -2  -8  237.78   17.30
  -5  -2   8  250.37   18.80
   5  -2  -8  273.97   15.00
   5  -2  -8  216.78   16.80
  -5   2   8  231.88   15.20
  -5   2   8  176.98   28.50
  -5   2   8  241.88   15.10
   5   2  -8  250.97   19.20
  -5   2   8  256.17   17.50
   5   2  -8  249.38   20.40
  -4  -2   8  147.09   12.90
   4  -2  -8  162.18   13.50
  -4   2   8  191.08   17.20
  -4   2   8  161.38   16.80
   4   2  -8  161.18   13.20
  -4   2   8  126.69   22.10
  -4   2   8  157.98   12.20
  -4   2   8  169.28   14.50
   4   2  -8  150.48   20.30
  -3   2   8  345.07   29.70
  -3   2   8  422.86   23.70
   2  -2  -8 1476.65   53.29
   2  -2  -8 1434.66   55.79
  -2   2   8 1423.56   55.29
  -2   2   8 1372.56   64.59
  -2   2   8 1473.55   58.09
   1  -2  -8 1643.74   59.59
   1  -2  -8 1639.14   62.59
  -1   2   8 1740.73   64.49
  -1   2   8 1611.14   64.99
  -1   2   8 1456.55   70.49
   1   2  -8 1679.53   63.99
  -1   2   8 1599.34   71.19
   1   2  -8 1637.64   62.49
   0  -2  -8  427.46   22.30
   0  -2  -8  448.16   19.10
   0   2  -8  464.95   28.40
   0   2   8  424.86   25.30
   0   2   8  413.36   31.30
   0   2   8  427.06   26.10
   0   2   8  389.76   29.60
  -1  -2  -8  251.57   13.00
  -1  -2  -8  243.48   16.50
   1   2   8  232.48   25.80
  -1   2  -8  269.97   25.40
   1   2   8  255.27   21.60
   1   2   8  249.38   25.10
  -1   2  -8  220.58   21.30
  -1   2  -8  217.68   14.40
   1   2   8  228.68   19.60
   1   2   8  247.28   20.50
   2  -2   8  148.99   15.90
   2  -2   8  176.28   23.10
   2  -2   8  139.69   14.50
  -2  -2  -8  157.18   12.10
   2  -2   8  149.09   16.80
  -2  -2  -8  176.68   15.00
   2  -2   8  144.59   13.20
  -2   2  -8  171.48    9.50
   2   2   8  163.78   20.90
   2   2   8  142.19   24.50
  -2   2  -8  167.18   21.00
   2   2   8  187.68   21.00
   3  -2   8 1346.97   60.59
   3  -2   8 1202.98   50.19
  -3  -2  -8 1305.57   46.10
   3  -2   8 1233.88   48.40
   3  -2   8 1249.77   53.59
  -3  -2  -8 1160.28   51.59
   3  -2   8 1138.39   49.10
   3   2   8 1270.17   66.49
  -3   2  -8 1242.78   69.89
   3   2   8 1246.08   57.59
  -3   2  -8 1299.27   46.00
   3   2   8 1207.68   50.29
   3   2   8 1325.47   62.89
  -3   2  -8 1156.68   47.10
   3   2   8 1243.48   54.09
   4  -2   8   57.59    9.80
  -4  -2  -8   56.49   11.00
   4  -2   8   36.90    7.40
   4  -2   8   65.59   12.40
  -4  -2  -8   55.99    7.00
  -4  -2  -8   44.10    7.40
   4  -2   8   32.70    8.30
   4   2   8   28.90   15.60
  -4   2  -8   52.19   15.20
   4   2   8   29.70   17.30
   4   2   8   61.49   10.10
  -4   2  -8   59.09    8.00
   4   2   8   52.49   13.80
  -4   2  -8   61.29    7.60
  -5  -2  -8  652.13   28.50
   5  -2   8  657.83   35.00
   5  -2   8  612.94   31.10
  -5  -2  -8  601.44   30.40
   5  -2   8  569.84   27.00
  -5   2  -8  628.94   25.40
   5   2   8  646.14   36.10
   5   2   8  624.04   49.90
   5   2   8  648.74   29.90
  -5   2  -8  618.44   27.20
   5   2   8  636.64   32.60
  -5   2  -8  597.94   40.60
   5   2   8  535.45   36.60
  -6  -2  -8  170.78   12.80
   6  -2   8  171.38   16.50
   6  -2   8  160.48   19.00
   6   2   8  178.88   15.00
   6   2   8  181.08   17.60
  -6   2  -8  158.68   12.00
  -6   2  -8  168.38   12.20
   6   2   8  144.79   21.00
  -6   2  -8  153.28    9.90
  -7  -2  -8   60.19    8.90
   7  -2   8   37.60    8.20
   7  -2   8   39.60   10.10
  -7   2  -8   41.90    7.30
   7   2   8   52.49   10.00
   7   2   8   57.19    8.10
  -7   2  -8   44.80    8.50
   8  -2   8   43.80    8.90
  -8  -2  -8   44.50    6.90
   8  -2   8   41.30    9.10
   8   2   8   42.60    6.30
   8   2   8   61.89   10.20
  -8   2  -8   46.40    5.90
 -10  -3   8    8.80    4.10
  10  -3  -8   10.30    5.00
  10  -3  -8   11.90    5.20
  10   3  -8   14.60    5.00
 -10   3   8   19.00    5.00
   9  -3  -8    6.90    4.60
   9  -3  -8   15.70    8.40
  -9  -3   8   10.30    5.80
   9  -3  -8    6.70    7.10
   9   3  -8    9.90    4.90
  -9   3   8   13.20    6.90
   8  -3  -8    3.10    5.80
  -8  -3   8   12.30    7.60
  -8  -3   8   14.70    7.60
  -8  -3   8    4.10    4.90
   8  -3  -8    3.30    6.70
  -8   3   8   26.60    7.50
  -8   3   8   14.40    6.10
   8   3  -8    9.80    5.70
   7  -3  -8  142.29   13.20
   7  -3  -8  126.69   20.10
   7  -3  -8  150.38   16.20
  -7  -3   8  169.98   16.40
   7  -3  -8  175.48   28.20
  -7  -3   8  140.99   18.80
   7  -3  -8  171.38   48.60
   7   3  -8  141.19   25.20
  -7   3   8  123.09   20.30
   7   3  -8  185.08   13.70
  -7   3   8  157.38   13.70
  -7   3   8  149.59   14.30
   6  -3  -8   70.79   19.90
  -6  -3   8   94.09   12.80
  -6  -3   8   71.89   13.90
   6  -3  -8   83.09   11.50
   6  -3  -8   72.79   13.90
  -6   3   8  105.89   25.00
   6   3  -8   64.19   15.30
  -5  -3   8  273.87   18.10
  -5  -3   8  269.47   16.00
   5  -3  -8  289.37   20.70
  -5  -3   8  260.17   20.90
   5  -3  -8  262.37   16.40
   5  -3  -8  283.97   19.30
   5   3  -8  263.27   23.40
  -5   3   8  292.67   17.70
  -5   3   8  323.97   19.50
  -5   3   8  275.37   24.60
  -5   3   8  216.98   37.00
  -4  -3   8   36.90    7.60
  -4  -3   8   32.60    6.90
   4  -3  -8   32.50    8.00
   4  -3  -8   31.80    7.90
  -4  -3   8   34.20    7.90
  -4  -3   8   36.60    7.90
   4  -3  -8   33.10    6.60
  -4   3   8   41.20   14.60
  -4   3   8   31.20    6.10
  -4   3   8   25.40   16.60
  -4   3   8   37.40    7.30
  -4   3   8   30.50    6.70
  -4   3   8   44.00   10.80
   4   3  -8   37.20    9.30
   3  -3  -8  584.44   29.40
  -3  -3   8  627.74   29.20
  -3  -3   8  589.94   28.20
  -3  -3   8  579.44   26.90
   3  -3  -8  648.34   29.80
   3  -3  -8  609.34   29.00
   3  -3  -8  642.04   26.30
  -3   3   8  610.14   27.80
  -3   3   8  549.74   41.50
  -3   3   8  577.54   26.50
  -3   3   8  597.94   32.00
  -3   3   8  603.04   26.80
  -3   3   8  651.23   34.50
  -2  -3   8  166.38   14.30
  -2  -3   8  157.08   12.50
  -2  -3   8  169.38   14.70
   2  -3  -8  173.48   16.00
   2  -3  -8  183.58   12.30
   2  -3  -8  180.58   14.20
  -2   3   8  159.08   26.60
  -2   3   8  178.78   19.10
  -2   3   8  163.78   17.90
  -2   3   8  164.88   13.30
  -2   3   8  181.98   14.60
  -1  -3   8  231.18   19.50
   1  -3  -8  209.58   15.30
  -1  -3   8  209.68   14.50
  -1  -3   8  186.48   20.10
  -1  -3   8  209.08   16.20
   1  -3  -8  213.48   13.50
  -1  -3   8  215.58   15.90
   1  -3  -8  214.88   19.60
  -1   3   8  214.08   28.50
  -1   3   8  206.98   20.60
  -1   3   8  204.18   20.40
   1   3  -8  221.48   20.80
  -1   3   8  224.08   15.80
   0  -3   8  826.72   34.70
   0  -3   8  816.22   36.30
   0  -3  -8  886.81   32.90
   0  -3   8  796.52   34.90
   0  -3   8  771.72   37.50
   0  -3  -8  810.82   36.10
   0  -3   8  851.91   43.60
   0   3   8  859.21   36.90
   0   3  -8  862.31   45.40
   0   3   8  828.82   35.00
   0   3   8  746.63   31.50
   0   3   8  845.12   43.50
   0   3   8  863.21   50.09
   0   3   8  840.32   43.00
  -1  -3  -8  338.67   21.30
  -1  -3  -8  338.37   16.00
   1  -3   8  339.97   19.00
  -1  -3  -8  323.17   19.80
   1  -3   8  344.37   19.00
   1  -3   8  326.07   21.30
   1  -3   8  334.27   24.70
   1  -3   8  349.47   21.70
   1   3   8  342.47   29.20
   1   3   8  355.36   34.00
  -1   3  -8  305.87   14.70
   1   3   8  356.46   27.00
  -1   3  -8  401.86   33.80
   1   3   8  363.66   20.50
   1   3   8  322.47   16.10
   2  -3   8 1460.05   62.69
   2  -3   8 1398.96   56.59
   2  -3   8 1478.75   59.19
  -2  -3  -8 1489.35   59.59
  -2  -3  -8 1428.66   58.59
  -2  -3  -8 1500.35   53.39
   2  -3   8 1426.26   56.29
   2   3   8 1482.95   67.29
  -2   3  -8 1544.75   53.39
   2   3   8 1363.96   53.89
   2   3   8 1487.55   59.79
   2   3   8 1380.46   56.19
  -2   3  -8 1401.86   69.39
   2   3   8 1479.55   61.49
  -2   3  -8 1596.04   75.09
   2   3   8 1365.56   72.79
   2   3   8 1517.05   71.19
  -3  -3  -8  493.85   28.20
   3  -3   8  522.85   32.30
   3  -3   8  491.25   25.00
  -3  -3  -8  469.65   26.00
  -3  -3  -8  552.24   24.90
   3  -3   8  550.34   33.60
   3  -3   8  482.55   27.90
  -3   3  -8  511.55   21.30
   3   3   8  537.55   44.50
   3   3   8  486.35   25.90
   3   3   8  500.05   29.20
  -3   3  -8  458.15   37.30
   4  -3   8   40.40    7.50
  -4  -3  -8   29.00    9.60
  -4  -3  -8   34.00    6.90
   4  -3   8   28.80    7.10
   4  -3   8   22.00   11.80
   4  -3   8   21.70    9.80
  -4  -3  -8   24.90    6.80
  -4   3  -8   26.60    5.40
   4   3   8   20.30   10.20
   4   3   8   15.50   19.40
  -4   3  -8   28.90   14.00
   4   3   8   39.70    9.20
  -5  -3  -8  371.26   24.00
   5  -3   8  396.16   20.90
  -5  -3  -8  439.66   22.10
   5   3   8  447.26   47.70
  -5   3  -8  439.26   18.60
   5   3   8  431.86   27.40
   5   3   8  394.76   22.40
  -5   3  -8  394.46   21.80
   6  -3   8   72.09   14.30
   6  -3   8   70.09   12.60
  -6  -3  -8   83.89    9.60
   6   3   8   83.49   11.50
   6   3   8   80.29   13.30
  -6   3  -8   87.79    9.30
  -6   3  -8   87.09    7.20
   7  -3   8    0.70    5.80
  -7  -3  -8    5.10    4.30
   7  -3   8    5.50    7.60
   7  -3   8    3.90    5.80
   7   3   8    3.90    5.60
  -7   3  -8    0.10    3.80
  -7   3  -8    5.70    3.00
   7   3   8   10.20    7.20
   8  -3   8   39.10    6.10
  -8  -3  -8   33.40    5.00
   8   3   8   35.00    7.60
  -8   3  -8   33.20    4.80
   8   3   8   36.40    7.30
   9  -4  -8    9.60    5.70
  -9  -4   8    8.60    4.70
   9  -4  -8   12.40    5.40
  -9   4   8    8.30    4.60
  -9   4   8    8.10    5.00
   9   4  -8   12.40    4.80
  -8  -4   8   44.40    8.40
   8  -4  -8   48.50   11.40
   8  -4  -8   66.09   13.40
  -8  -4   8   65.69   10.00
  -8   4   8   70.49    9.30
   8   4  -8   65.39    8.20
  -8   4   8   75.79   10.70
  -7  -4   8  292.07   19.10
   7  -4  -8  296.97   20.90
   7  -4  -8  290.77   19.70
  -7  -4   8  274.57   20.90
  -7   4   8  275.97   17.10
   7   4  -8  305.17   16.60
  -7   4   8  277.47   17.20
   6  -4  -8   59.49   11.40
  -6  -4   8   59.29   12.00
   6  -4  -8   79.49   15.30
   6  -4  -8   33.30   10.70
   6  -4  -8   47.30   17.40
  -6  -4   8   31.20   10.20
   6   4  -8   60.19    9.70
  -6   4   8   36.00   16.00
   6   4  -8   51.49   15.80
  -6   4   8   58.99   11.00
  -6   4   8   46.30    9.60
   5  -4  -8   46.90    9.90
  -5  -4   8   56.79   10.90
  -5  -4   8   57.69   12.00
  -5  -4   8   60.49   12.70
   5  -4  -8   69.09   26.00
   5  -4  -8   73.49   14.40
   5  -4  -8   33.60    9.60
  -5   4   8   20.10   25.50
  -5   4   8   69.49   11.50
  -5   4   8   68.19   18.10
   5   4  -8   73.49   15.50
  -5   4   8   57.59   10.80
  -4  -4   8  161.28   15.00
  -4  -4   8  166.08   14.00
   4  -4  -8  166.18   17.10
   4  -4  -8  166.88   18.60
  -4  -4   8  162.58   15.80
   4  -4  -8  148.69   15.90
  -4   4   8  133.99   24.20
  -4   4   8  162.98   13.10
  -4   4   8  152.38   13.80
  -4   4   8  173.28   14.70
  -4   4   8  138.69   31.70
   3  -4  -8 1032.30   43.50
  -3  -4   8  940.31   41.20
   3  -4  -8 1012.20   39.50
   3  -4  -8  951.30   43.40
   3  -4  -8  871.91   47.40
  -3  -4   8 1026.40   43.50
  -3  -4   8 1054.29   43.50
  -3   4   8 1005.20   41.00
  -3   4   8 1023.10   52.89
  -3   4   8  927.81   62.99
  -3   4   8  905.81   48.30
  -3   4   8  989.00   40.20
  -3   4   8 1046.30   44.80
   3   4  -8 1064.79   48.30
   2  -4  -8  203.28   15.50
   2  -4  -8  213.98   13.20
   2  -4  -8  209.88   19.40
  -2  -4   8  191.68   26.10
  -2  -4   8  225.78   21.40
  -2  -4   8  201.78   15.90
   2  -4  -8  197.88   21.20
   2   4  -8  239.38   24.50
  -2   4   8  203.38   22.70
  -2   4   8  197.38   26.30
  -2   4   8  191.68   34.20
  -2   4   8  188.48   19.90
  -2   4   8  168.58   19.80
  -2   4   8  204.48   17.40
   1  -4  -8  200.38   15.10
  -1  -4   8  216.78   17.30
  -1  -4   8  212.08   21.20
  -1  -4   8  176.58   20.60
  -1  -4   8  185.28   22.00
  -1  -4   8  189.28   21.70
   1  -4  -8  231.68   20.80
   1  -4  -8  203.88   12.50
   1  -4  -8  202.58   20.60
  -1   4   8  220.98   23.50
  -1   4   8  240.48   33.60
  -1   4   8  211.28   32.60
  -1   4   8  186.48   17.40
  -1   4   8  179.48   15.20
   1   4  -8  231.08   25.80
   0  -4   8  325.47   27.00
   0  -4   8  322.77   27.90
   0  -4   8  319.37   21.30
   0  -4  -8  304.37   19.30
   0  -4  -8  289.67   24.50
   0  -4   8  353.96   21.50
   0  -4   8  310.07   19.20
   0   4  -8  298.87   14.00
   0   4   8  315.17   19.30
   0   4   8  292.97   26.90
   0   4   8  317.47   20.40
   0   4   8  338.77   37.70
   0   4  -8  306.67   31.50
  -1  -4  -8   36.60   12.20
   1  -4   8   93.79   16.70
   1  -4   8   62.59   12.90
  -1  -4  -8   79.39   12.50
   1  -4   8   79.99   14.10
  -1  -4  -8   67.19   10.80
   1  -4   8   64.59   11.70
   1  -4   8   55.79   11.30
   1   4   8   69.39   11.60
   1   4   8   51.59    9.30
   1   4   8    1.30   26.50
   1   4   8   45.10    8.10
   1   4   8   63.99   22.60
  -1   4  -8   58.79   18.50
  -1   4  -8   78.59    7.50
   1   4   8   65.89   15.40
  -2  -4  -8  248.98   16.50
   2  -4   8  261.07   16.90
   2  -4   8  297.17   20.90
   2  -4   8  268.07   22.90
   2  -4   8  262.37   18.20
   2  -4   8  262.57   26.00
  -2  -4  -8  293.77   22.80
  -2   4  -8  267.77   33.10
   2   4   8  269.87   20.40
   2   4   8  259.47   37.60
  -2   4  -8  279.67   13.80
   2   4   8  278.87   18.40
  -2   4  -8  260.17   14.80
   2   4   8  264.67   26.80
   3  -4   8  237.18   19.10
   3  -4   8  229.48   25.30
   3  -4   8  213.78   15.90
  -3  -4  -8  229.48   20.10
   3  -4   8  220.98   15.10
  -3  -4  -8  191.88   12.40
   3  -4   8  230.38   21.70
  -3   4  -8  199.18   31.10
   3   4   8  251.27   20.10
   3   4   8  180.58   24.80
   3   4   8  234.68   17.70
  -3   4  -8  231.88   13.50
   3   4   8  161.28   28.40
   4  -4   8   64.49   10.90
  -4  -4  -8   44.20    7.40
   4  -4   8   58.59   13.80
  -4  -4  -8   54.59   11.20
   4  -4   8   61.49   12.20
   4  -4   8   52.19   10.50
   4  -4   8   43.20    7.00
  -4   4  -8   46.90    8.10
   4   4   8   51.79   26.60
  -4   4  -8   46.00    7.10
   4   4   8   49.50    9.20
   4   4   8   41.50   14.90
   4   4   8   44.50   11.20
   5  -4   8  133.99   17.00
  -5  -4  -8  153.68   10.70
  -5  -4  -8  182.88   17.00
   5  -4   8  164.38   14.90
   5  -4   8  151.08   21.00
  -5   4  -8  168.78    9.60
  -5   4  -8  155.68   11.10
   5   4   8  165.08   16.00
   6  -4   8   39.60    7.10
  -6  -4  -8   32.30    6.10
   6  -4   8   40.70    8.60
  -6   4  -8   40.30    6.50
   6   4   8   47.30    8.60
   6   4   8   49.80    8.30
  -6   4  -8   36.40    5.10
   7  -4   8  142.99   11.30
   7   4   8  111.69    9.90
  -7   4  -8  107.99    7.10
  -7   4  -8  116.59    7.40
   8  -5  -8    0.20    5.30
   8  -5  -8    2.80    4.40
  -8  -5   8    2.40    4.40
  -8  -5   8   -2.40    4.50
  -8   5   8   -4.20    4.10
  -8   5   8   -1.40    4.20
   7  -5  -8   63.49   11.00
  -7  -5   8   73.29   12.80
   7  -5  -8   80.49   12.30
  -7  -5   8   78.29   10.40
  -7   5   8   68.69    9.30
  -7   5   8   92.19    9.80
   7   5  -8   81.69    8.60
  -6  -5   8   78.79   13.70
  -6  -5   8   74.49   10.90
   6  -5  -8   69.99   12.00
   6  -5  -8   54.89   10.20
   6   5  -8   83.79    9.20
  -6   5   8   88.29   14.10
  -6   5   8   88.79   10.60
  -5  -5   8  144.39   14.80
   5  -5  -8  150.88   18.10
  -5  -5   8  152.78   14.30
   5  -5  -8  158.58   15.80
  -5  -5   8  136.99   13.80
   5   5  -8  140.39   10.10
  -5   5   8  157.48   13.10
  -5   5   8  156.08   12.70
  -5   5   8  134.89   14.30
  -4  -5   8   28.70    7.80
   4  -5  -8   31.50   10.30
  -4  -5   8   29.60    8.30
  -4  -5   8   25.30    7.70
   4  -5  -8   24.00    8.80
  -4   5   8   27.30    6.60
   4   5  -8   30.50    6.20
   4   5  -8   32.20   21.10
  -4   5   8   37.60    8.90
  -4   5   8   34.50    7.50
   3  -5  -8  266.77   20.40
   3  -5  -8  239.98   25.60
  -3  -5   8  256.47   19.00
  -3  -5   8  254.67   17.80
  -3  -5   8  262.77   17.20
  -3  -5   8  279.77   18.70
   3  -5  -8  263.47   23.00
   3   5  -8  222.88   11.70
  -3   5   8  255.27   16.70
   3   5  -8  248.98   30.40
  -3   5   8  243.78   17.00
  -3   5   8  203.88   37.70
  -3   5   8  182.68   35.80
  -2  -5   8   23.80   11.90
  -2  -5   8   31.90    9.10
  -2  -5   8   25.40    7.70
  -2  -5   8   23.00    7.10
   2  -5  -8   44.50   10.60
   2  -5  -8    9.50   10.00
   2  -5  -8   25.00    7.20
  -2  -5   8   41.00   10.00
  -2   5   8    7.90   11.20
   2   5  -8   50.29   16.30
   2   5  -8   26.10    4.00
  -2   5   8   24.90    7.40
  -2   5   8   33.40    7.70
  -2   5   8   45.40   25.00
  -1  -5   8   54.29    9.80
   1  -5  -8   53.39   11.30
   1  -5  -8   57.89   12.20
  -1  -5   8   51.19   12.90
  -1  -5   8   62.19   12.30
   1  -5  -8   35.80    7.60
  -1  -5   8   36.70    8.10
  -1  -5   8   53.59   10.50
  -1   5   8   62.29   24.60
  -1   5   8   51.39   14.40
   1   5  -8   47.30    5.80
  -1   5   8   43.50    8.30
  -1   5   8   73.49   11.60
   1   5  -8   39.10   17.70
   0  -5   8  196.38   16.00
   0  -5   8  222.48   17.60
   0  -5  -8  184.08   21.20
   0  -5  -8  208.58   19.80
   0  -5   8  230.08   19.70
   0  -5   8  231.68   25.80
   0  -5  -8  164.48   12.90
   0  -5   8  192.18   16.00
   0   5  -8  204.78   10.40
   0   5   8  194.58   34.20
   0   5   8  166.98   23.90
   0   5  -8  177.98   30.90
   0   5   8  163.78   16.30
   0   5   8  200.18   15.80
  -1  -5  -8   -5.80    7.80
   1  -5   8    5.40    9.40
   1  -5   8    8.90    7.00
   1  -5   8    3.80    7.00
   1  -5   8   -1.20    9.30
   1  -5   8    4.00    7.20
  -1   5  -8    9.10    4.00
   1   5   8    6.30    6.90
   1   5   8    6.50   15.80
  -1   5  -8    9.80   17.00
   1   5   8   -0.90    3.80
   1   5   8    2.50   28.00
   2  -5   8  415.46   25.40
   2  -5   8  418.96   29.40
   2  -5   8  382.76   21.70
   2  -5   8  412.06   23.60
   2  -5   8  382.16   20.90
  -2  -5  -8  389.06   26.00
   2   5   8  324.07   59.59
   2   5   8  396.16   24.50
   2   5   8  386.16   21.60
   2   5   8  335.17   47.30
  -2   5  -8  403.46   17.40
   3  -5   8  155.18   14.40
   3  -5   8  154.98   16.90
  -3  -5  -8  157.78   17.10
   3  -5   8  185.18   21.50
   3  -5   8  141.69   14.60
   3  -5   8  143.89   11.70
   3   5   8  144.99   16.30
   3   5   8  152.38   14.50
  -3   5  -8  141.49   11.20
   4  -5   8   24.80    6.80
   4  -5   8   34.60    9.10
   4  -5   8   14.00    7.40
  -4  -5  -8   31.00   12.80
   4  -5   8   19.40    9.70
   4   5   8   28.50    8.10
   4   5   8   12.40    8.40
  -4   5  -8   19.10    4.00
   5  -5   8   77.29   10.60
   5  -5   8   74.59    8.30
  -5  -5  -8   69.29   11.30
   5  -5   8   66.69    7.80
   5  -5   8   86.39   13.60
   5   5   8   67.99   10.60
   5   5   8   64.79    7.70
  -5   5  -8   64.39    7.00
   6  -5   8    7.60    4.40
   6  -5   8   13.40    6.30
  -6   5  -8   15.80    3.80
   6   5   8   13.50    5.90
  -6  -6   8    1.80    4.60
   6  -6  -8   -1.90    4.80
  -6  -6   8   -1.30    6.60
   6  -6  -8    2.40    5.90
  -6   6   8    4.30    4.60
   5  -6  -8    6.40    7.00
  -5  -6   8    0.30    4.80
  -5  -6   8   -0.80    7.10
  -5  -6   8   -1.60    6.10
   5  -6  -8   -2.40    5.90
   5   6  -8    3.80    3.70
  -5   6   8   -0.40    4.40
  -5   6   8    9.50    5.30
  -4  -6   8  204.98   14.60
   4  -6  -8  231.88   16.60
  -4  -6   8  220.88   15.80
  -4  -6   8  245.48   19.30
   4  -6  -8  244.78   18.40
   4   6  -8  216.08   11.60
  -4   6   8  266.17   16.90
  -4   6   8  234.98   14.80
   3  -6  -8    7.30    9.70
  -3  -6   8    9.60    5.60
  -3  -6   8   22.80    6.30
  -3  -6   8   23.00    7.20
  -3  -6   8   15.10    7.00
   3  -6  -8   11.40    7.80
  -3   6   8   29.50    6.80
  -3   6   8   20.40    6.50
   3   6  -8   15.40    3.90
  -2  -6   8  137.39   13.00
  -2  -6   8  117.59   12.70
  -2  -6   8  129.89   12.90
   2  -6  -8  117.39   14.90
   2  -6  -8  111.19   17.90
  -2  -6   8  116.79   12.20
   2   6  -8  101.69    7.50
  -2   6   8  109.59   12.80
  -2   6   8  114.39   12.10
  -1  -6   8    8.60    6.10
  -1  -6   8    5.20    6.20
   1  -6  -8    8.40   11.70
  -1  -6   8    8.30    6.20
  -1  -6   8   12.60    7.20
   1  -6  -8   10.80    8.30
   1   6  -8   13.10    3.50
  -1   6   8    4.90    8.50
  -1   6   8   14.70    4.70
  -1   6   8   17.40    6.60
   0  -6   8   -2.40    5.70
   0  -6   8   -3.60    5.90
   0  -6   8   -0.20    7.20
   0  -6  -8   -6.50    7.20
   0  -6   8    2.60    5.90
   0  -6   8    6.80   10.10
   0   6   8    0.70    5.00
   0   6  -8   -0.80    3.10
   0   6   8   -3.50    5.70
   1  -6   8   49.50   10.20
   1  -6   8   60.99   10.70
   1  -6   8   45.90    9.40
  -1  -6  -8   40.40   10.30
   1  -6   8   33.20    7.90
  -1   6  -8   54.29    6.30
   1   6   8   56.99    9.50
  -1   6  -8   43.60    6.60
   1   6   8   50.29   11.50
   2  -6   8    9.20    6.50
   2  -6   8    4.20    5.00
   2  -6   8    7.70    7.60
   2  -6   8    6.30   12.20
  -2  -6  -8    5.10    9.50
   2  -6   8    4.20    4.90
   2   6   8   14.80    6.90
   2   6   8    9.40    6.90
  -2   6  -8    9.50    4.10
  -2   6  -8   12.40    3.90
   3  -6   8    9.70    5.80
  -3  -6  -8    4.30    7.10
   3  -6   8    6.40    4.80
   3  -6   8    3.30    5.90
   3  -6   8   -2.10    8.30
   3  -6   8    4.80    4.50
  -3   6  -8   18.20    4.60
   3   6   8   16.80    6.10
  -3   6  -8   13.50    4.00
   3   6   8   11.30    6.80
   4  -6   8   15.80    7.40
  -4  -6  -8   12.70    6.30
   4  -6   8   15.10    4.30
   4  -6   8    8.00    5.00
  -4   6  -8   20.00    3.90
  -4   6  -8   11.30    2.90
   4   6   8   21.90    5.10
  -4  -7   8   24.80    4.40
  -4  -7   8   17.70    5.30
  -4  -7   8   35.70    6.50
   4  -7  -8   20.10    4.60
   3  -7  -8   27.70    7.10
  -3  -7   8   37.80    6.40
  -3  -7   8   36.90    7.50
  -3  -7   8   62.79   13.20
  -3   7   8   43.00    7.50
  -2  -7   8    5.30    5.40
  -2  -7   8    3.80    4.90
   2  -7  -8    3.80    6.10
  -2  -7   8    4.20    4.30
  -2   7   8    7.80    4.80
   1  -7  -8   87.19   10.40
  -1  -7   8   74.19    7.80
  -1  -7   8   97.09   10.00
  -1  -7   8   98.99    9.90
  -1  -7   8  101.39    9.50
  -1   7   8  107.79   10.10
   1   7  -8   86.99    5.80
   0  -7   8    7.60    4.40
   0  -7   8    9.40    6.20
   0  -7  -8   10.00    5.80
   0  -7   8   15.10    7.30
   0  -7   8    7.50    3.90
   0   7   8    6.10    5.20
   0   7  -8   10.60    2.90
  -1  -7  -8   58.09    9.30
   1  -7   8   65.39    9.50
   1  -7   8   60.89    8.20
   1  -7   8   59.89    6.60
  -1   7  -8   53.69    5.00
   1   7   8   64.49    8.40
  11   0  -9   63.79    6.80
  11   0  -9   73.79    7.20
  10   0  -9   21.80    7.00
  10   0  -9   22.50    5.60
 -10   0   9   22.40   10.60
  -9   0   9  220.08   14.90
   9   0  -9  250.77   21.00
  -9   0   9  237.58   17.80
  -9   0   9  225.18   15.70
  -8   0   9   68.29   13.80
   8   0  -9   57.59   10.30
   8   0  -9   31.70   15.70
  -8   0   9   53.29    8.90
  -8   0   9   67.39   11.40
   8   0  -9   62.69   21.70
  -8   0   9   49.60    9.80
  -7   0   9  100.89   12.50
   7   0  -9  153.98   33.00
   7   0  -9  104.19   11.30
  -7   0   9  146.39   15.20
   7   0  -9  107.29   19.20
  -7   0   9  123.39   13.20
  -7   0   9  135.59   12.00
   6   0  -9  110.59   11.00
  -6   0   9  130.19   12.60
   6   0  -9  158.08   21.20
  -6   0   9  144.69   11.70
   6   0  -9  148.09   17.90
   6   0  -9  136.89   20.20
  -6   0   9  115.19   11.90
  -6   0   9  147.99   14.70
   5   0  -9  891.41   34.90
  -5   0   9  872.81   37.90
  -5   0   9  894.21   35.30
   5   0  -9  895.31   38.90
  -4   0   9  819.02   31.00
   4   0  -9  797.92   33.10
   4   0  -9  735.43   31.80
  -3   0   9 3995.60  145.89
  -3   0   9 4276.87  145.09
   3   0  -9 4142.09  146.59
  -2   0   9 1296.17   47.50
   2   0  -9 1205.78   48.30
  -1   0   9 1700.43   65.69
   1   0  -9 1825.42   68.09
   0   0   9 2384.86   85.99
   0   0  -9 2219.18   81.19
   0   0   9 2078.69   85.19
   0   0  -9 2473.65   87.69
   1   0   9  822.12   37.40
   1   0   9  760.92   38.70
  -1   0  -9  807.72   31.30
  -1   0  -9  853.31   38.80
  -2   0  -9   89.99    8.30
  -2   0  -9  107.09   14.70
   2   0   9   61.79   12.80
   2   0   9   74.89   15.20
   2   0   9   51.09   13.40
   2   0   9   66.49   12.90
   3   0   9    8.80   10.10
   3   0   9   16.20   13.00
   3   0   9   30.50    8.80
  -3   0  -9   39.10   10.70
   3   0   9   24.20   11.50
  -3   0  -9   31.90    6.60
   4   0   9   72.29   11.80
  -4   0  -9  107.69    8.70
  -4   0  -9   87.69   17.60
   4   0   9   74.29   20.20
   4   0   9   86.09   16.80
   4   0   9  112.79   20.40
   4   0   9   83.39   16.60
   5   0   9  835.62   45.70
  -5   0  -9  792.42   34.50
  -5   0  -9  815.32   32.00
   5   0   9  826.52   48.60
   5   0   9  830.12   40.50
   5   0   9  817.92   36.10
  -6   0  -9   47.40   11.00
   6   0   9   90.59   16.40
   6   0   9   58.69    9.90
  -6   0  -9   58.49    6.60
   6   0   9   60.69   10.50
  -6   0  -9   54.39    9.90
  -7   0  -9   71.19    7.50
   7   0   9   84.79   11.30
   7   0   9   71.29   13.90
  -7   0  -9   70.69    9.60
  -8   0  -9   13.70    5.00
   8   0   9    8.10    5.00
  -8   0  -9   12.50    3.90
   8   0   9   18.50    6.60
  11  -1  -9  110.09    8.30
  11   1  -9  100.29    8.20
 -10  -1   9   98.39    9.50
  10  -1  -9  126.59    9.80
  10  -1  -9  137.19   12.00
 -10  -1   9  112.59   12.10
 -10   1   9   98.29   12.50
  10   1  -9  111.09    9.30
 -10   1   9  117.69   10.60
   9  -1  -9  113.09   14.30
  -9  -1   9   94.69   11.50
  -9  -1   9  100.89   13.30
   9  -1  -9  112.69   11.60
  -9   1   9  128.99   12.10
  -9   1   9   82.89   13.90
   9   1  -9   96.39   10.60
   8  -1  -9  184.38   33.70
   8  -1  -9  220.28   18.80
  -8  -1   9  180.28   15.60
   8  -1  -9  190.98   33.70
   8  -1  -9  200.78   32.10
  -8  -1   9  207.78   17.70
   8  -1  -9  203.28   14.50
  -8   1   9  198.28   18.00
   8   1  -9  214.98   30.00
   8   1  -9  203.48   14.80
  -8   1   9  180.48   17.10
   8   1  -9  136.89   27.80
  -8   1   9  202.48   16.00
   7  -1  -9  794.02   33.40
   7  -1  -9  814.22   50.59
  -7  -1   9  809.62   34.90
   7  -1  -9  895.31   54.29
  -7  -1   9  773.52   36.10
   7  -1  -9  693.03   41.00
  -7   1   9  793.92   36.50
   7   1  -9  790.52   46.20
  -7   1   9  797.12   35.30
  -7   1   9  822.42   40.40
  -7   1   9  742.03   33.40
   7   1  -9  773.22   35.30
   7   1  -9  774.72   45.50
   6  -1  -9  471.15   27.30
   6  -1  -9  473.15   31.30
   6  -1  -9  430.76   21.30
  -6  -1   9  473.45   24.10
   6  -1  -9  449.56   32.70
  -6  -1   9  424.16   22.90
  -6  -1   9  443.96   23.00
   6   1  -9  447.86   21.30
  -6   1   9  463.45   24.30
  -6   1   9  411.26   21.40
   6   1  -9  463.15   30.30
  -6   1   9  425.76   22.60
  -6   1   9  446.16   24.80
  -6   1   9  474.25   23.60
   6   1  -9  444.56   30.70
  -5  -1   9  481.05   23.70
  -5  -1   9  446.16   23.20
   5  -1  -9  468.25   21.10
  -5  -1   9  472.75   26.70
   5  -1  -9  456.75   24.70
  -5   1   9  444.76   23.00
  -5   1   9  473.15   24.30
  -5   1   9  439.86   22.50
  -5   1   9  476.65   25.90
   5   1  -9  481.75   25.90
   5   1  -9  472.35   26.20
   4  -1  -9  568.04   24.00
   4  -1  -9  584.04   27.40
  -4   1   9  581.64   27.50
  -4   1   9  587.14   27.40
   4   1  -9  591.64   25.80
  -4   1   9  529.25   25.30
   3  -1  -9  117.29   11.40
   3  -1  -9  117.49    9.50
  -3   1   9  104.99   11.20
   3   1  -9  105.29   14.60
   2  -1  -9  938.31   38.00
  -2   1   9  880.51   50.39
   2   1  -9  909.21   38.40
  -2   1   9  917.61   38.30
   1  -1  -9  295.87   15.30
   1  -1  -9  314.47   22.20
   1   1  -9  280.27   21.30
  -1   1   9  261.57   21.20
  -1   1   9  282.77   18.50
   0  -1  -9  818.62   31.60
   0  -1   9  828.32   33.10
   0  -1  -9  832.62   36.20
   0   1   9  734.93   39.70
   0   1   9  779.92   36.80
  -1  -1  -9  537.75   22.60
   1  -1   9  523.55   26.40
  -1  -1  -9  560.74   28.00
   1   1   9  513.85   29.70
  -1   1  -9  578.14   31.80
   1   1   9  497.75   33.20
  -1   1  -9  531.05   21.80
   2  -1   9  116.49   15.30
  -2  -1  -9  117.39    8.80
   2  -1   9  119.89   21.10
   2  -1   9  107.09   11.70
  -2  -1  -9   99.39   14.20
   2   1   9  115.89   19.90
   2   1   9  101.19   19.80
   2   1   9   87.39   14.80
   2   1   9  100.09   20.90
  -2   1  -9  108.19    8.60
   2   1   9  105.59   11.70
   2   1   9  114.39   18.00
  -2   1  -9  112.39   17.30
   3  -1   9 1150.48   49.70
   3  -1   9 1027.00   45.90
   3  -1   9 1209.08   56.59
   3  -1   9 1147.19   53.09
   3  -1   9 1018.70   45.30
  -3  -1  -9 1112.99   50.29
  -3  -1  -9 1159.88   42.50
   3   1   9 1107.69   47.60
   3   1   9 1218.98   57.49
   3   1   9 1143.89   51.69
  -3   1  -9 1127.69   44.40
  -3   1  -9 1195.58   55.99
  -3   1  -9 1107.89   42.30
  -4  -1  -9  291.77   22.50
  -4  -1  -9  282.27   14.40
   4  -1   9  312.57   29.10
   4  -1   9  278.47   22.60
  -4  -1  -9  304.57   18.00
   4   1   9  321.37   29.30
   4   1   9  262.97   29.00
   4   1   9  273.47   18.30
   4   1   9  301.27   34.80
  -4   1  -9  335.77   21.30
   4   1   9  282.97   21.00
  -4   1  -9  279.77   26.40
  -4   1  -9  280.17   14.50
  -5  -1  -9   52.99   13.00
   5  -1   9   57.89    9.90
   5  -1   9   53.29   10.40
  -5  -1  -9   72.09   10.90
  -5  -1  -9   60.59    7.50
   5  -1   9   62.59   12.30
   5  -1   9   56.29   13.90
   5   1   9   37.30   21.40
   5   1   9   86.89   21.90
  -5   1  -9   56.09    9.90
   5   1   9   61.49   11.00
  -5   1  -9   67.19    8.40
  -5   1  -9   34.80   12.20
   5   1   9   56.49    9.70
   5   1   9   62.49   14.20
  -6  -1  -9   56.99    9.60
   6  -1   9   42.40    9.80
   6  -1   9   45.90    8.40
  -6   1  -9   42.50    7.30
  -6   1  -9   55.69    6.90
   6   1   9   60.89   12.10
   6   1   9   55.79   11.20
   6   1   9   58.09   13.10
  -7  -1  -9   27.00    4.40
   7  -1   9   29.60    6.90
  -7  -1  -9   37.90    6.80
   7  -1   9   35.70    8.90
   7   1   9   34.50    7.20
  -7   1  -9   29.20    6.00
   7   1   9   38.40    9.30
  -7   1  -9   28.50    5.50
  -8  -1  -9   38.20    6.50
   8  -1   9   34.30    8.00
   8  -1   9   20.90    5.80
   8   1   9   36.50    7.00
   8   1   9   38.70    6.60
  -8   1  -9   33.40    5.20
  -8   1  -9   32.90    6.00
  10  -2  -9    8.10    5.70
 -10  -2   9    6.50    4.70
  10  -2  -9   12.40    4.80
  10   2  -9   11.40    4.30
 -10   2   9    6.90    5.00
   9  -2  -9   18.80    7.40
   9  -2  -9   21.30    6.00
  -9  -2   9   14.00    6.60
  -9  -2   9   22.10    7.30
  -9   2   9   16.50    7.70
  -9   2   9   26.20    7.10
   9   2  -9   25.40    6.10
   8  -2  -9   11.90    6.20
  -8  -2   9   11.70    6.90
   8  -2  -9    8.40    8.10
   8  -2  -9   -0.30   17.50
  -8  -2   9   11.70    7.30
   8  -2  -9   15.50   33.40
  -8  -2   9    8.20    5.10
  -8   2   9    9.70    7.60
  -8   2   9    5.40    7.40
   8   2  -9    6.80    5.50
   8   2  -9    3.20   13.90
  -8   2   9    4.00    9.30
  -8   2   9    2.20    4.70
  -7  -2   9  120.29   13.90
  -7  -2   9  142.39   14.90
   7  -2  -9  144.19   15.40
   7  -2  -9   86.59   19.70
   7  -2  -9  142.69   30.70
   7  -2  -9  110.89   12.30
   7  -2  -9  119.59   19.40
   7   2  -9  119.59   11.60
   7   2  -9  108.89   22.80
  -7   2   9  121.89   16.90
  -7   2   9  140.49   14.00
  -7   2   9  129.89   15.90
  -7   2   9  116.29   13.20
  -6  -2   9  392.76   23.50
   6  -2  -9  389.16   25.90
  -6  -2   9  399.76   21.70
  -6  -2   9  371.46   21.50
   6  -2  -9  373.26   33.00
   6  -2  -9  389.36   20.00
   6   2  -9  368.16   19.00
  -6   2   9  376.46   25.60
  -6   2   9  395.06   22.50
   6   2  -9  393.26   29.00
  -6   2   9  385.56   23.30
  -6   2   9  391.76   21.40
   5  -2  -9  621.24   26.60
  -5  -2   9  603.94   27.90
   5  -2  -9  602.84   30.70
  -5  -2   9  577.84   27.80
  -5  -2   9  563.24   27.40
   5  -2  -9  598.24   28.80
  -5   2   9  607.74   27.90
  -5   2   9  582.94   29.40
   5   2  -9  636.54   31.50
  -5   2   9  594.54   32.20
  -5   2   9  573.94   27.30
   4  -2  -9  119.89   13.00
  -4  -2   9   91.99   11.20
  -4  -2   9   82.09   14.30
   4  -2  -9   92.19   10.20
  -4   2   9  116.09   11.70
  -4   2   9  101.09   15.30
  -4   2   9  102.89   11.60
   3  -2  -9  969.60   40.50
   3  -2  -9  998.10   37.90
  -3   2   9  939.91   39.50
  -3   2   9  959.50   39.20
  -3   2   9  903.81   49.20
  -3   2   9  991.10   43.10
   2  -2  -9  190.48   12.20
   2  -2  -9  180.68   13.90
  -2   2   9  183.08   22.70
  -2   2   9  164.08   12.90
  -2   2   9  185.78   16.50
   1  -2  -9  218.38   15.10
  -1   2   9  198.58   13.60
  -1   2   9  225.78   18.30
   1   2  -9  196.38   17.70
  -1   2   9  179.58   22.60
  -1   2   9  184.38   23.70
   0  -2  -9  386.56   17.40
   0  -2   9  328.37   18.90
   0  -2   9  343.67   19.30
   0  -2  -9  362.96   20.80
   0  -2   9  413.76   34.50
   0   2   9  373.66   21.50
   0   2   9  364.26   21.60
   0   2   9  349.47   24.60
   0   2   9  325.97   21.70
   0   2   9  359.06   30.10
   1  -2   9  120.69   22.80
   1  -2   9  125.39   17.10
  -1  -2  -9  131.19   10.10
   1  -2   9  128.89   14.40
   1   2   9  131.79   21.30
   1   2   9  131.89   12.70
   1   2   9  132.49   16.30
   1   2   9  133.49   18.00
  -1   2  -9  126.49   19.80
  -1   2  -9  131.59    8.90
   1   2   9  118.69   15.60
   1   2   9  135.99   14.80
   2  -2   9  357.06   20.70
   2  -2   9  328.97   19.70
  -2  -2  -9  367.96   17.40
   2  -2   9  361.26   24.20
  -2  -2  -9  378.46   23.00
   2  -2   9  355.86   21.80
   2  -2   9  403.06   30.60
   2   2   9  385.96   25.70
  -2   2  -9  381.26   29.60
  -2   2  -9  376.36   16.60
   2   2   9  434.26   39.60
   2   2   9  383.46   30.00
   2   2   9  367.06   21.10
   2   2   9  378.46   27.00
   2   2   9  383.56   24.30
   3  -2   9  598.34   30.70
   3  -2   9  629.94   39.80
   3  -2   9  598.54   28.00
   3  -2   9  652.13   29.90
   3  -2   9  640.34   34.20
  -3  -2  -9  621.54   25.80
  -3  -2  -9  610.64   32.00
  -3   2  -9  651.33   25.80
   3   2   9  631.54   30.80
  -3   2  -9  606.64   26.90
   3   2   9  638.84   45.80
   3   2   9  692.83   42.10
   3   2   9  624.84   35.00
  -3   2  -9  667.13   41.30
   4  -2   9  414.16   21.10
  -4  -2  -9  465.55   22.40
   4  -2   9  422.96   27.90
   4  -2   9  423.96   25.20
   4  -2   9  420.06   22.60
  -4  -2  -9  433.46   19.00
  -4  -2  -9  412.86   25.20
   4   2   9  439.86   40.30
  -4   2  -9  468.25   19.60
   4   2   9  431.56   29.70
  -4   2  -9  349.37   42.00
  -4   2  -9  452.35   21.30
   4   2   9  467.15   26.10
   4   2   9  433.16   23.30
  -5  -2  -9  451.55   22.00
   5  -2   9  415.06   25.90
   5  -2   9  448.76   29.00
   5  -2   9  434.96   25.60
   5   2   9  423.96   45.90
  -5   2  -9  423.86   21.20
   5   2   9  433.46   22.80
   5   2   9  457.35   30.30
   5   2   9  450.35   25.80
   5   2   9  369.46   30.10
  -5   2  -9  455.75   19.40
  -5   2  -9  429.96   34.30
   6  -2   9    9.80    8.00
  -6  -2  -9   -0.90    2.80
  -6  -2  -9    0.90    5.30
   6  -2   9   11.20    8.60
   6   2   9    8.10   10.90
   6   2   9    2.50    6.40
  -6   2  -9    8.70    5.90
  -6   2  -9    6.40    5.20
   6   2   9   -3.00    7.00
  -6   2  -9    6.20    4.10
   7  -2   9   28.20    8.20
   7  -2   9   13.00    6.90
   7   2   9   20.90    9.10
   7   2   9   21.20    5.80
  -7   2  -9   16.20    6.60
  -7   2  -9   30.60    6.40
   8  -2   9   32.00    6.10
  -8  -2  -9   34.50    6.80
   8  -2   9   35.50    6.00
   8  -2   9   29.60    5.20
   8   2   9   28.10    6.00
   8   2   9   31.00    4.70
  10  -3  -9  101.19    8.70
 -10  -3   9   72.79    7.80
  10  -3  -9  106.99    8.80
 -10   3   9   61.09    9.90
   9  -3  -9  102.19    8.60
   9  -3  -9  123.09   12.40
   9  -3  -9  118.59   12.40
  -9  -3   9  104.89   10.70
  -9   3   9  120.49   11.90
   9   3  -9  129.19   10.40
  -8  -3   9   11.70    7.40
   8  -3  -9   10.00    6.00
   8  -3  -9    2.60    7.70
  -8   3   9    3.80    6.40
  -8   3   9   14.90    6.40
   8   3  -9   16.30    5.60
   7  -3  -9  499.45   44.80
   7  -3  -9  437.66   31.00
   7  -3  -9  534.75   50.89
   7  -3  -9  525.05   24.30
  -7  -3   9  486.95   28.40
   7  -3  -9  526.25   27.40
   7   3  -9  515.05   23.90
  -7   3   9  489.65   44.30
   7   3  -9  507.05   37.10
  -7   3   9  525.15   26.10
   6  -3  -9  164.28   19.40
   6  -3  -9  131.09   13.10
   6  -3  -9  150.38   16.80
  -6  -3   9  121.69   15.20
  -6  -3   9  155.38   14.80
   6  -3  -9  109.79   23.10
  -6   3   9  166.88   20.40
   6   3  -9  153.18   21.10
  -6   3   9  177.28   15.00
  -6   3   9  168.88   14.50
  -5  -3   9   49.60    8.60
   5  -3  -9   79.69   14.10
   5  -3  -9   54.59   10.70
  -5  -3   9   43.90    9.10
   5  -3  -9   61.99   10.80
  -5   3   9   82.09   11.50
   5   3  -9   89.69   17.30
  -5   3   9   77.69   11.80
  -5   3   9   57.39   13.20
   4  -3  -9   38.80    8.80
  -4  -3   9   58.19    9.20
  -4  -3   9   50.09    9.10
   4  -3  -9   53.29   10.10
  -4  -3   9   52.39   10.70
  -4  -3   9   54.19    9.60
   4  -3  -9   63.59   11.50
  -4   3   9   57.79   11.20
  -4   3   9   64.49   10.50
  -4   3   9   62.49   11.10
  -4   3   9   62.29   13.00
  -4   3   9   40.10   19.50
   3  -3  -9 1990.30   71.19
  -3  -3   9 1933.71   72.29
   3  -3  -9 2013.30   74.29
   3  -3  -9 1809.92   74.99
   3  -3  -9 1958.10   75.39
  -3  -3   9 1783.92   71.69
  -3  -3   9 1979.80   73.99
  -3  -3   9 1979.70   73.59
  -3   3   9 1960.90   74.49
  -3   3   9 1931.31   72.59
  -3   3   9 1987.90   73.69
  -3   3   9 1885.71   72.39
  -3   3   9 1900.51   96.49
  -2  -3   9   84.09   11.80
   2  -3  -9   79.89   11.50
  -2  -3   9   57.39    9.80
  -2  -3   9   69.19   12.00
   2  -3  -9   64.99   12.50
  -2  -3   9   68.49   11.90
  -2   3   9   72.09   11.20
  -2   3   9   64.39   11.30
  -2   3   9   69.59   13.30
  -2   3   9   39.80   16.60
  -2   3   9   74.99   12.70
  -2   3   9   94.69   17.00
   1  -3  -9  158.28   14.20
  -1  -3   9  148.09   15.10
   1  -3  -9  172.68   15.40
  -1  -3   9  165.18   14.70
  -1  -3   9  153.18   13.60
  -1  -3   9  169.08   19.90
   1  -3  -9  158.58   12.10
  -1  -3   9  121.39   18.40
  -1  -3   9  139.79   13.00
   1   3  -9  170.88   20.40
  -1   3   9  162.98   14.00
  -1   3   9  167.58   14.60
  -1   3   9  157.38   17.40
  -1   3   9  173.08   30.50
  -1   3   9  153.28   20.70
  -1   3   9  139.39   11.70
   0  -3  -9  301.17   15.20
   0  -3   9  263.67   16.70
   0  -3   9  264.47   22.50
   0  -3  -9  246.48   17.70
   0  -3   9  268.67   19.00
   0  -3   9  285.97   20.00
   0  -3   9  271.67   21.00
   0  -3   9  263.77   16.80
   0  -3  -9  300.17   19.60
   0   3   9  270.37   17.90
   0   3   9  237.48   15.60
   0   3  -9  288.27   27.60
   0   3  -9  260.97   12.80
   0   3   9  262.87   31.30
   0   3   9  302.67   26.10
   0   3   9  266.47   22.30
   0   3   9  272.67   19.00
  -1  -3  -9   42.70    9.70
   1  -3   9   59.99   10.60
   1  -3   9   38.10   11.30
  -1  -3  -9   55.39    8.10
  -1  -3  -9   35.80    8.50
   1  -3   9   35.10    9.20
   1  -3   9   45.10    8.60
   1  -3   9   44.40    7.90
  -1   3  -9   48.40   16.20
   1   3   9   51.19   14.90
   1   3   9   36.10    8.20
   1   3   9   49.99   10.80
   1   3   9   35.50   16.90
   1   3   9   50.89   10.30
  -1   3  -9   53.29    6.60
   1   3   9   54.49   13.10
   2  -3   9  264.67   26.30
   2  -3   9  253.77   20.20
  -2  -3  -9  244.38   19.90
  -2  -3  -9  218.58   17.30
  -2  -3  -9  243.68   13.00
   2   3   9  243.88   33.20
  -2   3  -9  211.58   27.90
   2   3   9  217.48   28.80
  -2   3  -9  225.18   12.40
   2   3   9  192.48   22.90
   2   3   9  218.18   22.90
   2   3   9  237.98   21.40
  -3  -3  -9  124.29   16.90
   3  -3   9  132.19   13.90
   3  -3   9  129.49   20.40
  -3  -3  -9  152.48   13.00
   3  -3   9  136.69   13.00
   3  -3   9  138.99   17.30
  -3  -3  -9  139.69   14.50
   3   3   9  159.18   34.00
   3   3   9  132.39   17.90
  -3   3  -9  132.89   25.50
   3   3   9  144.99   20.70
  -3   3  -9  153.18   10.20
   3   3   9  152.48   16.80
  -4  -3  -9   23.60    7.00
  -4  -3  -9   41.70    7.50
   4  -3   9   36.70    9.70
   4  -3   9   30.40    7.00
   4  -3   9   25.60    6.80
   4  -3   9   26.00   11.70
  -4  -3  -9   17.00    8.40
   4   3   9    0.50   18.90
   4   3   9   14.20   11.20
  -4   3  -9    7.90   13.40
   4   3   9   17.30   10.10
   4   3   9    8.30    7.30
  -4   3  -9   19.90    5.20
   5  -3   9   16.80    8.00
   5  -3   9   30.00   11.50
  -5  -3  -9   40.10    7.10
   5  -3   9   26.50    6.60
   5   3   9   39.30   10.90
   5   3   9   30.10    8.90
  -5   3  -9   40.80    7.00
   5   3   9   40.60    7.70
  -5   3  -9   41.50    6.70
   6  -3   9   64.19   12.70
  -6  -3  -9   64.29    8.70
   6  -3   9   78.09   15.50
   6  -3   9   66.69   12.00
  -6   3  -9   60.59    6.10
   6   3   9   69.79   11.50
   6   3   9   71.29   12.70
  -6   3  -9   78.09    7.90
   7  -3   9   11.00    5.10
   7  -3   9   21.90    6.50
   7  -3   9   17.60    7.20
  -7  -3  -9   21.10    4.80
  -7   3  -9   13.80    3.80
   7   3   9   17.50    4.80
   7   3   9   17.10    6.60
   9  -4  -9   68.89   10.20
   9  -4  -9   75.09    9.20
  -9  -4   9   72.19    7.40
  -9   4   9   65.69    8.20
  -8  -4   9   19.60    6.90
  -8  -4   9   35.50    9.10
   8  -4  -9   45.30    8.80
   8  -4  -9   40.40    8.00
   8   4  -9   40.30    7.40
  -8   4   9   28.20    6.10
  -8   4   9   33.90    7.20
  -7  -4   9   91.49   12.90
   7  -4  -9   94.89   14.00
   7  -4  -9   95.99   13.70
  -7  -4   9   78.39   16.10
  -7   4   9   70.89   11.00
  -7   4   9   75.89   11.70
   7   4  -9   90.59   10.20
  -6  -4   9  196.78   17.50
   6  -4  -9  209.08   18.80
   6  -4  -9  197.68   25.00
   6  -4  -9  196.88   34.70
  -6  -4   9  215.28   16.20
   6  -4  -9  193.78   17.90
  -6   4   9  166.18   35.10
   6   4  -9  212.28   18.10
  -6   4   9  200.48   15.10
  -6   4   9  204.68   15.90
  -5  -4   9    6.00    6.60
   5  -4  -9    3.00    8.30
  -5  -4   9   10.80    6.60
  -5  -4   9    7.70    6.70
   5  -4  -9    9.80    8.60
   5  -4  -9    8.80    8.50
   5  -4  -9   48.40   23.30
  -5   4   9   12.10    6.50
  -5   4   9    8.70    7.20
   5   4  -9    1.10   10.70
  -5   4   9   -2.60    4.50
  -5   4   9   25.80   14.30
  -4  -4   9   60.89   12.10
   4  -4  -9   38.50    9.20
   4  -4  -9   60.29   11.20
  -4  -4   9   59.09   10.80
   4  -4  -9   47.90   10.50
  -4  -4   9   77.99   12.60
   4  -4  -9   48.60    8.70
  -4   4   9   51.59    9.80
  -4   4   9   44.40    8.20
  -4   4   9   35.50   23.00
  -4   4   9   54.19   11.00
  -4   4   9   54.79   15.70
   3  -4  -9  254.97   18.50
   3  -4  -9  262.87   20.00
  -3  -4   9  235.68   18.30
   3  -4  -9  255.67   21.20
  -3  -4   9  261.97   17.30
   3  -4  -9  250.67   16.00
  -3  -4   9  220.48   16.50
  -3  -4   9  260.67   18.80
  -3   4   9  263.67   39.50
  -3   4   9  239.88   17.30
  -3   4   9  279.97   28.80
  -3   4   9  257.27   17.20
   3   4  -9  263.87   23.20
  -3   4   9  217.28   21.70
  -3   4   9  251.77   18.90
   2  -4  -9  121.89   13.90
  -2  -4   9  134.09   14.80
  -2  -4   9  129.59   13.60
  -2  -4   9  139.99   15.90
   2  -4  -9  104.89   17.30
   2  -4  -9  124.39   16.20
   2  -4  -9  131.29   11.20
  -2  -4   9  133.89   13.60
  -2   4   9   99.09   24.90
  -2   4   9  135.49   24.20
  -2   4   9  125.79   13.80
  -2   4   9  130.69   18.50
   2   4  -9  118.79   22.00
  -2   4   9  139.59   13.80
  -1  -4   9   23.10    6.90
   1  -4  -9   22.80    5.90
   1  -4  -9   29.70    9.40
  -1  -4   9   18.30    9.70
  -1  -4   9   25.10    8.10
  -1  -4   9   31.00    8.20
   1  -4  -9   12.00    6.70
  -1  -4   9    3.00   10.10
  -1  -4   9    7.50   10.70
   1   4  -9   21.10   14.00
  -1   4   9   33.80    8.30
  -1   4   9    9.70    9.30
  -1   4   9   26.90    7.60
  -1   4   9   41.00   15.80
  -1   4   9   -0.30   16.10
   0  -4   9  152.78   13.90
   0  -4   9  124.49   13.10
   0  -4  -9  132.79   16.40
   0  -4   9  131.89   15.20
   0  -4   9  129.79   17.50
   0  -4   9  113.19   16.50
   0   4  -9  145.49   26.70
   0   4   9  129.49   15.50
   0   4   9  123.89   23.00
   0   4  -9  114.49    8.10
   0   4   9  111.99   13.90
   0   4   9  137.19   27.60
   0   4   9  139.79   26.30
   1  -4   9  165.68   17.80
   1  -4   9  174.58   15.20
   1  -4   9  205.38   23.20
   1  -4   9  161.38   24.00
   1  -4   9  212.18   19.90
  -1  -4  -9  211.58   19.20
  -1  -4  -9  167.38   15.00
   1  -4   9  201.48   16.00
   1   4   9  163.48   18.10
  -1   4  -9  179.28   27.60
   1   4   9  183.18   22.70
   1   4   9  185.98   15.50
   1   4   9  165.28   17.20
   1   4   9  173.78   33.80
   2  -4   9  532.15   26.00
   2  -4   9  525.15   26.70
   2  -4   9  558.44   34.90
   2  -4   9  540.55   29.30
  -2  -4  -9  562.04   30.30
   2  -4   9  552.84   31.60
  -2  -4  -9  478.85   25.80
  -2   4  -9  503.85   22.90
   2   4   9  484.95   35.30
   2   4   9  543.35   30.10
  -2   4  -9  541.85   22.20
   2   4   9  554.44   26.90
   2   4   9  510.95   47.60
   3  -4   9  119.49   19.50
  -3  -4  -9   91.79   19.00
   3  -4   9  114.79   17.20
  -3  -4  -9  118.39   14.50
   3  -4   9  108.29   17.80
   3   4   9  109.79   16.90
   3   4   9   49.90   34.20
   3   4   9   63.89   16.20
  -3   4  -9   96.19    8.60
  -3   4  -9  109.29   11.80
   4  -4   9   54.09    9.80
  -4  -4  -9   76.49   15.30
   4  -4   9   73.19   13.90
   4  -4   9   67.19   11.90
   4  -4   9   74.69   10.60
  -4  -4  -9   63.29    8.50
   4  -4   9   79.99    9.80
   4   4   9   66.69   15.30
   4   4   9   70.59   13.50
  -4   4  -9   71.29    8.30
  -4   4  -9   68.89    7.40
   5  -4   9  187.58   13.00
   5  -4   9  186.28   21.00
  -5  -4  -9  193.88   11.70
   5  -4   9  220.58   17.80
   5  -4   9  207.68   15.40
   5   4   9  233.08   17.10
  -5   4  -9  208.88   10.60
  -5   4  -9  210.48   13.00
   5   4   9  183.68   18.00
   6  -4   9   53.69    7.90
  -6  -4  -9   45.40    5.70
   6  -4   9   55.69   11.00
  -6   4  -9   38.40    6.10
   6   4   9   49.20    7.10
   6   4   9   55.19   10.10
  -6   4  -9   44.90    4.60
   7  -4   9   -0.40    4.70
   7   4   9    4.40    4.50
  -7   4  -9    5.00    3.20
   8  -5  -9   15.20    5.80
  -8  -5   9   11.40    4.50
  -8  -5   9    9.60    4.80
   8  -5  -9   10.10    4.60
  -8   5   9   14.00    4.60
  -8   5   9   17.10    5.40
  -7  -5   9  122.59   10.60
   7  -5  -9  129.29   11.90
   7  -5  -9  119.19   13.20
  -7  -5   9  145.59   13.60
  -7   5   9  108.69   10.50
  -7   5   9  108.29   10.70
   6  -5  -9   45.70    9.90
   6  -5  -9   61.59    9.50
  -6  -5   9   57.69   10.20
  -6  -5   9   41.80    8.70
   6   5  -9   66.59    8.40
  -6   5   9   46.40    8.30
  -6   5   9   47.70    9.80
  -5  -5   9   76.89   11.50
  -5  -5   9   81.59   12.20
  -5  -5   9   82.39   11.70
   5  -5  -9   75.79   15.50
   5   5  -9   78.49    8.50
  -5   5   9   87.89   10.50
  -5   5   9  104.79   11.60
  -5   5   9   73.89   12.70
   4  -5  -9  262.17   20.00
   4  -5  -9  294.47   21.20
  -4  -5   9  287.77   18.20
  -4  -5   9  284.07   19.40
  -4   5   9  237.78   18.50
  -4   5   9  262.67   17.80
  -4   5   9  260.27   17.20
  -3  -5   9  223.98   17.90
  -3  -5   9  234.08   16.20
   3  -5  -9  216.68   19.90
   3  -5  -9  257.67   20.60
  -3  -5   9  228.48   17.40
   3  -5  -9  203.68   17.50
  -3  -5   9  233.28   18.00
  -3   5   9  225.18   16.80
  -3   5   9  127.99   39.50
  -3   5   9  238.58   16.30
   3   5  -9  220.08   30.90
   2  -5  -9  142.99   18.20
  -2  -5   9  162.58   16.30
  -2  -5   9  159.38   15.50
   2  -5  -9  128.19   18.60
  -2  -5   9  155.48   16.80
  -2  -5   9  188.58   15.30
  -2   5   9  137.89   22.10
   2   5  -9  134.19    8.50
  -2   5   9  162.48   32.90
  -2   5   9  155.98   15.40
  -2   5   9  150.78   19.60
  -1  -5   9  145.69   14.30
   1  -5  -9  129.69   17.10
  -1  -5   9  147.49   16.30
  -1  -5   9  120.49   14.10
   1  -5  -9   91.79   16.80
  -1  -5   9  129.29   14.60
   1   5  -9  122.19    8.10
  -1   5   9  162.38   19.90
   1   5  -9  108.39   28.10
  -1   5   9  119.39   13.50
   0  -5  -9   25.60   11.60
   0  -5   9   83.19   16.70
   0  -5   9   72.69   14.00
   0  -5  -9   53.79   12.30
   0  -5   9   63.29   15.40
   0  -5   9   81.79   26.30
   0  -5   9   37.20   11.00
   0   5   9   42.50   12.90
   0   5   9   37.20   27.30
   0   5   9   61.89   10.40
   0   5  -9   56.99   32.30
   0   5  -9   61.39    6.50
   0   5   9   43.10   14.30
   1  -5   9   95.79   12.50
  -1  -5  -9   77.69   13.10
   1  -5   9   77.39   13.70
   1  -5   9   89.39   15.20
   1  -5   9  109.29   14.50
   1  -5   9  109.29   13.30
   1   5   9   72.99   15.90
  -1   5  -9   73.89   21.20
  -1   5  -9   89.69    7.60
   1   5   9  119.79   12.20
   2  -5   9   61.19   10.00
   2  -5   9   57.89   12.80
   2  -5   9   65.99   13.90
   2  -5   9   68.29   11.30
   2  -5   9   58.69   12.50
  -2  -5  -9   34.40    9.60
  -2   5  -9   59.59    9.70
   2   5   9   63.89   11.70
   2   5   9   73.99   13.80
  -3  -5  -9  106.39   14.80
   3  -5   9  118.19   12.70
   3  -5   9   96.79   13.60
   3  -5   9  102.09   10.20
   3  -5   9   92.59   17.90
   3  -5   9  102.29   12.30
  -3   5  -9  101.59    7.90
   3   5   9  120.89   13.70
   3   5   9  109.29   15.20
   4  -5   9   29.20   10.20
   4  -5   9   33.30    6.80
  -4  -5  -9   46.20    9.20
   4  -5   9   22.60    7.80
   4  -5   9   27.30    6.70
   4   5   9   30.30    8.70
  -4   5  -9   40.40    5.50
   4   5   9   24.80   11.70
   5  -5   9   49.70    8.20
   5  -5   9   67.99   12.70
   5  -5   9   59.29    7.00
  -5   5  -9   67.89    5.00
   5   5   9   77.49   10.00
   6  -6  -9    3.80    7.00
  -6  -6   9    5.00    4.20
  -6  -6   9    1.20    6.40
  -6   6   9    1.10    4.20
   5  -6  -9  110.69   12.50
[truncated: 156,531 more chars]
